# Supplementary material for: The EXO70 inhibitor Endosidin2 alters plasma membrane protein composition in Arabidopsis roots
Source: Front Plant Sci. 2023 May 31;14:1171957. doi: 10.3389/fpls.2023.1171957 (PMC10264680; doi:10.3389/fpls.2023.1171957)
Supplement: Supplementary file 2 [file Table_1.xlsx]

## Sheet: ES2_matrix_07-06-Run_normalized
Supplementary Table S1: Summary of proteins identified in mass spectrometry analyses
Log2 L/H normalized 1	Log2 L/H normalized 2	Log2 L/H normalized 3	Log2 L/H normalized 4	mean	SD	T-test Significant	Peptides	Razor + unique peptides	Unique peptides	Sequence coverage [%]	Unique + razor sequence coverage [%]	Unique sequence coverage [%]	Mol. weight [kDa]	Q-value	Score	Intensity	Intensity L	Intensity H	Peptide counts (all)	Peptide counts (razor+unique)	Peptide counts (unique)	Ratio H/L 1	Ratio H/L 2	Ratio H/L 3	Ratio H/L 4	Razor + unique peptides 1	Razor + unique peptides 2	Razor + unique peptides 3	Razor + unique peptides 4	Unique peptides 1	Unique peptides 2	Unique peptides 3	Unique peptides 4	Intensity 1	Intensity L 1	Intensity H 1	Intensity 2	Intensity L 2	Intensity H 2	Intensity 3	Intensity L 3	Intensity H 3	Intensity 4	Intensity L 4	Intensity H 4	#NAME?	T-test Difference	Protein IDs	Majority protein IDs
0.047074	-0.174497	0.207945	-0.294014	-0.053373	0.224318		3	3	2	19.8	19.8	13.7	24.484	0	27.752	2958000000	1494200000	1463700000	NaN	NaN	NaN	0.78753	0.61001	1.1533	1.3019	3	2	3	3	2	1	2	2	883590000	463610000	419980000	586860000	359550000	227300000	869060000	393790000	475270000	618470000	277270000	341200000	0.176087	-0.053373	AT1G01050.1;AT4G01480.1;AT2G18230.1	AT1G01050.1;AT4G01480.1
-0.113217	-0.253453	-0.0158161	-0.257699	-0.160046	0.117269		15	15	15	44.6	44.6	44.6	47.173	0	53.448	3714900000	1814500000	1900400000	15	15	15	0.86382	0.68524	1.4129	1.2013	13	10	9	10	13	10	9	10	1302100000	667870000	634270000	494240000	288480000	205760000	957480000	405560000	551930000	961020000	452560000	508460000	1.14286	-0.160046	AT1G01090.1	AT1G01090.1
-0.576225	0.0625777	0.387186	1.11636	0.247474	0.70407		5	5	3	88.4	88.4	50	11.162	0	53.165	3610500000	2078200000	1532200000	NaN	NaN	NaN	1.2859	0.5651	0.99995	0.4754	4	3	3	4	2	2	2	3	675190000	292500000	382690000	1210700000	775970000	434750000	1033600000	549580000	483980000	690970000	460160000	230820000	0.273509	0.247474	AT1G01100.4;AT1G01100.2;AT1G01100.1;AT1G01100.3	AT1G01100.4;AT1G01100.2;AT1G01100.1;AT1G01100.3
0.0520248	-0.146103	0.721315	0.405712	0.258237	0.383929		3	3	3	42.2	42.2	42.2	9.0623	0	11.675	6888500000	3856400000	3032100000	NaN	NaN	NaN	0.8217	0.65537	0.88351	0.77783	3	2	3	3	3	2	3	3	1610300000	818040000	792280000	2373300000	1480600000	892710000	1250800000	577100000	673740000	1654100000	980730000	673330000	0.566713	0.258237	AT1G01170.2;AT1G01170.1	AT1G01170.2;AT1G01170.1
0.120103	NaN	-0.0949101	-0.524088	-0.166298	0.327975		3	3	3	16	16	16	34.703	0	14.775	730800000	323710000	407090000	3	3	3	0.77175	NaN	1.3305	1.5132	2	0	3	3	2	0	3	3	190450000	90064000	100390000	0	0	0	301810000	131390000	170410000	238540000	102250000	136290000	0.325648	-0.166298	AT1G01180.1	AT1G01180.1
-0.091452	-0.150665	-0.514116	-0.0421712	-0.199601	0.214317		12	12	12	32.4	32.4	32.4	52.175	0	42.804	7351100000	3644900000	3706200000	12	12	12	0.93787	0.61558	1.8316	1.0765	11	8	10	10	11	8	10	10	3668100000	1917900000	1750200000	719370000	444740000	274630000	1423400000	553400000	870030000	1540200000	728910000	811290000	0.797494	-0.199601	AT1G01300.1	AT1G01300.1
0.513367	0.81044	-0.541108	1.06997	0.463168	0.707083		6	6	6	6.6	6.6	6.6	197.5	0	49.149	81985000	46718000	35268000	NaN	NaN	NaN	0.58418	0.37866	1.6866	0.48616	2	3	3	3	2	3	3	3	13765000	7038000	6726600	27503000	17142000	10362000	19860000	6684200	13176000	20857000	15854000	5003400	0.550595	0.463168	AT1G01320.2;AT1G01320.1	AT1G01320.2;AT1G01320.1
-1.46244	0.892862	-0.320335	NaN	-0.296639	1.17783		3	3	3	38.4	38.4	38.4	16.543	0	4.1674	165330000	102110000	63215000	3	3	3	2.2588	0.2942	1.5566	NaN	2	2	1	0	2	2	1	0	27733000	12530000	15203000	102950000	80420000	22526000	34647000	9161300	25486000	0	0	0	0.151658	-0.296639	AT1G01470.1	AT1G01470.1
0.942451	NaN	-0.125361	0.00906288	0.275384	0.581594		4	4	4	11	11	11	70.149	0	4.9077	166120000	72683000	93441000	4	4	4	0.44814	NaN	1.398	1.0747	2	1	2	2	2	1	2	2	22870000	12111000	10759000	50754000	16034000	34720000	40118000	17753000	22365000	52382000	26786000	25597000	0.302477	0.275384	AT1G01510.1	AT1G01510.1
-0.496043	-0.526137	-0.141886	-0.381455	-0.38638	0.174508	+	8	8	6	20.1	20.1	15.9	52.324	0	53.677	868130000	503730000	364400000	NaN	NaN	NaN	1.1268	0.7829	1.4228	1.5287	8	3	3	3	6	2	3	3	641080000	397240000	243840000	79470000	44037000	35432000	76839000	32885000	43954000	70737000	29562000	41175000	1.66971	-0.38638	AT1G01540.2;AT1G01540.1;AT4G34500.1	AT1G01540.2;AT1G01540.1
-0.0925921	-0.572994	0.0670173	-0.512524	-0.277773	0.313813		13	13	12	33.1	33.1	31.3	81.5	0	164.66	18708000000	8570200000	10138000000	13	13	12	0.90185	0.8231	1.272	1.4585	9	11	11	10	8	10	10	9	2011600000	1024500000	987100000	6257100000	3326600000	2930500000	4608700000	2018100000	2590600000	5830800000	2201000000	3629800000	0.757429	-0.277773	AT1G01580.1	AT1G01580.1
0.400504	0.382225	-0.023377	0.275362	0.258678	0.195969		9	9	9	19.9	19.9	19.9	56.261	0	33.594	704780000	384600000	320180000	NaN	NaN	NaN	0.60659	0.45492	1.3059	0.83992	4	6	6	5	4	6	6	5	47895000	27846000	20048000	263880000	166250000	97628000	241600000	101480000	140120000	151410000	89023000	62388000	1.10982	0.258678	AT1G01610.1;AT4G00400.1	AT1G01610.1
-0.0890246	-0.305866	-0.151738	-0.0959375	-0.160641	0.100805	+	7	4	4	39.2	20.3	20.3	30.632	0	21.534	28521000000	13853000000	14668000000	NaN	NaN	NaN	0.89088	0.72719	1.5931	1.0652	3	4	4	3	3	4	4	3	6770600000	3481800000	3288800000	5472600000	3128800000	2343700000	8857200000	3447400000	5409800000	7420200000	3794900000	3625400000	1.3026	-0.160641	AT1G01620.1;AT1G01620.2	AT1G01620.1
-0.331112	-0.00401868	0.60155	0.39314	0.16489	0.415259		3	3	2	27.9	27.9	19.3	16.341	0	24.022	275140000	156030000	119110000	3	3	2	1.0625	0.58843	0.92503	0.81915	3	1	2	2	2	0	1	1	50058000	25093000	24966000	83513000	54274000	29239000	99261000	54258000	45003000	42307000	22408000	19899000	0.314146	0.16489	AT1G01750.1	AT1G01750.1
0.498471	0.341575	0.550275	-0.141697	0.312156	0.31531		8	5	5	10.5	6.4	6.4	128.03	0	33.931	56790000	32783000	24007000	8	5	5	0.55673	0.40611	0.83204	1.3388	3	1	2	2	3	1	2	2	5207300	3314600	1892700	21031000	14817000	6214100	20476000	10510000	9966100	10076000	4141800	5934000	0.847532	0.312156	AT1G01790.1	AT1G01790.1
0.14195	-0.246365	0.26208	-0.167802	-0.00253445	0.243354		6	5	5	37	32.3	32.3	25.912	0	58.422	3080000000	1591300000	1488800000	6	5	5	0.78577	0.66214	1.0228	1.159	4	5	5	4	4	5	5	4	1163600000	595010000	568620000	400390000	198390000	201990000	894700000	482400000	412290000	621300000	315450000	305860000	0.00670059	-0.00253445	AT1G01820.1	AT1G01820.1
NaN	-0.274237	-0.374774	0.0050985	-0.214638	0.196825		5	5	5	12.5	12.5	12.5	83.246	0	36.34	500130000	209520000	290610000	5	5	5	NaN	0.66054	1.7006	1.0754	0	2	5	2	0	2	5	2	0	0	0	48111000	27287000	20824000	294740000	111520000	183220000	157280000	70716000	86560000	0.700027	-0.214638	AT1G01900.1	AT1G01900.1
0.0281915	0.344888	0.530597	0.442645	0.33658	0.219138		13	13	11	11.6	11.6	10.3	194.94	0	50.729	502990000	309430000	193550000	13	13	11	0.77956	0.45446	0.83558	0.80041	3	4	9	7	3	4	8	5	25286000	16004000	9281400	74670000	50740000	23931000	219730000	144620000	75108000	183300000	98066000	85234000	1.26374	0.33658	AT1G01960.1	AT1G01960.1
-0.101508	-0.450631	-0.253165	-0.0690608	-0.218591	0.174266		2	1	1	3.5	2	2	60.102	0	2.8146	2093700000	949210000	1144500000	2	1	1	0.89502	0.80442	1.5609	1.0857	1	1	1	1	1	1	1	1	780740000	416820000	363920000	305720000	149300000	156420000	681000000	237350000	443650000	326260000	145730000	180530000	1.0603	-0.218591	AT1G01980.1	AT1G01980.1
-0.383226	-0.236158	-0.613796	-0.917791	-0.537743	0.297237	+	9	2	2	32	9.4	9.4	48.133	0	83.331	89758000	35525000	54233000	9	2	2	1.0925	0.7616	1.9047	1.9282	1	2	1	1	1	2	1	1	20383000	9651500	10731000	16258000	8848200	7410000	31464000	9214700	22250000	21652000	7810500	13842000	1.4402	-0.537743	AT1G02000.1	AT1G02000.1
0.638232	1.02028	0.184273	0.951933	0.698679	0.381153	+	27	27	27	17.7	17.7	17.7	263.76	0	76.835	1314500000	796140000	518380000	NaN	NaN	NaN	0.54084	0.28695	1.0174	0.56465	10	19	16	13	10	19	16	13	122720000	86197000	36519000	522360000	333950000	188410000	439130000	231930000	207200000	230320000	144070000	86251000	1.45476	0.698679	AT1G02080.2;AT1G02080.1	AT1G02080.2;AT1G02080.1
0.127864	-0.166405	-0.118454	0.475116	0.0795304	0.293545		5	5	5	11.9	11.9	11.9	67.701	0	102.15	599420000	320980000	278450000	5	5	5	0.70222	0.63969	1.477	0.74237	2	4	1	4	2	4	1	4	99860000	59431000	40429000	115040000	67725000	47312000	170040000	68145000	101890000	214490000	125680000	88810000	0.203724	0.0795304	AT1G02120.1	AT1G02120.1
-0.296588	-0.192079	-0.425589	-0.191598	-0.276464	0.111005	+	6	4	4	37.9	27.6	27.6	22.648	0	88.092	963280000	458190000	505080000	6	4	4	1.0448	0.63157	1.6807	1.1893	4	2	2	3	4	2	2	3	341640000	173460000	168180000	103410000	51042000	52371000	278870000	123950000	154920000	239360000	109740000	129610000	1.80819	-0.276464	AT1G02130.1	AT1G02130.1
NaN	-0.0559592	0.316379	-0.417866	-0.0524821	0.367134		5	5	5	27.3	27.3	27.3	32.925	0	24.944	409890000	210810000	199090000	NaN	NaN	NaN	NaN	0.58675	1.063	1.3862	2	2	4	4	2	2	4	4	25553000	17908000	7644500	65153000	43457000	21696000	155280000	75699000	79585000	163900000	73742000	90162000	0.0822083	-0.0524821	AT1G02280.2;AT1G02280.1	AT1G02280.2;AT1G02280.1
NaN	0.0233502	1.12099	0.889094	0.677811	0.578517		4	4	4	25.7	25.7	25.7	30.137	0	23.324	391550000	240360000	151190000	4	4	4	NaN	0.53461	0.62082	0.56636	1	2	3	2	1	2	3	2	16099000	8255400	7843400	105800000	66934000	38864000	144510000	85444000	59068000	125140000	79727000	45415000	0.745766	0.677811	AT1G02360.1	AT1G02360.1
-0.455002	-0.491995	0.44456	-0.294382	-0.199205	0.437664		8	8	8	43.6	43.6	43.6	32.604	0	120.75	1237300000	523710000	713590000	8	8	8	1.1294	0.78442	1.0248	1.3137	4	4	6	4	4	4	6	4	320050000	158850000	161200000	123290000	56729000	66558000	503340000	204860000	298490000	290620000	103270000	187350000	0.366759	-0.199205	AT1G02410.1	AT1G02410.1
0.24929	0.289502	0.294522	0.0574439	0.22269	0.112008	+	18	5	5	66.4	21.4	21.4	43.158	0	21.818	1074400000	485820000	588590000	NaN	NaN	NaN	0.64555	0.45688	1.088	1.0282	3	3	5	5	3	3	5	5	189900000	118840000	71069000	36119000	25115000	11004000	502890000	193180000	309700000	345510000	148690000	196820000	1.54596	0.22269	AT1G02500.2;AT1G02500.1	AT1G02500.2;AT1G02500.1
0.80032	0.147292	0.608387	0.206139	0.440535	0.315464		37	26	14	39.6	31.1	16.9	137.67	0	323.31	14838000000	8595700000	6242800000	37	26	14	0.49557	0.52397	0.91486	0.91757	18	18	18	22	9	9	8	10	4048800000	2505500000	1543300000	2615400000	1640200000	975240000	3837000000	2034800000	1802100000	4337200000	2415100000	1922100000	1.16588	0.440535	AT1G02520.1	AT1G02520.1
-0.0700136	-0.219931	-0.596355	-1.36413	-0.562607	0.578403		4	4	4	10.2	10.2	10.2	82.984	0	10.686	88644000	41128000	47516000	4	4	4	0.83344	0.72102	1.837	3.0344	3	2	2	2	3	2	2	2	24426000	12529000	11897000	23600000	14594000	9005400	13156000	5026600	8129700	27462000	8977500	18485000	0.832872	-0.562607	AT1G02640.1	AT1G02640.1
0.225231	7.43866e-05	0.477589	0.506623	0.302379	0.237876		6	6	3	32.7	32.7	24.3	24.606	0	45.174	48555000000	25306000000	23249000000	6	6	3	0.83239	0.57694	1.0707	0.69295	6	5	6	5	3	3	3	3	9634400000	5263000000	4371300000	4856000000	3084100000	1771900000	18196000000	7886000000	10310000000	15868000000	9072400000	6795200000	1.07311	0.302379	AT1G02780.1	AT1G02780.1
-0.281482	NaN	-0.0503435	1.02225	0.23014	0.69565		3	3	3	24.4	24.4	24.4	22.103	0	18.784	548190000	287360000	260830000	3	3	3	0.99679	NaN	1.3538	0.52716	2	0	3	2	2	0	3	2	59505000	32208000	27297000	0	0	0	294690000	132410000	162290000	193990000	122750000	71246000	0.204485	0.23014	AT1G02870.1	AT1G02870.1
-1.10101	NaN	-0.0136716	-0.881472	-0.665383	0.574974		2	2	2	10.2	10.2	10.2	29.589	0	7.0534	53559000	24258000	29302000	NaN	NaN	NaN	1.6934	NaN	1.2546	2.0389	2	0	2	2	2	0	2	2	20778000	9914200	10864000	0	0	0	16271000	7877900	8393400	16510000	6465500	10045000	0.737772	-0.665383	AT1G02880.2;AT1G02880.3;AT1G02880.4;AT1G02880.1;AT2G44750.1;AT2G44750.2	AT1G02880.2;AT1G02880.3;AT1G02880.4;AT1G02880.1;AT2G44750.1;AT2G44750.2
-0.126664	-0.663004	-0.708837	-0.301975	-0.45012	0.282149	+	2	2	2	5.5	5.5	5.5	50.738	0	7.4642	131330000	64907000	66423000	2	2	2	0.90834	0.92085	1.884	1.3179	2	1	2	2	2	1	2	2	15295000	7216600	8078100	40083000	24115000	15968000	23976000	10159000	13816000	51977000	23416000	28561000	1.30376	-0.45012	AT1G02910.1	AT1G02910.1
0.596863	0.182532	0.866232	-0.267239	0.344597	0.495429		5	5	5	7.9	7.9	7.9	103.04	0	27.157	45936000	29114000	16822000	5	5	5	0.57504	0.52269	0.65188	1.5174	3	2	1	2	3	2	1	2	8628100	6529000	2099100	29566000	19033000	10533000	2237800	1284900	952890	5504000	2267000	3237000	0.587688	0.344597	AT1G03000.1	AT1G03000.1
-0.499093	-0.568767	-0.710279	-0.48804	-0.566545	0.102269	+	14	14	14	11.1	11.1	11.1	198.55	0	37.352	586940000	248680000	338260000	14	14	14	1.122	0.87249	2.0937	1.7352	7	3	9	9	7	3	9	9	131370000	68270000	63099000	63816000	32590000	31226000	158880000	51271000	107600000	232880000	96545000	136340000	2.80268	-0.566545	AT1G03080.1	AT1G03080.1
0.225662	1.28364	0.808948	1.04776	0.841502	0.453998	+	11	9	9	29.1	23.3	23.3	45.717	0	65.405	2844300000	1773900000	1070500000	11	9	9	0.75826	0.23882	0.75678	0.49022	7	6	7	8	7	6	7	8	460690000	238390000	222300000	332700000	276680000	56017000	1073100000	602210000	470860000	977870000	656590000	321280000	1.46711	0.841502	AT1G03220.1	AT1G03220.1
0.178039	0.405656	-0.362216	0.0354252	0.0642259	0.322599		12	12	10	39.4	39.4	33.6	46.148	0	73.632	4477500000	2541300000	1936100000	12	12	10	0.74407	0.45706	1.7268	1.0506	9	8	9	9	7	6	8	7	916700000	510770000	405930000	936170000	661750000	274430000	1144300000	503890000	640400000	1480300000	864900000	615390000	0.144394	0.0642259	AT1G03230.1	AT1G03230.1
0.304202	0.311607	-0.367824	0.370577	0.154641	0.349574		2	2	2	28	28	28	10.694	0	13.713	174040000	99254000	74787000	2	2	2	0.64523	0.47629	1.5036	0.77653	1	2	2	1	1	2	2	1	52943000	29371000	23573000	60579000	42177000	18402000	35409000	13844000	21566000	25110000	13863000	11247000	0.355112	0.154641	AT1G03330.1	AT1G03330.1
0.0356929	-0.243855	0.386416	0.381971	0.140056	0.304136		14	14	10	65	65	49.7	31.81	0	221.85	73062000000	39065000000	33997000000	NaN	NaN	NaN	0.85701	0.67605	1.0535	0.79306	11	12	14	10	7	8	10	7	16902000000	9101400000	7800700000	16753000000	9468500000	7284500000	21967000000	11034000000	10934000000	17440000000	9461100000	7978700000	0.371642	0.140056	AT1G03860.3;AT1G03860.1;AT1G03860.2	AT1G03860.3;AT1G03860.1;AT1G03860.2
-0.236494	-0.443357	-0.055742	0.0779748	-0.164405	0.22625		5	5	4	27.9	27.9	24.3	26.115	0	59.513	57333000000	28119000000	29214000000	5	5	4	0.99627	0.77948	1.4258	0.96501	4	4	3	4	3	3	2	3	14037000000	7402300000	6634500000	14130000000	7741700000	6388300000	16204000000	6797600000	9406600000	12962000000	6177100000	6784800000	0.616011	-0.164405	AT1G03870.1	AT1G03870.1
-0.132849	NaN	0.204544	-0.270364	-0.066223	0.244364		1	1	1	4.4	4.4	4.4	29.795	0	10.986	58248000	27682000	30566000	1	1	1	0.85831	NaN	1.1063	1.4117	1	1	1	1	1	1	1	1	6324100	3456400	2867600	7888700	5250600	2638100	14961000	7428800	7532200	29074000	11546000	17528000	0.164316	-0.066223	AT1G03900.1	AT1G03900.1
-0.488717	0.411909	0.327765	0.166832	0.104447	0.408305		11	11	10	42.8	42.8	40.2	31.096	0	39.087	7246000000	3827800000	3418200000	11	11	10	1.216	0.46876	0.98666	0.92575	4	8	6	7	3	7	6	6	1767300000	775340000	992000000	1737000000	1119100000	617850000	870000000	423240000	446770000	2871700000	1510100000	1361500000	0.19098	0.104447	AT1G04040.1	AT1G04040.1
-0.157606	-0.030344	0.247519	-0.0378654	0.00542569	0.171602		22	21	21	22.3	20.9	20.9	168.57	0	250.5	6278800000	3271200000	3007600000	NaN	NaN	NaN	0.89107	0.5764	1.1134	1.0692	14	15	15	16	14	15	15	16	1743500000	916550000	826920000	1357200000	819110000	538040000	1879300000	933730000	945530000	1298900000	601800000	697150000	0.0206536	0.00542569	AT1G04120.1;AT1G04120.2;AT3G60970.1;AT3G60160.1	AT1G04120.1;AT1G04120.2
0.00653668	0.215484	0.0426142	0.169539	0.108544	0.099848		12	12	12	38.1	38.1	38.1	50.853	0	31.894	1579800000	859830000	719940000	NaN	NaN	NaN	0.80868	0.47857	1.3767	0.88712	7	8	5	7	7	8	5	7	607240000	308400000	298840000	296950000	205070000	91880000	443980000	198660000	245330000	231590000	147710000	83886000	0.928147	0.108544	AT1G04170.1;AT4G18330.1;AT4G18330.2	AT1G04170.1
-0.0155741	-0.283772	0.179307	-0.46717	-0.146802	0.285753		2	2	2	23.6	23.6	23.6	19.325	0	21.987	358170000	180680000	177490000	2	2	2	0.84812	0.70863	1.2358	1.381	2	2	2	2	2	2	2	2	114180000	62328000	51856000	53562000	32554000	21008000	99237000	45298000	53939000	91190000	40501000	50689000	0.420449	-0.146802	AT1G04260.1	AT1G04260.1
0.119668	0.248677	0.931383	0.602909	0.475659	0.366118		13	13	13	30.1	30.1	30.1	59.977	0	56.839	5513900000	3234400000	2279500000	13	13	13	0.74496	0.50567	0.68173	0.68591	9	9	10	11	9	9	10	11	1840800000	989970000	850880000	530030000	382270000	147760000	1517200000	869870000	647350000	1625800000	992300000	633510000	1.09427	0.475659	AT1G04280.1	AT1G04280.1
-0.129338	0.0387165	-0.282302	-0.368101	-0.185256	0.179016		14	14	7	56.9	56.9	30.7	35.571	0	102.69	11837000000	5471600000	6365300000	14	14	7	0.90209	0.5492	1.5852	1.2971	11	8	12	13	5	3	6	7	2873600000	1346700000	1526900000	1703400000	1024800000	678660000	4434600000	1880800000	2553800000	2825300000	1219400000	1605900000	0.885128	-0.185256	AT1G04410.1	AT1G04410.1
0.806144	-0.443236	-0.231987	-0.292048	-0.0402816	0.57124		29	24	23	62.1	54.3	53	70.507	0	323.31	19283000000	9561900000	9720800000	NaN	NaN	NaN	0.48243	0.78068	1.4903	1.301	20	19	19	19	19	18	18	18	5917100000	3136100000	2781100000	3719700000	2140800000	1578900000	5189800000	2283600000	2906200000	4456000000	2001400000	2454700000	0.047313	-0.0402816	AT1G04430.2;AT1G04430.1	AT1G04430.2;AT1G04430.1
-0.112506	0.257382	-0.29917	0.195065	0.0101929	0.262069		9	9	1	65.7	65.7	15.7	15.027	0	142.02	36027000000	19623000000	16405000000	NaN	NaN	NaN	0.95726	0.49958	1.5454	0.90353	8	8	7	9	1	1	1	1	9836700000	5643300000	4193400000	6989900000	4923200000	2066600000	10063000000	4222100000	5841300000	9137500000	4834200000	4303300000	0.0255369	0.0101929	AT3G04400.1;AT2G33370.1;AT1G04480.1	AT3G04400.1;AT2G33370.1;AT1G04480.1
-0.156365	-0.2565	-0.193194	0.0963534	-0.127426	0.154812		13	12	12	39.8	37.7	37.7	56.881	0	107.95	3462200000	1686200000	1776000000	NaN	NaN	NaN	0.93997	0.69068	1.5023	1.0343	9	5	11	8	9	5	11	8	933870000	505870000	428000000	491530000	284530000	207000000	1136800000	425010000	711810000	899940000	470790000	429150000	0.702734	-0.127426	AT1G04510.2;AT1G04510.1	AT1G04510.2;AT1G04510.1
-0.178552	-0.431152	-0.362102	0.0230404	-0.237191	0.203619		4	4	4	22.5	22.5	22.5	32.764	0	21.792	448480000	200840000	247640000	4	4	4	0.97232	0.74332	1.7138	4.5565	2	4	3	3	2	4	3	3	78353000	38483000	39870000	124080000	75335000	48745000	128240000	45855000	82388000	117800000	41169000	76633000	0.990673	-0.237191	AT1G04520.1	AT1G04520.1
-0.653945	NaN	-0.248954	0.0495682	-0.284444	0.353097		2	2	2	11.8	11.8	11.8	17.529	0	4.9896	46685000	32140000	14545000	2	2	2	1.2466	NaN	1.4992	1.1681	1	1	2	1	1	1	2	1	18924000	9897000	9027400	1350000	910540	439450	23863000	20078000	3784200	2547700	1253900	1293800	0.526261	-0.284444	AT1G04555.1	AT1G04555.1
NaN	-0.811924	-0.208199	0.182041	-0.279361	0.500789		10	10	10	11.6	11.6	11.6	147.3	0	32.758	363660000	177680000	185980000	NaN	NaN	NaN	NaN	1.0502	1.484	0.83978	0	6	7	4	0	6	7	4	0	0	0	130080000	47913000	82164000	193640000	108700000	84940000	39941000	21070000	18871000	0.360636	-0.279361	AT1G04580.1;AT2G27150.2;AT2G27150.1;AT1G02590.1	AT1G04580.1
0.10264	0.0267471	0.54883	NaN	0.226072	0.28208		6	3	3	40.6	14	14	16.125	0	3.4947	1674600000	889000000	785610000	6	3	3	0.75914	0.54158	0.97385	NaN	2	2	2	1	2	2	2	1	208930000	122050000	86878000	151990000	94871000	57120000	838290000	426040000	412250000	475410000	246030000	229370000	0.523602	0.226072	AT1G04630.1	AT1G04630.1
0.0432967	0.0566011	0.334384	-0.243142	0.047785	0.23585		6	6	6	28.7	28.7	28.7	36.538	0	7.709	261330000	150840000	110490000	6	6	6	0.80613	0.53087	1.0048	1.2692	4	2	3	4	4	2	3	4	88565000	63506000	25059000	35553000	25373000	10181000	68419000	29616000	38803000	68792000	32347000	36445000	0.147224	0.047785	AT1G04690.1	AT1G04690.1
0.173833	-0.173647	-0.371588	-0.470325	-0.210432	0.284329		21	21	8	66.9	66.9	32.4	49.54	0	323.31	24320000000	11502000000	12818000000	NaN	NaN	NaN	0.70603	0.63511	1.6958	1.4281	17	13	20	17	6	5	7	7	7031300000	3841800000	3189500000	2877400000	1796700000	1080700000	8651000000	3336600000	5314400000	5760000000	2526900000	3233200000	0.62821	-0.210432	AT1G50010.1;AT1G04820.1;AT4G14960.2;AT4G14960.1	AT1G50010.1;AT1G04820.1;AT4G14960.2;AT4G14960.1
-0.272978	0.0575296	-0.0789517	1.13422	0.209956	0.630925		4	4	4	5.3	5.3	5.3	105.15	0	17.33	159190000	89125000	70070000	4	4	4	0.9615	0.5765	1.4663	0.45797	1	2	2	2	1	2	2	2	32019000	18165000	13854000	41115000	25779000	15336000	64981000	30667000	34314000	21079000	14513000	6565700	0.257042	0.209956	AT1G04860.1	AT1G04860.1
-0.167775	-0.618701	-0.356357	-0.561402	-0.426059	0.205749	+	11	11	11	27.4	27.4	27.4	59.042	0	38.364	2142100000	1002400000	1139700000	11	11	11	0.92228	0.82765	1.6675	1.5321	11	2	6	7	11	2	6	7	757870000	387160000	370720000	218390000	132410000	85981000	554810000	235320000	319490000	610990000	247480000	363510000	1.59241	-0.426059	AT1G04910.1	AT1G04910.1
0.661035	0.0491949	1.11577	0.637744	0.615936	0.437242		6	6	6	33.2	33.2	33.2	27.837	0	14.701	946100000	612030000	334070000	6	6	6	0.52632	0.50843	0.62014	0.64518	4	5	5	5	4	5	5	5	201060000	126040000	75021000	216000000	134230000	81768000	293100000	199270000	93832000	235940000	152500000	83448000	1.17468	0.615936	AT1G05060.1	AT1G05060.1
0.166116	-0.0100545	-0.829776	0.503012	-0.0426758	0.566263		4	4	2	23.4	23.4	9.8	20.264	0	12.844	953010000	477830000	475180000	4	4	2	0.75699	0.54337	2.3428	0.7902	1	2	4	2	0	1	2	1	159050000	86062000	72993000	200750000	117640000	83112000	312810000	129940000	182870000	280390000	144190000	136200000	0.0507296	-0.0426758	AT1G05070.1	AT1G05070.1
-0.254271	-0.57466	-0.722121	-0.284155	-0.458802	0.227372	+	28	28	20	48.6	48.6	34.5	90.168	0	115.84	5445500000	2350800000	3094700000	28	28	20	0.95524	0.88853	2.1602	1.3099	22	14	19	17	16	8	14	11	1606200000	846740000	759420000	735620000	366270000	369340000	1541700000	461980000	1079700000	1562000000	675830000	886210000	1.56282	-0.458802	AT1G05150.1	AT1G05150.1
-0.679813	-0.548344	-0.592841	-0.433559	-0.563639	0.102476	+	17	17	16	63.4	63.4	60.6	35.624	0	186.31	24906000000	10352000000	14555000000	NaN	NaN	NaN	1.2872	0.81562	2.0974	1.4246	13	15	16	12	13	14	16	12	2940800000	1246900000	1693900000	5598100000	3189200000	2408900000	8301800000	2690400000	5611500000	8065400000	3225100000	4840300000	2.79353	-0.563639	AT1G05250.1;AT1G05240.1;AT5G42180.1	AT1G05250.1;AT1G05240.1
0.356356	-0.349972	0.48977	0.749017	0.311293	0.470021		7	6	6	33.4	30.7	30.7	34.905	0	29.792	310240000	155370000	154870000	7	6	6	0.65684	0.41299	0.87849	0.63785	4	4	2	1	4	4	2	1	126380000	45992000	80390000	55663000	38219000	17444000	67192000	33992000	33200000	61001000	37164000	23838000	0.557252	0.311293	AT1G05260.1	AT1G05260.1
0.201	0.759499	-0.0379069	0.136706	0.264824	0.344885		20	19	19	29.5	28.4	28.4	89.45	0	121.81	1073100000	563270000	509860000	NaN	NaN	NaN	0.74712	0.35829	1.4188	0.99075	5	9	8	12	5	9	8	12	135040000	76363000	58680000	217670000	154210000	63462000	342980000	137060000	205930000	377430000	195640000	181790000	0.653292	0.264824	AT1G05320.3;AT1G05320.2;AT1G05320.1	AT1G05320.3;AT1G05320.2;AT1G05320.1
0.131482	0.236164	0.5937	0.506452	0.366949	0.218652	+	6	6	6	27.5	27.5	27.5	29.861	0	47.94	1024100000	533470000	490610000	6	6	6	0.73744	0.51044	0.84957	0.76524	5	5	4	4	5	5	4	4	134410000	74986000	59421000	100280000	57660000	42622000	317700000	142530000	175170000	471700000	258300000	213400000	1.35805	0.366949	AT1G05430.1	AT1G05430.1
-0.163112	0.0544713	0.0157531	-0.639356	-0.183061	0.318618		7	7	7	17	17	17	62.928	0	24.112	835630000	395300000	440330000	NaN	NaN	NaN	0.89906	0.62876	1.3151	1.6075	4	4	6	6	4	4	6	6	243100000	126380000	116720000	121330000	78510000	42816000	305730000	124860000	180860000	165480000	65549000	99927000	0.476484	-0.183061	AT1G05500.1;AT5G11100.1	AT1G05500.1
0.282749	0.789836	1.30099	1.28278	0.914089	0.482926	+	17	17	14	36.5	36.5	31.4	86.356	0	184.12	1878500000	1098200000	780300000	17	17	14	0.65083	0.28381	0.50971	0.42442	8	11	14	13	6	8	12	11	183550000	106940000	76618000	473870000	335410000	138460000	767850000	329830000	438030000	453260000	326070000	127190000	1.49054	0.914089	AT1G05520.1	AT1G05520.1
-0.325231	0.134174	-0.383162	-0.0924109	-0.166657	0.236666		42	17	16	25.7	11.4	10.9	221.02	0	136.93	5118800000	2699500000	2419300000	NaN	NaN	NaN	1.0029	0.52715	1.5087	1.2292	13	11	9	13	12	10	8	12	1424200000	779200000	645040000	1510200000	911950000	598230000	1160900000	461740000	699200000	1023500000	546600000	476880000	0.595569	-0.166657	AT1G05570.2;AT1G05570.1	AT1G05570.2;AT1G05570.1
-0.150002	-0.328812	-0.564119	-0.309649	-0.338146	0.170647	+	14	13	13	24.3	23.4	23.4	94.98	0	152.44	1802600000	785080000	1017500000	NaN	NaN	NaN	0.89105	0.78279	1.9681	1.342	7	8	8	7	7	8	8	7	422150000	214540000	207600000	307900000	147580000	160320000	608290000	240370000	367920000	464260000	182580000	281680000	1.54219	-0.338146	AT1G05700.1;AT1G51620.1;AT1G51620.2;AT5G59660.1	AT1G05700.1
-0.195442	-0.259126	-0.173203	-0.325237	-0.238252	0.0684743	+	5	5	5	25.2	25.2	25.2	35.579	0	61.161	815960000	407650000	408310000	5	5	5	0.95621	0.64785	1.5782	1.3125	4	3	4	4	4	3	4	4	171190000	89083000	82106000	193290000	117580000	75702000	163960000	61016000	102950000	287520000	139970000	147550000	2.21553	-0.238252	AT1G05850.1	AT1G05850.1
-0.147088	-0.136557	-0.290881	-0.362021	-0.234137	0.110565	+	3	3	3	5.4	5.4	5.4	60.176	0	5.0469	1443900000	715360000	728530000	3	3	3	0.92139	0.59339	1.4844	1.3359	2	3	3	3	2	3	3	3	374850000	189960000	184890000	335090000	209340000	125750000	356350000	150470000	205880000	377600000	165590000	212010000	1.61813	-0.234137	AT1G05940.1	AT1G05940.1
0.0416335	0.0027543	-0.143889	-0.448422	-0.136981	0.222465		8	8	8	13.7	13.7	13.7	108.94	0	17.952	358340000	177250000	181090000	NaN	NaN	NaN	0.81758	0.62858	1.3325	1.394	4	2	5	3	4	2	5	3	144680000	77193000	67483000	22747000	12764000	9982700	122410000	59584000	62827000	68506000	27713000	40793000	0.514455	-0.136981	AT1G05960.1;AT1G05960.2	AT1G05960.1;AT1G05960.2
0.613499	0.0599049	0.110687	-0.17048	0.153403	0.33023		5	5	5	20.5	20.5	20.5	48.122	0	55.899	772940000	386100000	386840000	5	5	5	0.55291	0.58745	1.25	1.2152	4	2	4	3	4	2	4	3	134620000	83169000	51448000	97603000	63196000	34407000	324090000	138550000	185550000	216630000	101190000	115440000	0.37532	0.153403	AT1G06000.1	AT1G06000.1
-0.0970571	-0.279829	0.0669556	0.772154	0.115556	0.460079		2	2	2	59	59	59	8.6918	0	12.81	400530000	236040000	164490000	2	2	2	0.85532	0.72201	1.3201	0.63849	1	1	2	1	1	1	2	1	21800000	12334000	9465900	58209000	37407000	20801000	106360000	49599000	56766000	214160000	136700000	77459000	0.187094	0.115556	AT1G06010.1	AT1G06010.1
NaN	0.630145	1.35833	0.617713	0.86873	0.424053		6	6	6	44.2	44.2	44.2	23.249	0	30.927	309780000	208960000	100820000	6	6	6	NaN	0.36818	0.47635	0.68135	3	3	3	3	3	3	3	3	60512000	57978000	2534400	56864000	41373000	15491000	62727000	40068000	22659000	129670000	69540000	60135000	1.14836	0.86873	AT1G06200.1	AT1G06200.1
-0.142775	-0.390881	-0.0739195	0.107666	-0.124977	0.206358		34	34	12	49.7	49.7	19.3	110.44	0	323.31	13059000000	6398400000	6660200000	NaN	NaN	NaN	0.92365	0.76616	1.428	0.97571	23	22	29	33	6	6	9	12	2366000000	1176900000	1189000000	2300500000	1299000000	1001500000	4293500000	1742700000	2550800000	4098600000	2179700000	1918900000	0.505144	-0.124977	AT1G06220.2;AT1G06220.1	AT1G06220.2;AT1G06220.1
-0.0191911	0.021487	-1.14695	0.226501	-0.229539	0.620989		6	6	6	12.4	12.4	12.4	75.675	0	35.033	162390000	88627000	73766000	NaN	NaN	NaN	0.81867	0.5864	2.5419	0.889	2	5	2	3	2	5	2	3	21763000	11383000	10380000	75250000	44979000	30271000	28260000	10616000	17644000	37120000	21649000	15471000	0.2896	-0.229539	AT1G06290.1;AT3G06690.1	AT1G06290.1
0.0913375	-0.00836301	-0.0660567	-0.346354	-0.0823591	0.187621		9	7	7	45.8	38.4	38.4	23.927	0	32.84	1812300000	853230000	959060000	9	7	7	0.75607	0.58976	1.4353	1.375	5	5	5	6	5	5	5	6	429190000	253230000	175970000	303590000	184030000	119560000	587640000	238890000	348750000	491860000	177080000	314790000	0.352016	-0.0823591	AT1G06400.1	AT1G06400.1
0.862585	NaN	-0.00664651	0.147556	0.334498	0.46379		6	6	5	12	12	10	96.687	0	23.092	165850000	82830000	83017000	6	6	5	0.44999	NaN	1.2339	0.89922	2	1	4	4	1	1	3	3	22270000	15121000	7149400	10464000	6657800	3805900	67368000	30759000	36609000	65745000	30292000	35453000	0.471121	0.334498	AT1G06410.1	AT1G06410.1
0.376982	-0.798209	-0.048777	NaN	-0.156668	0.594978		20	5	5	36.9	10.9	10.9	73.198	0	9.5056	229870000	109210000	120660000	NaN	NaN	NaN	0.62818	0.89834	1.3309	NaN	3	1	5	1	3	1	5	1	34285000	20722000	13563000	19614000	9944400	9669900	139800000	61187000	78617000	36168000	17360000	18808000	0.159223	-0.156668	AT1G06430.1;AT5G15250.1;AT5G15250.2	AT1G06430.1
-3.19811	-0.956556	0.458831	0.533157	-0.790669	1.74519		5	5	5	22.8	22.8	22.8	31.222	0	15.37	644080000	308520000	335560000	5	5	5	7.4571	1.1146	1.0047	0.73234	2	2	2	4	2	2	2	4	117380000	27284000	90099000	152500000	63546000	88952000	198580000	95193000	103390000	175620000	122500000	53116000	0.364845	-0.790669	AT1G06460.1	AT1G06460.1
-0.0628303	-0.2565	0.401502	0.434299	0.129118	0.342964		14	14	14	47.4	47.4	47.4	36.119	0	194.2	13558000000	7108300000	6449500000	14	14	14	0.87429	0.70461	0.96185	0.77598	12	10	12	10	12	10	12	10	3352200000	1787300000	1564900000	1955900000	1049100000	906890000	4690300000	2411600000	2278700000	3559400000	1860400000	1699000000	0.295697	0.129118	AT1G06530.1	AT1G06530.1
0.419942	-0.861703	0.0934121	-0.488899	-0.209312	0.574858		6	6	6	23.3	23.3	23.3	43.257	0	12.347	352690000	167820000	184870000	6	6	6	0.60624	1.0755	1.2566	1.4623	3	2	5	4	3	2	5	4	60833000	37088000	23745000	15888000	8960300	6927200	157740000	63057000	94686000	118220000	58711000	59511000	0.284689	-0.209312	AT1G06550.1	AT1G06550.1
NaN	0.491762	0.323093	1.49005	0.768303	0.630718		12	12	12	11.8	11.8	11.8	174.51	0	189.18	414720000	167740000	246980000	12	12	12	NaN	0.47995	0.93369	0.36167	1	3	7	10	1	3	7	10	3665500	1995700	1669800	181280000	25127000	156150000	131970000	68544000	63425000	97803000	72068000	25735000	0.771245	0.768303	AT1G06670.1	AT1G06670.1
-0.136072	-0.457026	-0.348738	-0.352146	-0.323496	0.13468	+	14	9	8	56.5	39.6	36.8	39.819	0	84.617	7029300000	3129500000	3899800000	NaN	NaN	NaN	0.9401	0.79753	1.7667	1.3083	7	8	8	8	6	7	7	7	1843400000	925100000	918320000	489780000	287180000	202600000	2774300000	997400000	1776900000	1921800000	919820000	1002000000	1.76523	-0.323496	AT1G06700.2;AT1G06700.1	AT1G06700.2;AT1G06700.1
-0.33441	-0.14925	0.440054	0.500475	0.114217	0.418747		29	29	29	35	35	35	131.18	0	91.277	3545500000	2088900000	1456700000	29	29	29	1.0901	0.67061	0.92214	0.74943	20	17	19	20	20	17	19	20	707870000	404950000	302920000	759310000	477250000	282050000	1052800000	551850000	500970000	1025500000	654800000	370720000	0.205274	0.114217	AT1G06720.1	AT1G06720.1
0.698486	0.507018	0.627524	1.10323	0.734064	0.258488	+	7	4	4	24.8	17.9	17.9	28.946	0	21.701	4553300000	2686500000	1866800000	7	4	4	0.48148	0.40967	0.91813	0.48286	4	4	4	3	4	4	4	3	1074000000	661470000	412520000	1121700000	779930000	341730000	1578800000	760880000	817920000	778870000	484210000	294660000	1.96596	0.734064	AT1G06760.1	AT1G06760.1
-0.175831	-0.224889	-0.288469	-0.389984	-0.269793	0.0924477	+	3	3	3	6.3	6.3	6.3	67.536	0	5.691	142310000	67629000	74676000	NaN	NaN	NaN	0.9571	0.6458	1.4832	1.359	2	1	3	3	2	1	3	3	18324000	9403500	8920200	30445000	17886000	12560000	58361000	25578000	32783000	35175000	14762000	20414000	1.99912	-0.269793	AT1G06780.1;AT1G06780.2;AT2G30575.1	AT1G06780.1;AT1G06780.2
-0.330011	-0.111168	-0.534102	-0.383996	-0.339819	0.17519	+	18	18	17	28.1	28.1	27.2	105.62	0	72.255	4774800000	2227400000	2547400000	18	18	17	1.0326	0.64714	1.9287	1.3471	12	12	14	15	11	11	13	14	1533400000	782260000	751110000	776210000	446340000	329880000	1162500000	385700000	776810000	1302700000	613140000	689590000	1.51806	-0.339819	AT1G06840.1	AT1G06840.1
-0.140824	1.02357	-0.147885	-0.412672	0.0805471	0.641285		3	3	3	12.6	12.6	12.6	39.038	0	57.717	602250000	273810000	328450000	NaN	NaN	NaN	0.94469	0.29419	1.5052	1.4396	2	2	3	1	2	2	3	1	133900000	67176000	66720000	44301000	32899000	11403000	291260000	120990000	170270000	132800000	52742000	80056000	0.0873108	0.0805471	AT1G06890.2;AT1G06890.1;AT1G06890.3	AT1G06890.2;AT1G06890.1;AT1G06890.3
0.280095	0.337644	0.252216	-0.416738	0.113304	0.355147		37	37	37	46.2	46.2	46.2	112.12	0	323.31	15885000000	7872200000	8012700000	37	37	37	0.64427	0.51668	1.1247	1.3377	31	22	26	29	31	22	26	29	4850900000	2806200000	2044700000	1921100000	1133600000	787560000	4582200000	2096700000	2485500000	4530700000	1835700000	2695000000	0.245042	0.113304	AT1G06950.1	AT1G06950.1
-0.0849118	0.556861	0.537447	0.276693	0.321522	0.299559		7	7	6	35	35	31	35.703	0	20.322	1253000000	736060000	516940000	7	7	6	0.83536	0.38607	0.94734	0.87209	5	4	6	5	4	3	5	4	316240000	177710000	138530000	312980000	215480000	97501000	274140000	143430000	130700000	349650000	199440000	150210000	0.916887	0.321522	AT1G07030.1	AT1G07030.1
-0.0750307	1.64858	-1.25533	-0.550751	-0.0581333	1.23681		7	7	5	43.4	43.4	31.6	25.601	0	22.645	539660000	263740000	275910000	7	7	5	0.83823	0.18021	3.1118	1.5523	5	2	5	3	3	2	4	2	146350000	82338000	64009000	93869000	77901000	15968000	168910000	46362000	122550000	130530000	57142000	73383000	0.0310356	-0.0581333	AT1G07140.1	AT1G07140.1
0.442612	0.645574	2.23921	1.01748	1.08622	0.804678		5	5	5	28.4	28.4	28.4	29.619	0	28.777	300990000	217470000	83517000	5	5	5	0.58913	0.37975	0.28201	0.48832	2	2	2	3	2	2	2	3	25805000	15557000	10247000	113060000	84842000	28216000	65123000	53542000	11581000	97000000	63527000	33473000	1.13194	1.08622	AT1G07210.1	AT1G07210.1
1.35232	0.0405001	0.587086	1.0235	0.750853	0.567898		2	2	2	9.4	9.4	9.4	30.142	0	5.9818	468890000	289840000	179050000	NaN	NaN	NaN	0.33132	0.56348	0.93897	0.52464	2	2	2	2	2	2	2	2	66674000	47427000	19247000	130280000	84172000	46109000	128730000	66531000	62198000	143210000	91708000	51500000	1.11143	0.750853	AT1G07320.4;AT1G07320.3;AT1G07320.2;AT1G07320.1	AT1G07320.4;AT1G07320.3;AT1G07320.2;AT1G07320.1
0.0816852	-0.0693466	0.169577	0.109306	0.0728052	0.101625		10	10	6	26.8	26.8	14.1	53.587	0	97.258	2161200000	1233800000	927360000	NaN	NaN	NaN	0.77001	0.57068	1.149	0.98129	5	7	5	8	2	6	2	5	417380000	244550000	172830000	485500000	310110000	175390000	398950000	183180000	215770000	859360000	495980000	363380000	0.6067	0.0728052	AT1G07360.1;AT5G07060.2;AT5G07060.1	AT1G07360.1
-0.0210872	0.109359	0.072974	0.29725	0.114624	0.133582		7	4	3	49.5	35	29	23.688	0	41.291	484150000	245220000	238930000	7	4	3	0.83363	0.57581	1.3074	0.84073	2	3	3	3	2	2	3	3	144730000	79149000	65585000	24280000	15977000	8302900	233770000	102920000	130840000	81367000	47174000	34193000	0.73368	0.114624	AT1G07410.1	AT1G07410.1
0.163873	0.421395	0.985132	0.711597	0.570499	0.355624	+	22	13	13	37.4	22	22	89.554	0	58.125	1721400000	1032300000	689110000	22	13	13	0.75755	0.42442	0.65249	0.65858	6	7	10	12	6	7	10	12	251450000	125730000	125720000	583140000	378960000	204180000	386850000	226640000	160210000	499920000	300920000	199000000	1.30967	0.570499	AT1G07510.1	AT1G07510.1
-0.135092	-1.19676	-0.354513	-0.0229598	-0.427331	0.531112		10	10	10	55.3	55.3	55.3	11.409	0	32.023	28494000000	11812000000	16682000000	NaN	NaN	NaN	0.99735	1.3643	1.8092	1.0024	6	6	8	8	6	6	8	8	6128100000	2894700000	3233400000	3786800000	1611500000	2175300000	8055100000	2431700000	5623400000	10524000000	4874500000	5649700000	0.686243	-0.427331	AT5G59970.1;AT5G59690.1;AT3G53730.1;AT3G46320.1;AT3G45930.1;AT2G28740.1;AT1G07820.2;AT1G07820.1;AT1G07660.1;AT1G07660.2	AT5G59970.1;AT5G59690.1;AT3G53730.1;AT3G46320.1;AT3G45930.1;AT2G28740.1;AT1G07820.2;AT1G07820.1;AT1G07660.1;AT1G07660.2
0.746529	0.574498	0.812878	0.146739	0.570161	0.299623	+	20	6	6	27.5	8.5	8.5	116.18	0	9.9439	315130000	175510000	139620000	20	6	6	0.50435	0.44257	0.72157	0.95514	3	1	3	5	3	1	3	5	114140000	73263000	40881000	14004000	8099400	5904700	78764000	41824000	36940000	108220000	52323000	55896000	1.49652	0.570161	AT1G07670.1	AT1G07670.1
0.370127	-0.129429	0.370589	0.8273	0.359647	0.390779		8	8	2	54.6	54.6	8.5	14.804	0	47.276	10679000000	5913200000	4765500000	NaN	NaN	NaN	0.6387	0.62795	1.0169	0.569	6	4	6	5	1	0	1	1	4051000000	2279400000	1771600000	1229500000	730260000	499270000	4124700000	2044300000	2080500000	1273400000	859230000	414120000	0.788	0.359647	AT5G59850.1;AT1G07770.2;AT1G07770.1	AT5G59850.1;AT1G07770.2;AT1G07770.1
-0.317352	-0.496102	-0.19757	0.416182	-0.148711	0.396069		4	4	1	29.7	29.7	7.6	15.732	0	41.48	21882000000	10267000000	11616000000	NaN	NaN	NaN	1.0421	0.8077	1.5513	0.77265	4	2	3	3	1	1	1	1	5039600000	2242300000	2797300000	4726300000	2453600000	2272700000	6217000000	2219800000	3997200000	5899300000	3350900000	2548400000	0.294796	-0.148711	AT5G22880.1;AT3G46030.1;AT1G07790.1;AT5G59910.1;AT3G45980.1;AT2G28720.1;AT2G37470.1	AT5G22880.1;AT3G46030.1;AT1G07790.1;AT5G59910.1;AT3G45980.1;AT2G28720.1;AT2G37470.1
-0.164622	0.169016	0.412877	-0.232032	0.04631	0.300774		21	21	7	29.9	29.9	10.8	116.36	0	255.12	4229200000	2290300000	1939000000	21	21	7	0.94011	0.52173	0.91297	1.2566	14	12	17	12	3	2	5	4	720040000	439660000	280380000	1044800000	620550000	424230000	1364100000	726740000	637310000	1100400000	503320000	597040000	0.108869	0.04631	AT1G07810.1	AT1G07810.1
-0.0596754	-0.717993	-0.362904	-0.576223	-0.429199	0.286333		9	9	9	29.3	29.3	29.3	46.763	0	21.718	572790000	245840000	326960000	NaN	NaN	NaN	0.85738	0.96926	1.7919	1.6143	5	1	6	4	5	1	6	4	184240000	94241000	90001000	50696000	29306000	21389000	233190000	81819000	151370000	104670000	40470000	64201000	1.23833	-0.429199	AT1G07870.1;AT1G07870.2;AT2G28590.1	AT1G07870.1;AT1G07870.2
1.85436	0.261853	0.241843	-0.0785033	0.569888	0.870397		10	10	9	51.2	51.2	46	27.561	0	166.72	15516000000	7957100000	7559100000	NaN	NaN	NaN	0.22789	0.48563	1.1681	1.0846	9	8	10	7	8	7	9	6	3602500000	2008600000	1594000000	3064200000	1825600000	1238600000	5178700000	2417000000	2761700000	3670700000	1705900000	1964800000	0.550324	0.569888	AT1G07890.8;AT1G07890.7;AT1G07890.5;AT1G07890.4;AT1G07890.3;AT1G07890.2;AT1G07890.1;AT1G07890.6	AT1G07890.8;AT1G07890.7;AT1G07890.5;AT1G07890.4;AT1G07890.3;AT1G07890.2;AT1G07890.1;AT1G07890.6
-1.52754	0.264948	0.329672	0.643802	-0.0722804	0.984183		23	23	23	66.8	66.8	66.8	49.502	0	87.794	41817000000	23608000000	18209000000	NaN	NaN	NaN	2.4885	0.49024	1.0835	0.6658	20	18	17	21	20	18	17	21	10127000000	5473200000	4654200000	7564200000	5136100000	2428100000	12626000000	6098500000	6527900000	11499000000	6900600000	4598900000	0.0493727	-0.0722804	AT5G60390.3;AT5G60390.1;AT1G07940.2;AT1G07940.1;AT1G07930.1;AT1G07920.1;AT5G60390.2;AT1G07930.2	AT5G60390.3;AT5G60390.1;AT1G07940.2;AT1G07940.1;AT1G07930.1;AT1G07920.1;AT5G60390.2;AT1G07930.2
0.265359	0.181014	NaN	0.13249	0.192954	0.0672343	+	1	1	1	13	13	13	16.565	0	40.784	9062900	4837900	4225000	NaN	NaN	NaN	0.68315	0.52467	NaN	1.1038	1	1	1	1	1	1	1	1	1243800	710430	533330	3456300	2162400	1293900	1800800	795290	1005500	2562000	1169800	1392200	1.41828	0.192954	AT1G07960.3;AT1G07960.2;AT1G07960.1	AT1G07960.3;AT1G07960.2;AT1G07960.1
-0.424153	0.349197	-0.588633	-0.411427	-0.268754	0.419798		6	6	6	11.7	11.7	11.7	75.717	0	9.7209	608360000	260970000	347380000	6	6	6	1.1359	0.46992	1.8081	1.4198	4	2	2	3	4	2	2	3	234400000	117150000	117240000	57232000	40340000	16892000	159560000	41903000	117660000	157170000	61576000	95589000	0.536961	-0.268754	AT1G07970.1	AT1G07970.1
0.265655	-1.06013	1.68307	-0.154606	0.183496	1.14257		5	5	5	12	12	12	56.988	0	8.0997	169900000	99940000	69964000	5	5	5	0.70357	1.3507	0.3865	1.2762	3	1	2	3	3	1	2	3	70925000	42790000	28135000	12543000	5256400	7287100	45476000	34755000	10721000	40960000	17139000	23821000	0.113997	0.183496	AT1G08030.1	AT1G08030.1
0.0073249	0.15745	0.207383	-0.664559	-0.0731002	0.403367		2	2	1	9.9	9.9	7.1	43.869	0	7.9543	106960000	53469000	53496000	NaN	NaN	NaN	0.81224	0.53751	1.0521	1.6827	2	1	2	2	1	1	1	1	24065000	13576000	10489000	21526000	11829000	9697900	39112000	21122000	17990000	22261000	6942100	15319000	0.130155	-0.0731002	AT1G08040.2;AT1G08040.1	AT1G08040.2;AT1G08040.1
0.270601	-0.128764	-0.605683	0.132375	-0.0828678	0.385881		5	5	5	26.7	26.7	26.7	25.158	0	11.728	3088800000	1458200000	1630600000	5	5	5	0.71471	0.67402	1.8099	0.99896	4	4	5	5	4	4	5	5	1061100000	609710000	451420000	324360000	171780000	152580000	927900000	305950000	621950000	775410000	370780000	404640000	0.157055	-0.0828678	AT1G08160.1	AT1G08160.1
0.28058	NaN	0.451134	0.671138	0.467617	0.1958		7	7	7	13.8	13.8	13.8	110.28	0	8.7281	234920000	94027000	140900000	7	7	7	0.70475	NaN	0.86735	0.62563	2	1	5	4	2	1	5	4	22475000	12360000	10114000	15903000	11684000	4218800	148100000	39737000	108360000	48447000	30245000	18201000	1.26945	0.467617	AT1G08190.1	AT1G08190.1
-0.106232	NaN	0.185462	-0.703915	-0.208228	0.453377		8	2	2	30.1	7.7	7.7	43.79	0	22.713	313680000	146450000	167240000	8	2	2	0.89379	NaN	1.1664	1.77	2	0	2	1	2	0	2	1	94866000	47135000	47731000	0	0	0	110390000	53307000	57083000	108430000	46007000	62421000	0.292655	-0.208228	AT1G08200.1	AT1G08200.1
-0.343167	-1.0206	-0.578206	-0.846477	-0.697113	0.297977	+	12	12	7	43.8	43.8	30.3	44.801	0	187.12	2965100000	1150600000	1814600000	12	12	7	1.0238	1.1534	2.0891	1.9106	8	6	10	11	4	4	6	7	481980000	255820000	226160000	213220000	104900000	108320000	1367900000	479190000	888730000	902020000	310640000	591370000	1.73415	-0.697113	AT1G08250.1	AT1G08250.1
0.0888325	-0.351916	-0.544447	-0.450517	-0.314512	0.280151		5	5	5	10.5	10.5	10.5	67.677	0	11.279	632540000	300190000	332350000	NaN	NaN	NaN	0.77281	0.70419	1.828	1.4903	5	1	5	3	5	1	5	3	263420000	144660000	118760000	75462000	44069000	31393000	211390000	79369000	132020000	82263000	32092000	50171000	0.956963	-0.314512	AT1G08350.2;AT1G08350.1	AT1G08350.2;AT1G08350.1
-0.351027	0.470905	0.546116	1.03182	0.424453	0.57365		8	8	4	46.3	46.3	21.8	24.469	0	23.789	12492000000	7475700000	5016500000	8	8	4	1.0981	0.42662	0.9456	0.48369	4	3	7	6	1	1	3	2	1660100000	813420000	846720000	1474100000	921920000	552150000	5100100000	2842100000	2258000000	4257800000	2898200000	1359700000	0.628045	0.424453	AT1G08360.1	AT1G08360.1
-0.0925921	-0.388232	-0.286658	-0.0153073	-0.195697	0.17177		5	5	5	20.4	20.4	20.4	40.61	0	58.161	799580000	356850000	442730000	5	5	5	0.86152	0.79945	1.7149	1.1458	3	3	5	4	3	3	5	4	152930000	78978000	73949000	59362000	34164000	25198000	336620000	125800000	210820000	250680000	117910000	132770000	0.970319	-0.195697	AT1G08370.1	AT1G08370.1
0.254547	-0.368269	-0.628839	0.122801	-0.15494	0.41429		7	7	6	27.2	27.2	24.6	44.036	0	30.316	1395000000	624790000	770250000	7	7	6	0.66011	0.79319	2.1029	0.99104	5	3	5	6	4	2	4	5	231870000	143820000	88056000	210090000	123500000	86589000	529840000	185450000	344390000	423230000	172020000	251210000	0.293478	-0.15494	AT1G08470.1	AT1G08470.1
-0.0254312	-0.109898	0.594812	0.344055	0.200884	0.32837		8	8	8	82.4	82.4	82.4	15.812	0	129.84	25277000000	14189000000	11089000000	8	8	8	0.85646	0.69466	0.76478	0.77438	7	7	8	6	7	7	8	6	8858800000	4370400000	4488300000	2762300000	1796600000	965730000	5940600000	3519100000	2421500000	7715500000	4502500000	3212900000	0.510791	0.200884	AT1G08480.1	AT1G08480.1
-0.390872	NaN	-0.487976	0.0679176	-0.27031	0.29691		1	1	1	7.5	7.5	7.5	24.904	0	134.01	135430000	52864000	82570000	1	1	1	1.0586	NaN	1.9351	1.0275	1	0	1	1	1	0	1	1	23666000	11498000	12168000	0	0	0	72781000	23559000	49222000	38987000	17807000	21180000	0.592542	-0.27031	AT1G08500.1	AT1G08500.1
0.155866	-0.0546868	0.0312883	-0.418429	-0.0714905	0.246916		3	3	3	14.8	14.8	14.8	35.274	0	11.467	316110000	113660000	202450000	3	3	3	0.75285	0.69193	1.3144	1.403	3	1	2	3	3	1	2	3	60975000	27230000	33745000	10501000	5848700	4652300	59291000	29339000	29952000	185340000	51244000	134100000	0.219567	-0.0714905	AT1G08560.1	AT1G08560.1
-0.809044	-0.220073	0.765956	1.11756	0.213601	0.886213		2	2	2	26	26	26	14.053	0	64.464	191720000	104020000	87700000	2	2	2	1.5026	0.68514	0.78134	0.49125	2	1	2	2	2	1	2	2	46132000	19727000	26405000	32727000	19000000	13727000	55648000	27961000	27687000	57210000	37329000	19881000	0.17865	0.213601	AT1G08580.1	AT1G08580.1
0.196604	0.139189	0.699992	-0.488362	0.136856	0.48703		3	3	3	13.3	13.3	13.3	32.902	0	41.545	1860500000	1088700000	771740000	3	3	3	0.6943	0.54064	0.78544	1.5296	2	3	2	2	2	3	2	2	221680000	133700000	87977000	686980000	441990000	244990000	497050000	264030000	233020000	454770000	249020000	205750000	0.212278	0.136856	AT1G08640.1	AT1G08640.1
-0.415184	-0.587145	-0.396883	-0.140741	-0.384988	0.184008	+	13	13	13	35.7	35.7	35.7	54.216	0	23.869	1227900000	546360000	681560000	NaN	NaN	NaN	1.0998	0.83418	1.6385	1.2406	8	6	9	10	8	6	9	10	200490000	98208000	102280000	161570000	78070000	83501000	388760000	165890000	222870000	477110000	204190000	272910000	1.60424	-0.384988	AT1G08660.1;AT1G08660.2	AT1G08660.1;AT1G08660.2
0.32758	0.126071	-0.0147808	0.448735	0.221902	0.206417		4	4	4	18.6	18.6	18.6	44.542	0	53.775	366020000	192900000	173120000	NaN	NaN	NaN	0.63933	0.52838	1.2265	0.80473	3	2	4	1	3	2	4	1	67466000	40692000	26773000	53520000	33525000	19995000	128480000	57902000	70575000	116560000	60780000	55780000	0.918278	0.221902	AT1G08750.3;AT1G08750.2;AT1G08750.1	AT1G08750.3;AT1G08750.2;AT1G08750.1
-0.667663	NaN	-0.548987	-0.0994553	-0.438702	0.299729		4	1	1	23.2	7	7	14.783	0	4.1359	577900000	243280000	334620000	NaN	NaN	NaN	1.2383	NaN	1.9901	1.1746	1	1	1	1	1	1	1	1	200460000	78931000	121530000	91852000	51906000	39946000	171990000	55351000	116640000	113600000	57089000	56509000	0.897249	-0.438702	AT1G54690.1;AT1G08880.1	AT1G54690.1;AT1G08880.1
-0.368408	0.626109	0.191441	-0.8125	-0.0908396	0.630221		6	6	6	11.6	11.6	11.6	50.965	0	9.7489	516150000	230680000	285470000	6	6	6	1.0399	0.38742	1.1974	1.9117	2	2	5	3	2	2	5	3	74641000	38896000	35745000	22985000	15261000	7723600	251550000	106840000	144720000	166970000	69686000	97286000	0.101328	-0.0908396	AT1G08890.1	AT1G08890.1
0.896658	-0.735767	0.0685003	3.01525e-05	0.0573554	0.667553		4	4	4	8.7	8.7	8.7	49.284	0	55.215	295460000	142420000	153040000	NaN	NaN	NaN	0.44359	0.91815	1.3831	1.1783	3	2	2	2	3	2	2	2	51333000	35661000	15672000	20030000	9612200	10417000	113070000	53420000	59645000	111030000	43724000	67305000	0.0582387	0.0573554	AT1G08920.3;AT1G08920.1;AT1G08920.2	AT1G08920.3;AT1G08920.1;AT1G08920.2
-0.352112	-0.289327	-0.0797887	-0.348366	-0.267399	0.128336	+	7	7	7	13.9	13.9	13.9	54.354	0	96.208	861860000	441810000	420050000	NaN	NaN	NaN	1.0637	0.67752	1.3206	1.3221	5	5	5	5	5	5	5	5	322110000	165630000	156480000	180910000	118100000	62818000	130420000	55452000	74966000	228420000	102640000	125780000	1.59948	-0.267399	AT1G08930.2;AT1G08930.1	AT1G08930.2;AT1G08930.1
0.132392	NaN	0.0212918	-0.504586	-0.116967	0.340253		3	3	3	8.5	8.5	8.5	65.632	0	7.7683	220510000	124900000	95605000	3	3	3	0.76441	NaN	1.3226	1.4468	3	0	2	2	3	0	2	2	78806000	46017000	32789000	0	0	0	56588000	31624000	24963000	85115000	47261000	37853000	0.213274	-0.116967	AT1G08990.1	AT1G08990.1
0.531595	NaN	0.144646	0.338503	0.338248	0.193475		5	5	2	41.2	41.2	30.1	15.268	0	10.069	13268000000	4514400000	8754100000	NaN	NaN	NaN	0.59058	NaN	1.3014	0.7986	3	2	5	5	1	1	2	2	4455300000	1539800000	2915400000	832340000	145980000	686360000	3764000000	1331100000	2432900000	4216900000	1497500000	2719400000	1.02714	0.338248	AT5G65360.1;AT5G10400.1;AT5G10390.1;AT3G27360.1;AT1G09200.1;AT5G65350.1;AT1G13370.1;AT1G19890.1	AT5G65360.1;AT5G10400.1;AT5G10390.1;AT3G27360.1;AT1G09200.1;AT5G65350.1
-1.57942	-0.383932	NaN	-0.826747	-0.930033	0.604399		11	5	5	37.3	22.6	22.6	48.156	0	5.882	254280000	92995000	161290000	11	5	5	2.4652	0.79295	NaN	1.8374	2	2	1	3	2	2	1	3	111130000	30154000	80977000	46609000	29383000	17226000	32136000	9119800	23016000	64406000	24339000	40067000	0.933107	-0.930033	AT1G09210.1	AT1G09210.1
-0.0713609	0.560367	0.424303	0.836413	0.437431	0.380062		12	10	10	41.6	37	37	59.445	0	69.761	1392300000	776670000	615680000	NaN	NaN	NaN	0.87449	0.3838	0.92497	0.5839	8	6	7	6	8	6	7	6	478120000	248630000	229490000	309040000	209390000	99647000	376870000	180950000	195930000	228320000	137710000	90615000	0.979612	0.437431	AT1G09270.2;AT1G09270.1;AT1G09270.3	AT1G09270.2;AT1G09270.1;AT1G09270.3
-0.396959	0.686135	-0.434341	-0.349076	-0.12356	0.540923		5	5	5	34.9	34.9	34.9	21.238	0	101.92	2865400000	1462900000	1402500000	5	5	5	1.0741	0.37126	1.9271	1.2172	4	4	4	4	4	4	4	4	703380000	353360000	350020000	819570000	587750000	231820000	596340000	255850000	340480000	746150000	265970000	480170000	0.16824	-0.12356	AT1G09330.1	AT1G09330.1
0.31461	NaN	0.821369	0.866433	0.667471	0.306416		5	3	3	17	11.8	11.8	46.945	0	6.7117	318860000	187820000	131040000	5	3	3	0.70384	NaN	0.71831	0.5786	3	0	2	2	3	0	2	2	147090000	83152000	63940000	0	0	0	113780000	71137000	42642000	57990000	33529000	24461000	1.19642	0.667471	AT1G09430.1	AT1G09430.1
0.222446	0.237099	-0.117095	1.03666	0.344778	0.489417		3	3	3	14.6	14.6	14.6	22.868	0	21.643	476460000	252630000	223830000	NaN	NaN	NaN	0.70994	0.46914	1.4487	0.49786	2	2	2	2	2	2	2	2	202860000	99886000	102970000	97823000	64596000	33228000	90596000	36195000	54401000	85180000	51955000	33224000	0.59582	0.344778	AT1G09560.1;AT1G02335.1	AT1G09560.1
0.390932	-0.953402	1.28729	NaN	0.241607	1.12779		4	4	4	18.5	18.5	18.5	33.803	0	11.712	69983000	41777000	28206000	4	4	4	0.63076	1.2039	0.47041	NaN	2	2	2	1	2	2	2	1	20087000	11898000	8188900	21908000	14407000	7500900	13036000	7541500	5494800	14952000	7930200	7021600	0.127138	0.241607	AT1G09575.1	AT1G09575.1
0.0819294	-0.18982	0.909845	2.16004	0.740497	1.05562		2	2	2	11	11	11	18.709	0	3.3767	16642000000	9558000000	7083800000	NaN	NaN	NaN	0.80755	0.62903	0.6836	0.22768	1	2	2	1	1	2	2	1	5618300000	2896600000	2721700000	6796800000	4028100000	2768800000	2458800000	1489400000	969490000	1767900000	1144100000	623830000	0.593102	0.740497	AT1G57860.1;AT1G57660.1;AT1G09690.1;AT1G09590.1	AT1G57860.1;AT1G57660.1;AT1G09690.1;AT1G09590.1
0.370147	0.24593	0.464901	0.18428	0.316314	0.125649	+	12	12	12	18.4	18.4	18.4	123.45	0	76.355	628310000	347200000	281110000	12	12	12	0.64789	0.49555	0.87659	0.91992	6	5	8	8	6	5	8	8	123030000	71256000	51771000	95552000	63813000	31739000	208400000	104610000	103790000	201330000	107520000	93810000	1.82098	0.316314	AT1G09620.1	AT1G09620.1
0.076729	-0.211963	0.0498431	-0.132798	-0.0545472	0.140278		11	8	8	70	56.7	56.7	24.108	0	298.97	6094800000	3080200000	3014600000	11	8	8	0.78037	0.62679	1.3683	1.1719	6	6	8	7	6	6	8	7	1041300000	583220000	458030000	1672500000	1069000000	603490000	1572300000	603340000	969000000	1808700000	824630000	984070000	0.306764	-0.0545472	AT1G09630.1	AT1G09630.1
0.0368126	0.0720149	0.0760935	-0.0167517	0.0420423	0.0429803		12	6	6	38.6	19.3	19.3	46.66	0	45.607	3044800000	1587600000	1457200000	NaN	NaN	NaN	0.78783	0.56808	1.2791	1.0813	6	5	5	3	6	5	5	3	717560000	412170000	305390000	254960000	159510000	95454000	1522700000	730560000	792110000	549600000	285330000	264260000	0.837529	0.0420423	AT1G09640.1;AT1G09640.2	AT1G09640.1;AT1G09640.2
-0.761475	0.605972	-0.220648	-0.412332	-0.197121	0.580322		3	3	3	23.4	23.4	23.4	18.15	0	10.227	1843500000	859220000	984280000	3	3	3	1.3857	0.37126	1.6171	1.4276	3	1	3	3	3	1	3	3	431180000	182480000	248690000	314050000	226860000	87193000	680360000	284240000	396120000	417900000	165630000	252270000	0.263096	-0.197121	AT1G09740.1	AT1G09740.1
-0.295085	-0.670396	-0.0879933	0.0709827	-0.245623	0.320398		11	11	11	63.1	63.1	63.1	28.041	0	73.588	2927900000	1465600000	1462300000	11	11	11	0.96991	0.86211	1.4762	0.96896	8	6	7	9	8	6	7	9	804430000	412810000	391620000	525220000	295190000	230030000	802860000	358340000	444520000	795400000	399290000	396110000	0.652171	-0.245623	AT1G09760.1	AT1G09760.1
-0.147505	-0.583069	0.133981	0.0497863	-0.136702	0.320108		29	29	29	49.4	49.4	49.4	95.766	0	235.36	5038800000	2520100000	2518700000	29	29	29	0.937	0.85526	1.28	1.0348	20	15	18	21	20	15	18	21	1284000000	738910000	545130000	829520000	458920000	370600000	1532600000	610610000	921970000	1392700000	711680000	681010000	0.341199	-0.136702	AT1G09770.1	AT1G09770.1
0.0817504	0.314625	0.0289406	0.13127	0.139146	0.124224		20	20	14	56.6	56.6	38.1	60.579	0	57.934	6586000000	3242900000	3343100000	20	20	14	0.84521	0.46125	1.3979	0.98903	12	12	18	13	8	8	13	9	1178200000	621250000	556960000	895330000	594170000	301160000	3010800000	1362600000	1648200000	1501600000	664870000	836770000	0.954932	0.139146	AT1G09780.1	AT1G09780.1
0.0231497	0.0756502	0.0853522	-0.377172	-0.048255	0.220974		6	6	6	20.1	20.1	20.1	48.073	0	47.25	2169600000	1031300000	1138300000	6	6	6	0.8209	0.57953	1.2435	1.2843	5	5	5	5	5	5	5	5	527420000	261000000	266430000	293080000	169570000	123510000	693000000	330870000	362130000	656080000	269840000	386240000	0.160008	-0.048255	AT1G09850.1	AT1G09850.1
0.416674	0.171601	-0.135058	-0.200798	0.0631049	0.286179		15	15	15	21.4	21.4	21.4	107.38	0	120.92	1227000000	612440000	614590000	NaN	NaN	NaN	0.61295	0.49127	1.4271	1.2359	9	7	13	12	9	7	13	12	223540000	135400000	88137000	202190000	135840000	66348000	523590000	220100000	303490000	277710000	121100000	156610000	0.16175	0.0631049	AT1G09970.1;AT1G09970.2	AT1G09970.1;AT1G09970.2
0.157649	0.197085	-0.26155	-1.00591	-0.22818	0.558476		11	11	11	18.3	18.3	18.3	109.06	0	69.211	645000000	310690000	334310000	11	11	11	0.76716	0.49817	1.3753	2.0172	7	4	7	8	7	4	7	8	161560000	93059000	68498000	110260000	70869000	39394000	172340000	68956000	103380000	200840000	77806000	123040000	0.324499	-0.22818	AT1G10130.1	AT1G10130.1
0.222698	0.219539	0.506423	0.35632	0.326245	0.135986	+	4	4	4	32.9	32.9	32.9	18.373	0	35.547	650460000	369990000	280470000	4	4	4	0.69194	0.44473	0.91514	0.85767	4	3	3	3	4	3	3	3	210300000	116200000	94095000	112370000	78153000	34218000	167210000	83414000	83796000	160580000	92221000	68356000	1.76382	0.326245	AT1G10140.1	AT1G10140.1
0.682129	1.01096	0.0853522	-0.261221	0.379304	0.573693		10	10	10	15	15	15	130.72	0	16.722	186750000	84641000	102110000	10	10	10	0.49994	0.32705	1.1737	1.2794	4	5	4	4	4	5	4	4	39283000	14645000	24639000	44562000	31501000	13061000	45538000	17694000	27844000	57368000	20801000	36567000	0.556213	0.379304	AT1G10170.1	AT1G10170.1
0.40282	NaN	0.680373	-1.77295	-0.22992	1.34349		3	3	3	5.3	5.3	5.3	86.682	0	3.3186	33685000	11750000	21935000	3	3	3	0.59207	NaN	0.77765	3.8308	1	1	1	3	1	1	1	3	4757400	2977700	1779700	1939600	1271400	668150	6298700	3586900	2711800	20689000	3913500	16776000	0.0997095	-0.22992	AT1G10180.1	AT1G10180.1
1.27655	0.716011	1.26541	1.22086	1.11971	0.270204	+	3	3	3	16.3	16.3	16.3	21.04	0	40.103	664480000	435710000	228770000	3	3	3	0.31832	0.34266	0.58315	0.48531	1	3	1	2	1	3	1	2	110610000	75071000	35534000	111730000	77500000	34229000	68186000	45426000	22760000	373950000	237710000	136250000	2.43416	1.11971	AT1G10200.1	AT1G10200.1
0.129983	1.14112	1.55425	1.28762	1.02824	0.622783	+	10	10	10	16.8	16.8	16.8	102.09	0	29.029	357340000	282680000	74656000	10	10	10	0.75488	0.27684	0.39107	0.43331	4	7	7	4	4	7	7	4	32930000	18759000	14172000	150330000	135150000	15185000	122430000	84491000	37937000	51650000	44289000	7361600	1.34045	1.02824	AT1G10270.1	AT1G10270.1
-0.331601	-4.51073	0.25603	-0.582672	-1.29224	2.17425		46	19	19	66.3	36	36	99.165	0	323.31	8134600000	4083500000	4051100000	46	19	19	0.98152	12.584	1.0049	1.521	13	15	14	13	13	15	14	13	1178600000	626980000	551570000	2229100000	1208200000	1020800000	2520500000	1121700000	1398700000	2206500000	1126600000	1079900000	0.494734	-1.29224	AT1G10290.1	AT1G10290.1
0.219488	0.189526	0.161081	0.232132	0.200557	0.0318088	+	10	10	10	12.3	12.3	12.3	106.31	0	64.886	5408300000	2806000000	2602300000	NaN	NaN	NaN	0.72346	0.49282	1.2403	0.90146	8	5	7	10	8	5	7	10	2433600000	1404900000	1028800000	216360000	130400000	85963000	1443200000	629870000	813370000	1315100000	640890000	674240000	2.96844	0.200557	AT1G10390.2;AT1G10390.1	AT1G10390.2;AT1G10390.1
0.179205	NaN	-0.639286	-0.447871	-0.30265	0.428134		5	4	2	26.8	21.9	10.5	34.96	0	27.942	409430000	184320000	225110000	NaN	NaN	NaN	0.74487	NaN	2.0532	1.4591	4	0	4	2	2	0	2	1	150610000	97728000	52881000	0	0	0	110070000	32692000	77382000	148740000	53899000	94843000	0.461612	-0.30265	AT1G59830.1;AT1G10430.1;AT1G59830.2	AT1G59830.1;AT1G10430.1;AT1G59830.2
-0.434775	0.0920096	0.549347	1.32626	0.38321	0.746287		8	8	4	10.2	10.2	6.9	115.62	0	15.076	320400000	190220000	130190000	8	8	4	1.0941	0.54377	0.8889	0.45185	6	2	5	4	3	2	3	2	54674000	31599000	23074000	18058000	12810000	5247600	154950000	82537000	72409000	92724000	63269000	29455000	0.420219	0.38321	AT1G10490.1	AT1G10490.1
0.397461	0.0876828	0.255009	-0.358502	0.0954128	0.328026		12	12	12	35	35	35	64.722	0	88.434	963010000	547600000	415410000	12	12	12	0.63793	0.54731	1.0976	1.1839	6	6	7	6	6	6	7	6	270960000	159620000	111340000	195440000	121660000	73783000	332720000	191380000	141340000	163890000	74940000	88946000	0.220713	0.0954128	AT1G10510.1	AT1G10510.1
-0.203346	-0.273964	0.0459273	0.0684384	-0.090736	0.173462		12	12	12	33.7	33.7	33.7	65.127	0	109.1	2408100000	1131300000	1276800000	12	12	12	0.96205	0.74717	1.2974	1.05	9	7	11	11	9	7	11	11	505190000	255400000	249790000	355880000	193790000	162100000	760950000	310570000	450370000	786100000	371550000	414550000	0.429055	-0.090736	AT1G10580.1	AT1G10580.1
0.184859	0.581999	0.151145	0.154059	0.268016	0.209877		7	7	7	41.7	41.7	41.7	15.455	0	62.323	7025400000	3599000000	3426400000	NaN	NaN	NaN	0.77398	0.37369	1.1826	1.0309	6	5	7	3	6	5	7	3	769140000	382630000	386510000	2375300000	1431000000	944290000	2188800000	944120000	1244700000	1692100000	841200000	850900000	1.07754	0.268016	AT1G10590.2;AT1G10590.1;AT1G10590.3	AT1G10590.2;AT1G10590.1;AT1G10590.3
NaN	1.20145	-2.16343	-0.823432	-0.595139	1.69402		11	1	1	77.3	16	16	20.608	0	6.6863	107990000	46824000	61161000	NaN	NaN	NaN	NaN	0.27253	6.1867	1.8636	0	1	1	1	0	1	1	1	0	0	0	30304000	21195000	9109700	39897000	10912000	28986000	37783000	14718000	23066000	0.218418	-0.595139	AT2G47170.1;AT1G10630.1;AT5G14670.1	AT2G47170.1;AT1G10630.1;AT5G14670.1
0.599005	0.548716	0.107682	0.588505	0.460977	0.236524	+	10	10	6	30.5	30.5	22.9	46.678	0	29.924	644940000	346680000	298260000	NaN	NaN	NaN	0.56386	0.39433	1.197	0.71259	6	3	7	7	4	1	4	3	101320000	58108000	43213000	131800000	85807000	45996000	243420000	109530000	133900000	168390000	93237000	75152000	1.52342	0.460977	AT1G10670.4;AT1G10670.2;AT1G10670.1;AT1G10670.3	AT1G10670.4;AT1G10670.2;AT1G10670.1;AT1G10670.3
0.320456	0.213835	0.137235	0.296196	0.241931	0.0833896	+	5	5	5	22	22	22	38.372	0	103.49	2065900000	1112900000	953010000	NaN	NaN	NaN	0.63612	0.45821	1.2126	0.92958	3	2	4	2	3	2	4	2	263020000	170400000	92620000	331390000	225800000	105590000	864070000	400520000	463560000	607380000	316130000	291240000	1.99195	0.241931	AT1G10840.1;AT1G10840.2	AT1G10840.1;AT1G10840.2
-0.376133	0.560537	-0.397555	0.346618	0.033367	0.493092		12	12	12	24.7	24.7	24.7	72.737	0	67.036	3120800000	1593100000	1527600000	NaN	NaN	NaN	1.0719	0.4259	1.637	0.84043	9	8	10	11	9	8	10	11	661210000	317240000	343970000	968080000	565830000	402250000	786710000	307140000	479580000	704760000	402910000	301850000	0.0453161	0.033367	AT1G10850.1;AT1G60630.1	AT1G10850.1
-0.184114	-0.312402	-0.00855257	-0.354621	-0.214922	0.155516		12	11	11	19.5	18.2	18.2	66.892	0	70.228	13128000000	5666400000	7461700000	12	11	11	0.92474	0.70583	1.3485	1.3486	8	7	10	9	8	7	10	9	5547200000	2717800000	2829400000	1153500000	688150000	465330000	3436200000	1264600000	2171600000	2991200000	995900000	1995300000	1.15541	-0.214922	AT1G10950.1	AT1G10950.1
0.377621	0.322808	0.194913	-0.400517	0.123706	0.357768		2	2	2	9.7	9.7	9.7	35.987	0	14.094	22839000	12765000	10074000	2	2	2	0.60911	0.44117	1.0775	1.615	1	1	1	2	1	1	1	2	2557700	1561400	996340	6081100	4348600	1732500	5247500	2451600	2795900	8952400	4403200	4549200	0.268463	0.123706	AT1G11020.1	AT1G11020.1
NaN	-0.0439381	-0.735638	-0.0490281	-0.276202	0.397892		2	2	2	5.1	5.1	5.1	84.459	0	5.7584	136750000	73101000	63649000	2	2	2	NaN	0.61683	2.0376	1.0403	1	2	2	2	1	2	2	2	6904300	3852700	3051600	71798000	44460000	27338000	26426000	10284000	16142000	31621000	14504000	17117000	0.453117	-0.276202	AT1G11130.1	AT1G11130.1
-0.692527	-0.244134	NaN	0.627868	-0.102931	0.671428		1	1	1	9.5	9.5	9.5	22.696	0	30.296	354740000	200590000	154150000	1	1	1	1.2365	0.66135	NaN	0.65574	1	1	1	1	1	1	1	1	77677000	33647000	44029000	111310000	72830000	38481000	79301000	36890000	42410000	86451000	57220000	29231000	0.0885926	-0.102931	AT1G11240.1	AT1G11240.1
-0.604321	-0.886231	-0.733867	-0.285638	-0.627514	0.255384	+	5	5	5	10.7	10.7	10.7	57.61	0	143.16	5895200000	2427000000	3468300000	5	5	5	1.2432	1.0511	2.3143	1.2609	5	4	5	4	5	4	5	4	2388900000	1070100000	1318800000	515330000	269740000	245580000	1536600000	435550000	1101100000	1454400000	651590000	802800000	1.79214	-0.627514	AT1G11260.1	AT1G11260.1
-0.279329	-0.124389	-0.434777	-0.217082	-0.263894	0.130502	+	9	7	7	7.3	5.1	5.1	184.36	0	9.2437	195990000	80575000	115420000	NaN	NaN	NaN	0.96296	0.58931	1.5968	1.3662	4	2	4	4	4	2	4	4	39028000	17525000	21503000	33715000	16578000	17137000	48422000	18863000	29559000	74827000	27609000	47218000	1.56525	-0.263894	AT1G11300.1;AT1G61390.2;AT1G61550.1;AT1G61380.1;AT1G11280.3;AT1G11280.4;AT1G11280.2;AT1G11280.1;AT1G61390.1;AT1G61475.1;AT4G27290.1;AT1G61420.1;AT1G61370.1	AT1G11300.1
0.315279	0.636322	0	0.25754	0.302285	0.261488		9	9	9	17.8	17.8	17.8	65.543	0	41.042	2180200000	1201300000	978880000	NaN	NaN	NaN	0.70101	0.43035	1.3452	0.93854	5	4	4	6	5	4	4	6	360630000	234620000	126010000	285470000	208500000	76970000	723070000	318350000	404720000	811030000	439850000	371180000	0.983648	0.302285	AT1G11310.1;AT1G11310.2	AT1G11310.1;AT1G11310.2
0.231664	0.425606	-0.606167	-0.469781	-0.10467	0.509614		9	8	6	13.7	12.9	10	94.149	0	22.869	628110000	299140000	328970000	NaN	NaN	NaN	0.65557	0.4302	2.1769	1.4229	4	2	5	3	3	2	4	3	210550000	113710000	96838000	28874000	20751000	8122500	218910000	85580000	133330000	169770000	79091000	90678000	0.149469	-0.10467	AT1G11330.1;AT1G11330.2	AT1G11330.1;AT1G11330.2
0.0733912	0.220906	0.150982	-0.648703	-0.050856	0.403093		2	2	2	13.8	13.8	13.8	28.532	0	4.4436	542860000	270670000	272190000	NaN	NaN	NaN	0.81224	0.5142	1.2482	1.7162	2	2	2	2	2	2	2	2	176370000	96570000	79797000	63496000	36030000	27466000	148250000	65138000	83113000	154740000	72928000	81817000	0.0877318	-0.050856	AT1G11450.1;AT1G11450.2	AT1G11450.1;AT1G11450.2
-0.470849	1.12409	NaN	-0.421355	0.0772949	0.906887		2	2	2	5.4	5.4	5.4	40.272	0	4.2337	141620000	71574000	70043000	2	2	2	1.1448	0.2676	NaN	1.3687	2	2	1	1	2	2	1	1	70089000	35364000	34725000	18421000	14376000	4044400	22988000	7355200	15632000	30119000	14478000	15641000	0.0476057	0.0772949	AT1G11540.1	AT1G11540.1
0.444579	-0.254839	-0.787024	0.0467968	-0.137622	0.519112		7	7	7	29.2	29.2	29.2	35.564	0	14.38	1225200000	636410000	588810000	7	7	7	0.62024	0.75914	2.3473	1.0215	3	6	3	4	3	6	3	4	268200000	148100000	120100000	157980000	98416000	59560000	179040000	55449000	123590000	620010000	334450000	285560000	0.198804	-0.137622	AT1G11545.1	AT1G11545.1
0.242068	0.0969857	-0.642594	-0.947686	-0.312807	0.573774		7	7	7	14.5	14.5	14.5	61.687	0	39.298	870520000	369160000	501360000	7	7	7	0.67604	0.51685	1.9108	2.0664	5	4	3	5	5	4	3	5	249250000	120450000	128800000	161880000	102630000	59256000	153310000	49439000	103870000	306080000	96651000	209430000	0.4494	-0.312807	AT1G11580.1	AT1G11580.1
0.403878	NaN	0.41382	0.550056	0.455918	0.0816773	+	3	3	3	13.4	13.4	13.4	33.43	0	44.022	307380000	168290000	139090000	NaN	NaN	NaN	0.6321	NaN	0.9768	0.7158	3	1	2	2	3	1	2	2	85722000	49722000	36000000	26005000	16151000	9854100	103960000	51973000	51984000	91694000	50446000	41248000	1.97759	0.455918	AT1G11650.1;AT1G11650.2	AT1G11650.1;AT1G11650.2
0.318997	0.278736	-0.0364707	-0.285268	0.0689986	0.284674		4	4	4	8.5	8.5	8.5	85.219	0	19.155	316250000	160890000	155360000	4	4	4	0.68418	0.51318	1.3254	1.2932	3	1	3	3	3	1	3	3	53754000	28413000	25341000	35892000	23956000	11936000	75458000	34679000	40779000	151150000	73845000	77305000	0.179771	0.0689986	AT1G11660.1	AT1G11660.1
-0.45926	-0.594169	0.0562807	-0.426294	-0.35586	0.284197		3	3	3	8.7	8.7	8.7	54.994	0	32.216	938750000	493270000	445480000	NaN	NaN	NaN	1.1232	0.88919	1.4043	1.3004	2	3	3	2	2	3	3	2	235580000	147040000	88534000	69145000	40326000	28819000	356820000	163770000	193050000	277210000	142130000	135080000	1.05862	-0.35586	AT1G11670.1;AT1G61890.1;AT3G59030.1	AT1G11670.1
0.250424	0.329397	0.0804972	0.0537976	0.178529	0.133039		14	14	14	32.8	32.8	32.8	55.494	0	45.73	1347300000	708820000	638480000	14	14	14	0.7071	0.42984	1.2792	1.0097	8	6	8	8	8	6	8	8	260860000	157440000	103420000	198800000	138950000	59851000	591920000	252890000	339030000	295720000	159540000	136180000	1.12608	0.178529	AT1G11680.1	AT1G11680.1
-0.170511	-0.229689	-0.511017	-0.109121	-0.255084	0.17758		7	7	7	24.5	24.5	24.5	55.63	0	50.491	1769200000	845970000	923260000	NaN	NaN	NaN	0.92781	0.64752	1.8677	1.1014	6	4	6	4	6	4	6	4	527570000	262630000	264950000	384560000	206630000	177930000	336230000	112890000	223340000	520870000	263820000	257040000	1.19451	-0.255084	AT1G11820.2;AT1G11820.1	AT1G11820.2;AT1G11820.1
-0.417489	NaN	0.0379006	-0.0707821	-0.150123	0.237836		7	7	7	28.3	28.3	28.3	31.928	0	22.855	939950000	346980000	592970000	NaN	NaN	NaN	1.122	NaN	1.1944	1.1418	3	2	6	6	3	2	6	6	76676000	38553000	38123000	41477000	26245000	15232000	356470000	159600000	196870000	465330000	122580000	342750000	0.410737	-0.150123	AT1G11840.4;AT1G11840.3;AT1G11840.2;AT1G11840.1;AT1G11840.6;AT1G11840.5	AT1G11840.4;AT1G11840.3;AT1G11840.2;AT1G11840.1;AT1G11840.6;AT1G11840.5
0.401316	0.587998	0.0165132	-0.284155	0.180418	0.39056		6	6	6	39.4	39.4	39.4	25.332	0	10.484	2222200000	1129500000	1092700000	6	6	6	0.68031	0.40315	1.4065	1.3103	5	3	4	4	5	3	4	4	333020000	196050000	136980000	430140000	272440000	157690000	787320000	351720000	435600000	671710000	309320000	362380000	0.372959	0.180418	AT1G11890.1	AT1G11890.1
-0.150557	0.290977	0.42061	-0.0606826	0.125087	0.27407		16	16	14	51	51	46	54.613	0	181.79	7522200000	4135300000	3386900000	16	16	14	0.89977	0.50214	0.89428	1.1122	15	14	16	14	13	12	14	12	1755600000	1010100000	745430000	1148800000	757550000	391230000	3257600000	1630300000	1627300000	1360300000	737350000	622970000	0.367899	0.125087	AT1G11910.1	AT1G11910.1
1.06959	-1.36878	-0.347233	-0.38134	-0.25694	1.00325		7	5	5	9.1	6.6	6.6	88.279	0	8.8837	668000000	323630000	344370000	7	5	5	0.39002	1.5313	1.7323	1.3805	3	3	2	4	3	3	2	4	162700000	113160000	49538000	146170000	60296000	85874000	162220000	64713000	97508000	196910000	85463000	111450000	0.191233	-0.25694	AT1G11960.1	AT1G11960.1
-0.16215	-0.296342	0.00910786	-0.0946689	-0.136013	0.128008		10	10	8	32.3	32.3	27.9	61.459	0	63.248	1426700000	727470000	699260000	10	10	8	0.92444	0.74267	1.3322	1.1307	8	5	6	4	6	5	5	3	540260000	294010000	246250000	194130000	124760000	69374000	443310000	187970000	255350000	249020000	120740000	128290000	0.908031	-0.136013	AT1G12000.1	AT1G12000.1
-0.00874092	-0.60203	-0.77053	NaN	-0.460434	0.400147		4	4	4	4.7	4.7	4.7	80.993	0	5.5594	175300000	80567000	94737000	NaN	NaN	NaN	0.8315	0.86819	2.1478	NaN	1	3	2	1	1	3	2	1	43402000	22175000	21226000	94806000	46292000	48514000	31122000	9201400	21921000	5972900	2897800	3075000	0.7341	-0.460434	AT1G12040.1;AT1G62440.1	AT1G12040.1
0.752528	1.22714	-0.363362	-0.474341	0.285491	0.837294		5	5	5	56.5	56.5	56.5	15.382	0	128.47	470700000	244940000	225760000	NaN	NaN	NaN	0.46871	0.24483	1.755	1.5657	3	3	4	4	3	3	4	4	86783000	62226000	24557000	78082000	64562000	13520000	162060000	68327000	93734000	143770000	49820000	93954000	0.264235	0.285491	AT1G12080.2;AT1G12080.1	AT1G12080.2;AT1G12080.1
-0.814389	-1.29115	-0.447262	-0.823603	-0.844101	0.345754	+	13	13	13	24.7	24.7	24.7	64.921	0	233.6	17412000000	6388900000	11023000000	13	13	13	1.459	1.3687	1.87	1.8822	12	7	13	11	12	7	13	11	4495900000	1772500000	2723400000	1418400000	587460000	830890000	6145500000	2057400000	4088200000	5352200000	1971500000	3380700000	1.78448	-0.844101	AT1G12110.1	AT1G12110.1
NaN	0.205521	0.407315	-0.585886	0.00898364	0.524959		3	3	3	6.8	6.8	6.8	62.649	0	5.3706	14044000	6429700	7613900	3	3	3	NaN	0.55178	0.9525	1.7903	1	1	2	2	1	1	2	2	0	0	0	2155200	1205600	949590	6124100	3103400	3020700	5764400	2120800	3643600	0.00919711	0.00898364	AT1G12150.1	AT1G12150.1
-0.200671	0.275711	0.0586118	-0.188695	-0.0137607	0.226987		5	3	3	10.1	6.9	6.9	73.843	0	4.8932	79111000	42259000	36851000	5	3	3	0.90237	0.44581	1.2115	1.3965	1	2	2	2	1	2	2	2	3129900	1667600	1462300	27300000	20693000	6606200	30393000	11022000	19371000	18288000	8876300	9411500	0.0404048	-0.0137607	AT1G12240.1	AT1G12240.1
-0.0609293	0.673822	0.382875	NaN	0.331923	0.370016		5	4	4	17	14	14	64.584	0	13.385	86705000	44547000	42158000	5	4	4	0.87216	0.40656	0.97487	NaN	2	2	4	1	2	2	4	1	23199000	12358000	10841000	14448000	10353000	4095300	41485000	19751000	21734000	7573200	2085700	5487500	0.584243	0.331923	AT1G12270.1	AT1G12270.1
-0.0672268	0.318083	-0.51329	-0.447871	-0.177576	0.384542		10	10	4	75.7	75.7	34.5	16.517	0	75.378	3105000000	1417100000	1687900000	10	10	4	0.86318	0.45483	1.9441	1.4121	7	4	6	8	4	3	4	4	692940000	397830000	295110000	422430000	286350000	136080000	1226000000	424260000	801780000	763550000	308660000	454890000	0.372812	-0.177576	AT1G12310.1	AT1G12310.1
0.0906987	0.000404924	-0.0964273	-0.196337	-0.0504152	0.123701		12	12	12	26	26	26	75.082	0	31.254	817440000	410410000	407040000	12	12	12	0.78298	0.62226	1.4424	1.2297	4	5	7	6	4	5	7	6	199260000	114100000	85164000	104680000	64512000	40164000	255590000	105580000	150010000	257910000	126210000	131700000	0.323577	-0.0504152	AT1G12360.1	AT1G12360.1
0.260947	-0.00928292	0.00153363	0.171607	0.106201	0.132308		9	9	9	11.8	11.8	11.8	112.32	0	26.465	371160000	184540000	186620000	9	9	9	0.72276	0.53985	1.2869	1.0696	5	4	4	5	5	4	4	5	47763000	21315000	26448000	69166000	51857000	17309000	201120000	84307000	116810000	53119000	27063000	26056000	0.684533	0.106201	AT1G12470.1	AT1G12470.1
1.11888	NaN	1.17152	0.633767	0.974723	0.296447	+	4	4	3	8.9	8.9	6.5	52.152	0	8.8149	437290000	247130000	190150000	4	4	3	0.3647	NaN	0.51783	0.6843	3	1	4	3	2	0	3	2	124130000	75428000	48703000	17392000	14192000	3200000	184710000	100310000	84403000	111050000	57207000	53848000	1.53053	0.974723	AT1G12640.1	AT1G12640.1
0.196551	-0.746347	-0.789585	-0.270863	-0.402561	0.463413		3	3	1	12.2	12.2	5.6	37.833	0	41.382	276370000	121880000	154500000	NaN	NaN	NaN	0.68319	0.79134	2.3412	1.3846	2	2	2	1	1	1	0	0	34289000	19609000	14680000	106590000	59633000	46962000	83727000	23004000	60724000	51763000	19633000	32131000	0.743006	-0.402561	AT1G12760.2;AT1G12760.1	AT1G12760.2;AT1G12760.1
0.0804974	0.192734	-0.405255	-0.155823	-0.0719616	0.265471		26	26	26	71.2	71.2	71.2	42.619	0	323.31	105850000000	51303000000	54546000000	26	26	26	0.80227	0.49702	1.7341	1.1659	18	19	19	19	18	19	19	19	29535000000	15148000000	14387000000	13864000000	8076000000	5788400000	33925000000	15120000000	18805000000	28525000000	12959000000	15566000000	0.203843	-0.0719616	AT1G12840.1	AT1G12840.1
-0.392982	-0.939337	-0.0292238	0.0442016	-0.329335	0.449351		5	5	4	21.5	21.5	14.3	44.86	0	11.279	631880000	289930000	341950000	5	5	4	1.089	1.0986	1.3103	1.0325	4	3	4	3	3	3	3	2	141280000	73996000	67282000	120830000	58322000	62506000	213970000	86373000	127600000	155810000	71239000	84569000	0.621695	-0.329335	AT1G12850.1	AT1G12850.1
-0.280975	-0.0108092	0.421754	0.659199	0.197292	0.422606		9	9	5	28.3	28.3	18.7	48.941	0	62.565	467950000	235720000	232230000	NaN	NaN	NaN	0.97741	0.58469	0.97448	0.6691	5	1	5	5	3	0	4	3	95167000	43346000	51822000	75448000	46274000	29174000	177120000	86176000	90941000	120220000	59922000	60294000	0.377436	0.197292	AT1G12920.1;AT5G47880.2;AT5G47880.1	AT1G12920.1
-2.02998	-1.40362	-0.939284	-1.1419	-1.3787	0.473972	+	4	4	4	12.1	12.1	12.1	56.905	0	66.698	657660000	192980000	464680000	4	4	4	3.1295	1.4645	2.6716	2.4517	1	1	4	2	1	1	4	2	134260000	41388000	92877000	97349000	39965000	57384000	225560000	62481000	163080000	200490000	49146000	151350000	1.99514	-1.3787	AT1G12950.1	AT1G12950.1
0.159177	0.455572	-0.0914558	-0.510411	0.00322033	0.408952		8	6	6	31.4	27.2	27.2	45.85	0	14.022	535760000	251370000	284390000	NaN	NaN	NaN	0.76091	0.45239	1.3647	1.4762	3	2	5	2	3	2	5	2	144450000	84611000	59843000	19101000	10773000	8328100	214280000	94287000	120000000	157920000	61695000	96225000	0.00505701	0.00322033	AT1G13000.2;AT1G13000.1;AT1G67850.2;AT1G67850.1	AT1G13000.2;AT1G13000.1
-0.427131	-0.16201	-0.113013	1.1336	0.107861	0.697607		7	7	7	21.7	21.7	21.7	68.666	0	84.183	340310000	182650000	157660000	7	7	7	1.0701	0.65376	1.355	0.49173	2	2	5	5	2	2	5	5	43744000	21492000	22253000	50926000	25958000	24968000	87036000	34620000	52416000	158600000	100580000	58021000	0.109368	0.107861	AT1G13030.1	AT1G13030.1
-0.214524	NaN	0.593121	-1.03853	-0.219976	0.815837		6	6	6	27	27	27	29.667	0	31.129	226080000	93340000	132740000	NaN	NaN	NaN	0.96267	NaN	0.78456	2.1165	4	1	3	5	4	1	3	5	68193000	34559000	33635000	23212000	10343000	12869000	40678000	20055000	20623000	94000000	28384000	65616000	0.163407	-0.219976	AT1G13060.1;AT1G13060.2;AT3G26340.1	AT1G13060.1;AT1G13060.2;AT3G26340.1
0.0447875	0.449872	-0.37022	-0.622632	-0.124548	0.471549		13	13	13	31.3	31.3	31.3	57.14	0	17.247	1348700000	450850000	897880000	NaN	NaN	NaN	0.80584	0.42249	1.697	1.567	4	7	10	6	4	7	10	6	250390000	57030000	193360000	270790000	153140000	117650000	513970000	120530000	393430000	313590000	120150000	193450000	0.197974	-0.124548	AT1G13080.1;AT1G13080.2	AT1G13080.1;AT1G13080.2
-0.0556556	-0.0905176	0.390911	-0.0212693	0.0558672	0.225145		11	11	7	30.2	30.2	18.8	57.208	0	13.927	1103600000	593070000	510480000	11	11	7	0.82631	0.5904	0.92793	1.071	6	7	5	4	3	3	3	1	328810000	194470000	134340000	197840000	127850000	69991000	207740000	95762000	111980000	369160000	175000000	194160000	0.184567	0.0558672	AT1G13110.1	AT1G13110.1
-0.246383	-0.323671	0.0363279	1.20106	0.166833	0.706634		10	10	10	20.3	20.3	20.3	89.305	0	20.635	589510000	322690000	266810000	10	10	10	0.99464	0.81168	1.3537	0.46618	5	4	4	7	5	4	4	7	112740000	57764000	54977000	132320000	79540000	52780000	152040000	60284000	91754000	192410000	125100000	67304000	0.174565	0.166833	AT1G13160.1	AT1G13160.1
-0.17828	0.0426773	0.197834	0.106644	0.0422188	0.160195		18	13	11	17.2	11.6	10.1	136.58	0	27.422	1503100000	748340000	754770000	18	13	11	0.92498	0.57759	1.2025	0.99523	6	11	4	6	5	9	4	6	118360000	65301000	53058000	810190000	418530000	391650000	336700000	144430000	192260000	237860000	120070000	117790000	0.197486	0.0422188	AT1G13210.1	AT1G13210.1
0.58288	0.609044	-0.315132	-0.625368	0.0628557	0.628563		13	7	7	37.2	22.5	22.5	59.998	0	32.893	364100000	208600000	155500000	NaN	NaN	NaN	0.56939	0.36246	1.4346	1.4789	3	4	5	4	3	4	5	4	45540000	26814000	18726000	101220000	67900000	33320000	66324000	21840000	44484000	151020000	92049000	58970000	0.0684041	0.0628557	AT1G13320.2;AT1G13320.3;AT1G13320.1	AT1G13320.2;AT1G13320.3;AT1G13320.1
0.102458	0.138697	-0.491964	0.0761006	-0.0436772	0.299958		7	7	7	54.2	54.2	54.2	19.809	0	48.051	406240000	199700000	206540000	7	7	7	0.74399	0.51909	1.7611	1.2061	2	3	5	4	2	3	5	4	122030000	70623000	51411000	51753000	32756000	18997000	135330000	55250000	80085000	97117000	41072000	56045000	0.102452	-0.0436772	AT1G13690.1	AT1G13690.1
0.881985	0.656552	0.77738	1.88419	1.05003	0.563688	+	7	7	7	28.5	28.5	28.5	46.803	0	22.814	754990000	519180000	235810000	7	7	7	0.43077	0.35117	0.7754	0.28899	5	3	4	6	5	3	4	6	135800000	92609000	43189000	65675000	52067000	13608000	262800000	147150000	115650000	290720000	227350000	63368000	1.47266	1.05003	AT1G13730.1	AT1G13730.1
-0.578081	0.150096	-0.333964	-0.237023	-0.249743	0.302727		2	2	2	19.3	19.3	19.3	20.382	0	9.9207	1823300000	800980000	1022300000	2	2	2	1.2386	0.48797	1.7612	1.531	2	1	2	2	2	1	2	2	287270000	130910000	156360000	268690000	157140000	111550000	729410000	271000000	458410000	537960000	241940000	296020000	0.704398	-0.249743	AT1G13830.1	AT1G13830.1
0.516642	0.824625	-1.24666	0.579567	0.168544	0.952777		6	6	6	5.4	5.4	5.4	162.62	0	11.382	121130000	65610000	55524000	NaN	NaN	NaN	0.60246	0.3454	2.9	0.71633	2	2	3	4	2	2	3	4	15576000	10537000	5038800	16574000	12062000	4512300	37503000	12660000	24843000	51480000	30351000	21129000	0.12674	0.168544	AT1G13980.2;AT1G13980.1	AT1G13980.2;AT1G13980.1
0.814587	0.503452	0.156507	-0.0251959	0.362338	0.372823		7	7	6	15.1	15.1	14.1	93.835	0	97.606	328260000	181070000	147190000	NaN	NaN	NaN	0.45341	0.45138	1.0537	1.0785	3	4	4	5	2	4	3	5	24729000	14029000	10700000	78710000	58215000	20495000	104890000	51824000	53067000	119930000	57004000	62925000	0.832179	0.362338	AT1G14040.1;AT2G03250.1;AT2G03260.1	AT1G14040.1
-0.313521	-0.779749	-0.442064	-0.809925	-0.586315	0.246741	+	9	9	8	29.1	29.1	26.5	58.527	0	73.724	1645000000	744460000	900540000	NaN	NaN	NaN	1.0035	1.0386	1.7677	1.8352	7	5	9	5	6	4	8	4	548070000	289950000	258130000	297290000	166840000	130450000	394120000	156820000	237300000	405520000	130860000	274660000	1.75252	-0.586315	AT1G14070.1;AT1G14110.1	AT1G14070.1
-0.221929	0.0642354	-0.220395	-0.274851	-0.163235	0.153746		9	8	8	28.3	25.8	25.8	59.035	0	29.907	1614800000	780060000	834760000	9	8	8	0.95001	0.5676	1.5969	1.2933	7	5	6	4	7	5	6	4	542870000	287430000	255440000	262030000	151290000	110750000	518200000	221630000	296570000	291720000	119710000	172010000	0.907356	-0.163235	AT1G14080.1	AT1G14080.1
-0.143611	0.0189897	0.0653509	0.628753	0.142371	0.336407		7	7	7	36.4	36.4	36.4	33.441	0	75.688	794280000	397590000	396690000	7	7	7	0.9243	0.60932	1.246	0.6706	5	3	4	6	5	3	4	6	272040000	133220000	138820000	129180000	68646000	60538000	91135000	33480000	57654000	301920000	162240000	139680000	0.337722	0.142371	AT1G14140.1	AT1G14140.1
-0.657265	-0.947158	-1.72293	-1.62566	-1.23825	0.518741	+	1	1	1	6.2	6.2	6.2	22.403	0	4.9013	210750000	66990000	143760000	1	1	1	1.2434	0.94718	4.3197	3.4633	1	1	1	1	1	1	1	1	9156200	3983700	5172500	61705000	30875000	30830000	60302000	12649000	47653000	79589000	19482000	60107000	1.75787	-1.23825	AT1G14160.1	AT1G14160.1
-0.303211	0.680694	0.0674035	-0.698451	-0.0633911	0.586397		5	5	5	15.5	15.5	15.5	48.912	0	8.2133	183500000	102420000	81074000	NaN	NaN	NaN	0.98188	0.36902	1.1138	1.6686	3	2	2	2	3	2	2	2	66115000	36593000	29522000	49485000	33244000	16241000	23935000	11002000	12933000	43964000	21585000	22379000	0.0743299	-0.0633911	AT1G14170.2;AT1G14170.1;AT1G14170.3	AT1G14170.2;AT1G14170.1;AT1G14170.3
0.0292898	-0.491055	0.132704	0.0579453	-0.067779	0.285532		13	6	3	50.5	20.9	14.5	24.917	0	30.626	20016000000	9775200000	10241000000	NaN	NaN	NaN	0.86869	0.84393	1.3105	0.94355	4	3	5	5	3	2	3	2	4375600000	2280500000	2095100000	3575900000	2133800000	1442200000	7710700000	3142200000	4568500000	4353800000	2218700000	2135100000	0.175626	-0.067779	AT1G14320.1;AT1G14320.2	AT1G14320.1;AT1G14320.2
-0.771691	-0.625252	-1.53512	-0.473799	-0.851465	0.471717	+	8	8	8	14.3	14.3	14.3	72.848	0	35.466	199750000	104280000	95465000	NaN	NaN	NaN	1.3505	0.86431	3.6817	1.5646	3	5	6	4	3	5	6	4	32499000	17893000	14606000	43278000	28184000	15094000	61251000	29859000	31391000	62720000	28346000	34374000	1.43768	-0.851465	AT1G14380.3;AT1G14380.1;AT1G14380.2	AT1G14380.3;AT1G14380.1;AT1G14380.2
-0.11094	-0.0157383	-1.42053	-0.348721	-0.473983	0.646383		7	7	7	14.1	14.1	14.1	82.278	0	69.605	385450000	181540000	203910000	7	7	7	0.89717	0.6261	3.6254	1.3375	4	4	5	4	4	4	5	4	132260000	67610000	64653000	86986000	55882000	31104000	90440000	24461000	65979000	75761000	33583000	42178000	0.622032	-0.473983	AT1G14390.1	AT1G14390.1
-0.19477	0.643972	-0.317736	0.386334	0.12945	0.460368		14	14	14	15.8	15.8	15.8	125.92	0	25.921	504840000	285100000	219740000	14	14	14	0.91534	0.37927	1.4275	0.77601	5	9	6	3	5	9	6	3	98295000	46348000	51947000	209370000	150780000	58598000	121800000	49882000	71914000	75377000	38092000	37285000	0.212438	0.12945	AT1G14610.1	AT1G14610.1
-0.356564	-0.194464	-0.303953	0.124474	-0.182627	0.215581		11	11	11	20.1	20.1	20.1	87.593	0	53.313	1336400000	648470000	687920000	NaN	NaN	NaN	1.0776	0.67113	1.6626	0.9783	10	6	8	8	10	6	8	8	169420000	78051000	91366000	324950000	180720000	144230000	355000000	144630000	210380000	487010000	245070000	241940000	0.72403	-0.182627	AT1G14650.2;AT1G14650.1;AT1G14640.1	AT1G14650.2;AT1G14650.1
0.16253	-0.645995	0.210143	-0.762073	-0.258849	0.516601		16	5	5	27.4	7.4	7.4	68.083	0	12.206	9616500000	3893500000	5723000000	16	5	5	0.827	0.81061	1.1447	1.9498	5	3	4	4	5	3	4	4	1786100000	964000000	822130000	599900000	352830000	247070000	2671100000	918630000	1752500000	4559400000	1658100000	2901300000	0.408796	-0.258849	AT1G14670.1	AT1G14670.1
0.530462	1.02437	0.654855	2.22142	1.10778	0.771489		8	8	8	17.3	17.3	17.3	66.203	0	17.357	487770000	327070000	160710000	NaN	NaN	NaN	0.58214	0.27083	0.77316	0.23759	6	5	5	2	6	5	5	2	116080000	68701000	47379000	199070000	156520000	42557000	152850000	87461000	65387000	19771000	14386000	5384600	1.19411	1.10778	AT1G14710.2;AT1G14710.1	AT1G14710.2;AT1G14710.1
-0.429302	0.20181	NaN	-0.831155	-0.352882	0.520705		5	5	5	25.4	25.4	25.4	24.781	0	11.493	295680000	135690000	159980000	5	5	5	1.1144	0.57633	NaN	1.9016	4	2	2	1	4	2	2	1	231240000	111090000	120150000	8447500	5092400	3355100	21984000	6619900	15364000	34005000	12889000	21117000	0.442101	-0.352882	AT1G14730.1	AT1G14730.1
0.114247	0.0478617	0.364808	0.273504	0.200105	0.144987		33	32	27	61.4	60.3	50.5	68.722	0	210.4	25429000000	13195000000	12234000000	33	32	27	0.78111	0.52413	1.0834	0.81613	22	27	28	24	17	23	24	20	4660900000	2419800000	2241100000	5181600000	2915600000	2266000000	8596200000	4083500000	4512700000	6990600000	3776400000	3214200000	1.15407	0.200105	AT1G14830.1	AT1G14830.1
-0.266215	0.154117	-0.477641	-0.423378	-0.253279	0.286013		33	33	33	35.3	35.3	35.3	160.01	0	180.66	3054200000	1376600000	1677600000	33	33	33	0.99064	0.58221	1.851	1.4275	25	9	23	21	25	9	23	21	1170200000	591040000	579170000	249190000	162220000	86971000	974280000	365140000	609140000	660520000	258160000	402360000	0.757773	-0.253279	AT1G14850.1	AT1G14850.1
-1.00938	-0.763485	-0.431502	-0.399147	-0.650879	0.29023	+	4	4	4	29.6	29.6	29.6	16.742	0	52.909	14872000000	6325100000	8546700000	4	4	4	1.6831	1.0188	1.8045	1.4113	4	4	4	4	4	4	4	4	3684200000	1814000000	1870200000	754670000	405390000	349280000	5474000000	2063000000	3411000000	4958900000	2042700000	2916200000	1.68462	-0.650879	AT1G14870.1	AT1G14870.1
0.436063	-1.08192	0.0106215	0.263185	-0.0930136	0.682027		6	5	5	38.7	30.3	30.3	17.892	0	17.255	2281500000	1119300000	1162200000	6	5	5	0.60248	1.142	1.3048	0.86815	5	2	3	3	5	2	3	3	744480000	411480000	333000000	497900000	249120000	248780000	617110000	241830000	375280000	422010000	216900000	205110000	0.0954262	-0.0930136	AT1G14950.1	AT1G14950.1
NaN	0.0379867	0.230144	-0.259964	0.002722	0.24695		3	3	3	25.5	25.5	25.5	17.682	0	12.687	502400000	258980000	243420000	3	3	3	NaN	0.55639	1.1061	1.2378	1	1	2	2	1	1	2	2	54587000	21942000	32644000	158860000	104280000	54583000	153430000	62324000	91107000	135520000	70438000	65087000	0.00590225	0.002722	AT1G14960.1	AT1G14960.1
0.565111	NaN	1.57285	1.34878	1.16225	0.529134		3	3	3	48	48	48	10.812	0	3.4362	81710000	55916000	25794000	3	3	3	0.54875	NaN	0.40869	0.42253	2	1	1	2	2	1	1	2	21203000	13200000	8002700	5671400	4133500	1537800	15676000	11484000	4191700	39160000	27098000	12062000	1.20297	1.16225	AT1G14980.1	AT1G14980.1
-0.148338	NaN	0.283178	0.05533	0.0633901	0.215871		3	3	3	44.3	44.3	44.3	13.762	0	9.2928	173680000	93928000	79750000	NaN	NaN	NaN	0.95421	NaN	1.0373	0.98486	2	1	2	1	2	1	2	1	60666000	38082000	22585000	2972000	1834200	1137800	80001000	39024000	40978000	30038000	14988000	15050000	0.17942	0.0633901	AT1G14990.1;AT1G14990.2	AT1G14990.1;AT1G14990.2
-0.210276	NaN	-0.223302	-1.26968	-0.567752	0.60792		8	6	6	19.1	14.7	14.7	56.834	0	7.4442	170390000	62918000	107470000	NaN	NaN	NaN	0.94078	NaN	1.4158	2.6092	2	1	4	2	2	1	4	2	27450000	10828000	16622000	17668000	11199000	6469000	73614000	25742000	47872000	51654000	15149000	36505000	0.607041	-0.567752	AT1G15020.1;AT1G15020.2	AT1G15020.1;AT1G15020.2
0.81613	-0.0294052	2.16582	0.60997	0.890628	0.923199		4	4	4	37.7	37.7	37.7	7.9832	0	20.75	4051400000	2400100000	1651300000	NaN	NaN	NaN	0.47998	0.60878	0.29391	0.61871	3	4	3	2	3	4	3	2	659930000	250570000	409370000	707940000	533650000	174290000	1130600000	574730000	555900000	1552900000	1041200000	511750000	0.82609	0.890628	AT1G15120.1;AT1G15120.2	AT1G15120.1
0.128654	0.502773	0.209478	0.430966	0.317968	0.177512	+	14	14	14	21.5	21.5	21.5	95.208	0	80.435	1545700000	918520000	627190000	14	14	14	0.71269	0.39231	1.0592	0.81748	4	8	9	5	4	8	9	5	339760000	174490000	165270000	535730000	381430000	154300000	420110000	215790000	204320000	250100000	146810000	103290000	1.42922	0.317968	AT1G15130.1	AT1G15130.1
-2.60078	-0.459312	-0.472551	-0.176888	-0.927382	1.1239		56	28	28	43.1	22.5	22.5	162.57	0	176.68	31628000000	14609000000	17020000000	NaN	NaN	NaN	4.86	0.77207	1.8005	1.2358	20	21	24	23	20	21	24	23	7342000000	3523300000	3818700000	7079500000	3871400000	3208100000	9288000000	3350800000	5937200000	7919000000	3863100000	4055900000	0.704549	-0.927382	AT1G15210.1;AT3G30842.1	AT1G15210.1
-0.162287	-0.730199	-1.91526	0.540957	-0.566697	1.03856		3	3	3	25.3	25.3	25.3	10.771	0	4.0144	2334000000	1064300000	1269800000	NaN	NaN	NaN	0.86514	0.86112	5.006	0.78428	1	1	2	2	1	1	2	2	140350000	77719000	62633000	673980000	378210000	295760000	706640000	161300000	545340000	813050000	447030000	366030000	0.449846	-0.566697	AT3G16080.1;AT1G52300.1;AT1G15250.1	AT3G16080.1;AT1G52300.1;AT1G15250.1
NaN	1.85059	1.25784	1.35274	1.48706	0.318381	+	2	2	2	7.2	7.2	7.2	36.502	0	4.7438	7055400	4416500	2638800	NaN	NaN	NaN	NaN	0.17359	0.48813	0.4635	1	2	2	2	1	2	2	2	719910	403630	316270	2136400	1759400	377010	1937000	1082500	854500	2262100	1171000	1091100	1.8257	1.48706	AT1G15340.2;AT1G15340.1	AT1G15340.2;AT1G15340.1
NaN	-0.717892	-0.543638	-0.834536	-0.698689	0.146397	+	2	2	2	33.3	33.3	33.3	12.214	0	51.549	93870000	33273000	60597000	NaN	NaN	NaN	NaN	1.017	1.9393	1.8035	0	1	1	2	0	1	1	2	0	0	0	25506000	11484000	14022000	48832000	15389000	33443000	19532000	6400200	13132000	1.84403	-0.698689	AT1G15350.3;AT1G15350.2;AT1G15350.1	AT1G15350.3;AT1G15350.2;AT1G15350.1
-0.330868	0.115881	0.571167	1.42481	0.445247	0.749718		7	7	7	50	50	50	30.333	0	46.959	1087400000	613250000	474160000	7	7	7	1.0006	0.50879	0.92073	0.40941	3	3	6	4	3	3	6	4	140790000	66997000	73788000	193610000	122220000	71386000	499880000	234890000	264990000	253130000	189130000	63994000	0.494317	0.445247	AT1G15420.1	AT1G15420.1
-0.533506	-0.0100708	0.301662	1.10523	0.21583	0.685795		13	13	13	22.1	22.1	22.1	95.903	0	30.278	1152500000	652090000	500420000	NaN	NaN	NaN	1.1581	0.60163	1.0278	0.47756	5	7	8	7	5	7	8	7	108580000	50306000	58276000	267790000	168310000	99480000	430230000	200490000	229730000	345910000	232980000	112930000	0.241287	0.21583	AT1G15440.2;AT1G15440.1	AT1G15440.2;AT1G15440.1
0.639046	0.574596	0.301498	-0.0902909	0.356212	0.331685		12	5	5	27.8	13.8	13.8	67.529	0	38.818	3292400000	1710000000	1582400000	12	5	5	0.54074	0.40446	1.0608	1.0948	3	3	4	4	3	3	4	4	1062600000	609590000	452970000	367120000	239030000	128090000	833100000	416320000	416770000	1029600000	445090000	584550000	0.917401	0.356212	AT1G15500.1	AT1G15500.1
3.24979	3.27482	3.62463	2.60825	3.18937	0.423518	+	33	28	27	30.9	27.1	26.2	161.02	0	88.598	7018000000	6469000000	548990000	33	28	27	0.08282	0.06014	0.10757	0.17477	22	22	23	21	21	21	22	20	1491900000	1401600000	90312000	1915000000	1831600000	83393000	2160100000	1991100000	168940000	1451000000	1244700000	206340000	3.19697	3.18937	AT1G15520.1	AT1G15520.1
-0.143889	-0.541093	0.38815	NaN	-0.098944	0.466249		4	4	4	9.3	9.3	9.3	73.145	0	3.7408	106690000	55216000	51472000	4	4	4	0.92233	0.83816	0.93082	NaN	2	2	2	1	2	2	2	1	28833000	16672000	12162000	35960000	21730000	14229000	39517000	15095000	24422000	2377800	1718500	659230	0.125837	-0.098944	AT1G15530.1	AT1G15530.1
0.173036	-1.36648	0.137689	-0.220188	-0.318985	0.720563		16	16	16	24	24	24	80.819	0	315.11	86027000000	42745000000	43282000000	NaN	NaN	NaN	0.74327	1.6909	1.2164	1.2456	14	14	14	15	14	14	14	15	25207000000	13002000000	12206000000	12233000000	7244000000	4989100000	27763000000	12652000000	15111000000	20824000000	9848200000	10976000000	0.355402	-0.318985	AT1G15690.1;AT1G15690.2	AT1G15690.1;AT1G15690.2
0.182623	-0.453652	-0.472232	NaN	-0.247754	0.372833		3	3	2	3.8	3.8	2.9	124.02	0	5.2817	80905000	42885000	38020000	NaN	NaN	NaN	0.76234	0.78418	1.6823	NaN	2	2	1	0	1	2	1	0	30979000	16847000	14131000	27811000	15460000	12351000	22115000	10577000	11538000	0	0	0	0.433244	-0.247754	AT1G80490.1;AT1G80490.2;AT1G15750.4;AT1G15750.3;AT1G15750.2;AT1G15750.1	AT1G80490.1;AT1G80490.2;AT1G15750.4;AT1G15750.3;AT1G15750.2;AT1G15750.1
0.451019	-0.255531	-0.224185	0.239349	0.052663	0.348888		7	7	7	34.5	34.5	34.5	27.522	0	82.488	19504000000	9532400000	9971100000	7	7	7	0.66164	0.70378	1.6091	0.85851	5	7	7	6	5	7	7	6	3577300000	1896200000	1681100000	4050100000	2450900000	1599200000	7210100000	2638900000	4571100000	4666000000	2546400000	2119700000	0.106541	0.052663	AT1G15820.1	AT1G15820.1
0.477331	NaN	0.219739	-0.648222	0.0162828	0.589715		5	5	5	43.9	43.9	43.9	25.213	0	120.98	395710000	179630000	216080000	5	5	5	0.61342	NaN	1.2056	1.706	4	1	5	4	4	1	5	4	96629000	58397000	38232000	6342800	4662400	1680400	142270000	54776000	87495000	150470000	61792000	88677000	0.0149318	0.0162828	AT1G15880.1	AT1G15880.1
0.210028	NaN	0.143766	0.642931	0.332242	0.271097		4	2	2	35.4	22.9	22.9	15.377	0	11.219	539010000	298090000	240920000	NaN	NaN	NaN	0.73797	NaN	1.1563	0.67045	2	1	2	2	2	1	2	2	117320000	64511000	52813000	6257000	4767400	1489600	233800000	112430000	121370000	181630000	116380000	65251000	0.775253	0.332242	AT1G15930.2;AT1G15930.1	AT1G15930.2;AT1G15930.1
-0.230476	NaN	-0.502927	0.419844	-0.10452	0.474105		3	3	2	40.7	40.7	29.1	9.2895	0	4.3166	771620000	328970000	442650000	3	3	2	1.1529	NaN	1.9558	0.80841	2	1	2	3	1	0	1	2	440830000	196620000	244210000	79664000	23616000	56048000	122440000	52968000	69469000	128690000	55767000	72921000	0.131161	-0.10452	AT1G16000.1	AT1G16000.1
-0.499093	0.405065	NaN	0.614412	0.173461	0.59178		5	2	2	17.9	7	7	50.419	0	22.387	163870000	91842000	72024000	NaN	NaN	NaN	1.1415	0.47342	NaN	0.66024	2	2	1	2	2	2	1	2	39484000	14226000	25258000	51485000	38234000	13251000	13444000	7219200	6224800	59453000	32162000	27291000	0.179064	0.173461	AT1G16010.3;AT1G16010.2;AT1G16010.1	AT1G16010.3;AT1G16010.2;AT1G16010.1
-0.392513	NaN	1.02288	-0.0895835	0.180261	0.745282		6	6	4	15.1	15.1	10.6	56.322	0	11.36	147150000	74196000	72955000	NaN	NaN	NaN	1.055	NaN	0.5837	1.0511	4	1	3	5	2	1	2	4	59200000	28612000	30588000	0	0	0	39404000	23110000	16294000	48547000	22474000	26073000	0.145104	0.180261	AT1G16020.2;AT1G16020.1	AT1G16020.2;AT1G16020.1
0.251724	-0.0185473	0.684299	NaN	0.305825	0.354533		1	1	1	2.9	2.9	2.9	45.954	0.0019051	1.9759	101530000	61554000	39973000	NaN	NaN	NaN	0.74054	0.56267	0.75692	NaN	1	1	1	1	1	1	1	1	23435000	13421000	10014000	39618000	26889000	12729000	26350000	15284000	11066000	12125000	5959800	6165500	0.562653	0.305825	AT1G16180.2;AT1G16180.1	AT1G16180.2;AT1G16180.1
-0.132428	-0.077561	-0.0574426	-0.212931	-0.120091	0.0695344	+	12	12	11	56.6	56.6	53.5	25.523	0	237.14	6517600000	3169900000	3347700000	NaN	NaN	NaN	0.89679	0.60475	1.4418	1.252	10	8	11	10	9	7	10	9	1209400000	631770000	577600000	1283000000	825680000	457350000	2416000000	935060000	1481000000	1609200000	777430000	831770000	1.38919	-0.120091	AT1G16240.3;AT1G16240.2;AT1G16240.1	AT1G16240.3;AT1G16240.2;AT1G16240.1
0.0514987	-0.022653	-0.286537	NaN	-0.0858971	0.177671		5	5	4	16.1	16.1	13.7	54.051	0	9.2038	232050000	94988000	137060000	5	5	4	0.79918	0.60508	1.6257	NaN	2	4	2	1	2	3	2	1	67650000	38222000	29427000	98944000	32044000	66899000	58627000	21817000	36811000	6827600	2905000	3922500	0.309361	-0.0858971	AT1G16350.1	AT1G16350.1
NaN	-0.333016	0.594011	0.0403099	0.100435	0.466429		5	5	3	10.2	10.2	6.5	61.431	0	6.1186	62989000	38039000	24950000	5	5	3	NaN	0.74907	0.77677	1.1013	0	3	3	3	0	2	2	2	0	0	0	30105000	19363000	10742000	17379000	10332000	7046500	15505000	8343500	7161300	0.127845	0.100435	AT1G16400.1	AT1G16400.1
0.266913	0.399822	0.262946	0.440395	0.342519	0.0911256	+	2	2	2	6.1	6.1	6.1	39.374	0	3.5664	2800400000	1625500000	1175000000	NaN	NaN	NaN	0.65542	0.43651	1.0978	0.84456	1	2	1	1	1	2	1	1	330360000	199240000	131120000	690620000	473820000	216800000	1089900000	589080000	500850000	689530000	363320000	326210000	2.31175	0.342519	AT1G16560.3;AT1G16560.2;AT1G16560.1	AT1G16560.3;AT1G16560.2;AT1G16560.1
0.320763	-0.342432	0.797144	0.385036	0.290128	0.471573		11	3	3	59.9	13.5	13.5	25.377	0	42.355	7359300000	3948000000	3411400000	11	3	3	0.6837	0.74274	0.82283	0.81186	3	3	3	3	3	3	3	3	926530000	517450000	409080000	940890000	528050000	412840000	1921800000	982040000	939760000	3570100000	1920400000	1649700000	0.513989	0.290128	AT1G16700.1	AT1G16700.1
0.201884	0.102884	0.124743	NaN	0.14317	0.0520088	+	2	2	2	14.6	14.6	14.6	15.454	0	11.194	343020000	206000000	137020000	2	2	2	0.66714	0.51887	1.1732	NaN	2	1	2	1	2	1	2	1	112440000	74337000	38103000	106020000	71209000	34808000	40352000	18883000	21470000	84209000	41569000	42640000	1.38423	0.14317	AT1G16790.1	AT1G16790.1
0.104094	-0.385071	-0.673141	-0.14701	-0.275282	0.332026		16	16	9	54	54	35.7	50.582	0	76.011	3938500000	1774900000	2163600000	16	16	9	0.75685	0.71874	2.0386	1.2042	11	8	11	12	5	4	5	7	1161500000	610660000	550870000	582750000	317440000	265310000	1272700000	469500000	803170000	921550000	377330000	544220000	0.708057	-0.275282	AT1G16860.1	AT1G16860.1
NaN	1.17602	0.815262	1.28593	1.09241	0.246225	+	7	7	7	24	24	24	53.783	0	57.548	340790000	252050000	88740000	7	7	7	NaN	0.26154	0.72419	0.41613	0	5	2	5	0	5	2	5	0	0	0	143420000	110450000	32968000	27028000	16542000	10486000	170340000	125060000	45286000	1.78209	1.09241	AT1G16870.1	AT1G16870.1
0.150444	-0.227856	0.0499041	0.0644808	0.00924315	0.164173		6	6	2	64.1	64.1	19.6	17.22	0	23.08	1700700000	796870000	903800000	NaN	NaN	NaN	0.76444	0.717	1.3112	1.0375	6	4	5	5	2	2	2	1	310980000	159740000	151240000	199640000	95232000	104400000	697190000	295060000	402130000	492870000	246840000	246030000	0.037414	0.00924315	AT1G16890.2;AT1G16890.1;AT1G16890.3	AT1G16890.2;AT1G16890.1;AT1G16890.3
0.0608864	0.176972	-0.0845224	-0.111771	0.0103914	0.134451		12	12	6	52.3	52.3	28.2	24.02	0	47.347	11813000000	6007600000	5805700000	12	12	6	0.80704	0.51792	1.4907	1.1549	10	8	11	11	4	2	6	5	2807200000	1749800000	1057300000	1561900000	981010000	580930000	3534200000	1510600000	2023600000	3909900000	1766200000	2143800000	0.052091	0.0103914	AT1G16920.1	AT1G16920.1
-0.214391	-0.255254	0.0041328	-0.535664	-0.250294	0.221723		5	5	5	11.2	11.2	11.2	64.861	0	15.859	420400000	202070000	218330000	5	5	5	0.9569	0.70767	1.2318	1.5539	4	4	4	4	4	4	4	4	78969000	37660000	41309000	107150000	63686000	43464000	103750000	49277000	54468000	130540000	51447000	79089000	0.961955	-0.250294	AT1G17120.1	AT1G17120.1
-0.661647	-0.377076	0.561433	0.687729	0.0526096	0.672575		6	5	5	26.7	22.6	22.6	25.59	0	7.0303	787310000	365360000	421940000	NaN	NaN	NaN	1.3378	0.76988	0.94335	0.67183	3	2	3	2	3	2	3	2	201910000	108290000	93618000	56213000	34134000	22079000	378170000	147920000	230250000	151020000	75019000	75999000	0.052753	0.0526096	AT1G17180.1;AT1G78360.1	AT1G17180.1
0.557644	0.359232	-0.946491	-0.214878	-0.0611234	0.675052		2	2	2	2.5	2.5	2.5	109.75	0	5.3441	20434000	11041000	9392700	2	2	2	0.53962	0.42615	2.3499	1.4696	1	1	2	2	1	1	2	2	2332800	1559700	773100	7185900	5013500	2172400	5779400	2055700	3723700	5135500	2412000	2723500	0.0615609	-0.0611234	AT1G17220.1	AT1G17220.1
-0.376607	-2.20914	-1.91185	-0.723654	-1.30531	0.891744		10	2	2	10.6	3.6	3.6	104.81	0	9.9295	1628200000	605280000	1022900000	10	2	2	1.145	2.638	5.0122	1.7283	2	1	1	1	2	1	1	1	444080000	225330000	218750000	276780000	80978000	195800000	606270000	151520000	454750000	301050000	147450000	153600000	1.21381	-1.30531	AT1G17260.1	AT1G17260.1
0.15246	0.116454	0.264627	-0.256187	0.0693384	0.226004		10	9	9	21	19.3	19.3	59.82	0	40.033	634310000	355950000	278370000	NaN	NaN	NaN	0.74368	0.55708	1.0249	1.2313	5	5	6	5	5	5	6	5	155480000	94620000	60860000	106380000	74930000	31453000	223690000	117110000	106580000	148760000	69286000	79475000	0.23443	0.0693384	AT1G17290.1;AT1G72330.1;AT1G72330.3	AT1G17290.1
0.0829065	0.246655	0.339765	-0.211631	0.114424	0.241915		7	7	7	13.2	13.2	13.2	89.836	0	66.832	479440000	277380000	202060000	7	7	7	0.78388	0.52546	0.99725	1.1975	4	5	5	3	4	5	5	3	87388000	45672000	41715000	163120000	113270000	49856000	160500000	85139000	75358000	68433000	33307000	35126000	0.383056	0.114424	AT1G17340.1	AT1G17340.1
-0.108944	0.220732	-0.212149	-0.132111	-0.0581178	0.191086		19	19	13	18.9	18.9	12.7	138.19	0	234.54	3348600000	1658900000	1689700000	NaN	NaN	NaN	0.91213	0.4992	1.5685	1.1481	13	8	14	14	8	6	8	9	788580000	420880000	367700000	478620000	293050000	185580000	779800000	314570000	465230000	1301600000	630360000	671230000	0.232134	-0.0581178	AT1G17500.1;AT3G27870.1	AT1G17500.1
0.834171	0.116884	0.494704	NaN	0.481919	0.358814		9	6	6	7.1	4.4	4.4	172.91	0	8.2527	127930000	65493000	62438000	9	6	6	0.46352	0.56844	0.91519	NaN	2	3	4	1	2	3	4	1	27188000	19333000	7855100	29410000	18668000	10742000	54326000	21440000	32886000	17007000	6051700	10955000	0.837111	0.481919	AT1G17580.1	AT1G17580.1
-0.476277	-0.376822	-0.494791	-0.748514	-0.524101	0.158323	+	7	7	7	36	36	36	28.288	0	84.176	6336600000	2442100000	3894500000	7	7	7	1.1484	0.77462	1.8281	1.7537	6	6	5	6	6	6	5	6	1143300000	528970000	614310000	1009900000	505420000	504520000	1708900000	557270000	1151600000	2474500000	850460000	1624000000	2.1538	-0.524101	AT1G17620.1	AT1G17620.1
0.291496	-0.327363	0.14292	-0.484493	-0.0943602	0.370441		2	2	2	7.9	7.9	7.9	28.182	0	13.044	3110200000	1563600000	1546600000	NaN	NaN	NaN	0.68156	0.72679	1.1695	1.4571	1	2	2	2	1	2	2	2	227390000	136350000	91047000	1089300000	633910000	455400000	830880000	394450000	436430000	962620000	398880000	563740000	0.190072	-0.0943602	AT1G17810.1;AT1G73190.1	AT1G17810.1;AT1G73190.1
-0.532124	0.245773	-0.251061	0.762977	0.0563914	0.570382		6	6	6	13.9	13.9	13.9	78.412	0	22.744	333970000	185910000	148060000	6	6	6	1.2472	0.54408	1.6647	0.61341	2	2	5	4	2	2	5	4	41008000	22954000	18053000	15748000	10453000	5294400	147210000	58054000	89158000	130010000	94447000	35558000	0.0675798	0.0563914	AT1G17840.1	AT1G17840.1
-0.0815578	0.712838	0.245822	0.553035	0.357534	0.351066		13	13	13	67.3	67.3	67.3	22.081	0	288.88	19891000000	11159000000	8732100000	13	13	13	0.97754	0.36536	1.1925	0.66496	9	9	9	11	9	9	9	11	4429600000	2266600000	2163000000	3823800000	2685500000	1138300000	6249700000	2944600000	3305100000	5388000000	3262300000	2125600000	0.871426	0.357534	AT1G17860.1	AT1G17860.1
-0.273232	0.615536	0.297055	0.483239	0.280649	0.391683		5	5	4	51.5	51.5	44.8	17.946	0	29.895	483900000	273360000	210550000	5	5	4	0.96803	0.41206	0.95388	0.73712	4	2	3	3	3	1	2	3	209540000	115470000	94070000	35028000	28119000	6908400	182690000	96726000	85965000	56641000	33040000	23601000	0.606803	0.280649	AT1G17880.1	AT1G17880.1
0.34903	0.734755	-0.911031	0.467934	0.160172	0.732122		6	6	6	16	16	16	59.242	0	11.425	136590000	70635000	65951000	NaN	NaN	NaN	0.62419	0.38781	2.3097	0.72474	5	3	4	3	5	3	4	3	59340000	32231000	27109000	30104000	19415000	10689000	23485000	4696800	18788000	23658000	14293000	9364900	0.160337	0.160172	AT1G18070.2;AT1G18070.1;AT1G18070.3	AT1G18070.2;AT1G18070.1;AT1G18070.3
0.350441	0.802261	0.746291	0.417549	0.579136	0.228135	+	8	8	6	37.6	37.6	32.7	35.747	0	55.783	1575500000	908320000	667190000	8	8	6	0.64966	0.31932	0.84092	0.77416	6	4	7	5	5	4	5	5	433390000	265480000	167910000	275110000	199400000	75714000	526550000	259870000	266680000	340460000	183560000	156900000	1.83094	0.579136	AT1G18080.1	AT1G18080.1
0.582765	-0.668213	0.426402	-0.0206313	0.0800804	0.56057		12	12	10	30.1	30.1	25.8	66.231	0	79.634	421780000	231620000	190160000	NaN	NaN	NaN	0.55158	0.90253	0.96805	1.0418	6	2	7	6	5	2	7	5	81608000	52768000	28840000	43515000	29163000	14352000	167280000	81134000	86148000	129380000	68558000	60822000	0.100348	0.0800804	AT1G18150.3;AT1G18150.2;AT1G18150.1;AT4G01595.1;AT3G18040.1;AT1G53510.1	AT1G18150.3;AT1G18150.2;AT1G18150.1
0.126486	-1.15996	NaN	0.0248469	-0.336207	0.715194		3	3	3	4.1	4.1	4.1	108.16	0	5.3341	30745000	13171000	17574000	3	3	3	0.78154	1.3393	NaN	1.1155	3	2	1	2	3	2	1	2	5764200	3185200	2579000	9008500	3205400	5803000	6582300	2774400	3807900	9389600	4005800	5383800	0.300123	-0.336207	AT1G18160.1	AT1G18160.1
NaN	-0.128416	-0.533084	-0.068343	-0.243281	0.252768		3	2	2	9.8	7.2	7.2	35.199	0	3.8728	139390000	67961000	71427000	3	2	2	NaN	0.68174	1.7503	1.0744	1	2	2	2	1	2	2	2	21232000	10324000	10908000	36615000	19947000	16669000	30647000	11571000	19076000	50894000	26120000	24774000	0.624456	-0.243281	AT1G18180.1	AT1G18180.1
-0.0184169	0.106776	-0.546164	-1.17075	-0.407138	0.58242		6	6	6	59.4	59.4	59.4	18.35	0	13.865	246390000	100720000	145670000	NaN	NaN	NaN	0.83042	0.60159	1.6426	2.2996	5	2	5	4	5	2	5	4	76826000	35501000	41325000	18196000	10392000	7803700	86001000	30496000	55505000	65367000	24328000	41039000	0.590877	-0.407138	AT1G18210.2;AT1G18210.1	AT1G18210.2;AT1G18210.1
NaN	-0.900821	-0.0595656	-0.158388	-0.372925	0.459834		4	4	4	6.8	6.8	6.8	75.941	0	6.5807	141720000	64431000	77294000	NaN	NaN	NaN	NaN	1.0988	1.2327	1.1395	1	2	1	3	1	2	1	3	3335000	1574900	1760200	63025000	26610000	36416000	19719000	10098000	9621100	55645000	26148000	29497000	0.529758	-0.372925	AT1G18260.1;AT1G73570.1	AT1G18260.1;AT1G73570.1
-0.0616812	0.120185	-0.171372	-0.388374	-0.12531	0.212635		7	7	7	7.8	7.8	7.8	147.04	0	29.41	160010000	83080000	76930000	NaN	NaN	NaN	0.85165	0.55798	1.3861	1.3166	4	3	4	4	4	3	4	4	27925000	15624000	12300000	49848000	34027000	15821000	46957000	20154000	26803000	35280000	13275000	22005000	0.490109	-0.12531	AT1G18270.1;AT1G18270.2;AT1G18270.3	AT1G18270.1;AT1G18270.2;AT1G18270.3
0.767271	-0.00448003	-0.235872	-0.0750767	0.112961	0.446825		8	8	3	20.2	20.2	6.8	72.355	0	54.682	869290000	407510000	461780000	8	8	3	0.47036	0.59099	1.632	1.0728	5	4	6	7	2	1	1	3	150430000	90833000	59597000	113370000	69633000	43742000	392260000	152670000	239590000	213220000	94366000	118850000	0.188467	0.112961	AT1G18390.1	AT1G18390.1
0.2911	-0.291894	0.387533	0.556773	0.235878	0.368586		11	11	11	41.5	41.5	41.5	48.936	0	41.741	981710000	544810000	436900000	NaN	NaN	NaN	0.68262	0.71292	1.0428	0.73502	3	3	8	7	3	3	8	7	155400000	89562000	65839000	75860000	41015000	34845000	478740000	261150000	217590000	271710000	153080000	118630000	0.536737	0.235878	AT1G18450.1;AT1G73910.1	AT1G18450.1
0.00867064	-0.0706218	0.194356	0.294385	0.106697	0.167294		17	17	6	55.8	55.8	23.6	26.152	0	173.85	72266000000	37300000000	34965000000	17	17	6	0.81299	0.62258	1.2228	0.77299	13	12	13	12	4	5	4	4	21129000000	11146000000	9983900000	9619200000	5757700000	3861500000	19993000000	9258500000	10735000000	21524000000	11138000000	10385000000	0.534741	0.106697	AT1G18540.1	AT1G18540.1
-0.108088	-0.193106	-0.290519	-0.898292	-0.372501	0.358364		13	13	13	29.2	29.2	29.2	61.878	0	32.485	1190500000	559820000	630680000	13	13	13	0.89747	0.68906	1.6479	1.9655	12	6	7	7	12	6	7	7	506800000	255210000	251590000	204480000	126080000	78406000	275780000	114330000	161450000	203440000	64212000	139230000	0.888945	-0.372501	AT1G18580.1	AT1G18580.1
0.391678	0.801743	1.26247	1.31527	0.942791	0.433804	+	5	5	5	58.1	58.1	58.1	15.96	0	46.596	1020900000	690460000	330460000	5	5	5	0.62666	0.34516	0.55621	0.41105	2	4	2	4	2	4	2	4	360820000	222740000	138090000	229630000	182570000	47056000	233480000	137420000	96056000	196990000	147730000	49262000	1.64811	0.942791	AT1G18630.1	AT1G18630.1
-0.233095	NaN	-0.545154	-0.21773	-0.331993	0.184763		7	2	2	19.9	6.2	6.2	58.313	0	22.413	256230000	130450000	125780000	NaN	NaN	NaN	0.99307	NaN	1.8615	1.1603	2	1	2	1	2	1	2	1	95839000	54315000	41524000	19445000	15057000	4387800	82253000	35191000	47062000	58698000	25886000	32811000	1.04777	-0.331993	AT1G18690.1;AT5G07720.1	AT1G18690.1;AT5G07720.1
0.291496	0.0532704	0.292932	0.415961	0.263415	0.151757	+	3	3	3	7.1	7.1	7.1	78.586	0	13.292	215150000	137260000	77886000	NaN	NaN	NaN	0.63961	0.48017	1.0388	0.87754	2	3	2	1	2	3	2	1	59380000	38924000	20456000	82365000	59539000	22827000	44239000	23320000	20920000	29165000	15481000	13684000	1.39468	0.263415	AT1G18700.3;AT1G18700.1;AT1G18700.2;AT1G18700.4	AT1G18700.3;AT1G18700.1;AT1G18700.2;AT1G18700.4
0.126906	-0.0163756	0.424066	1.37815	0.478187	0.62739		7	7	7	24.6	24.6	24.6	43.948	0	84.109	873700000	526120000	347570000	7	7	7	0.75862	0.57589	0.99839	0.39444	2	3	5	6	2	3	5	6	70355000	38259000	32095000	186820000	113180000	73638000	350880000	188100000	162780000	265650000	186590000	79057000	0.648174	0.478187	AT1G18850.1	AT1G18850.1
0.309511	-0.0520909	-0.486084	-0.256313	-0.121244	0.337483		8	7	7	14.3	12.1	12.1	65.174	0	12.308	796950000	364860000	432090000	8	7	7	0.68518	0.57929	1.8972	1.2677	4	5	7	5	4	5	7	5	231720000	117660000	114070000	155010000	88561000	66451000	237290000	80148000	157140000	172920000	78495000	94424000	0.280385	-0.121244	AT1G18880.1	AT1G18880.1
1.02271	-0.295265	-0.563421	-0.037616	0.0316024	0.694739		12	8	6	24.8	18.7	13.6	61.459	0	14.799	1146800000	491550000	655290000	12	8	6	0.41348	0.74655	1.8917	1.1133	3	1	6	5	2	0	4	3	169130000	113520000	55605000	86911000	58742000	28169000	479720000	144670000	335050000	411090000	174620000	236470000	0.0300041	0.0316024	AT1G18890.1	AT1G18890.1
-0.272341	-0.741808	-0.467337	-0.331593	-0.45327	0.20896	+	21	21	21	38.7	38.7	38.7	83.017	0	228.47	7504500000	3542200000	3962300000	21	21	21	0.98551	0.95121	1.866	1.3183	17	15	18	16	17	15	18	16	1617200000	804830000	812400000	1563800000	882660000	681160000	2489900000	912210000	1577700000	1833500000	942520000	891020000	1.6459	-0.45327	AT1G19110.1	AT1G19110.1
0.359096	0.163953	0.727158	NaN	0.416736	0.285993		1	1	1	1	1	1	120.57	0.0072583	1.5498	427100000	259090000	168010000	1	1	1	0.63725	0.47989	0.77568	NaN	1	1	1	1	1	1	1	1	83697000	48778000	34919000	205570000	136290000	69275000	116650000	58962000	57686000	21195000	15061000	6134000	0.894084	0.416736	AT1G19220.1	AT1G19220.1
-0.208946	-0.474617	-0.118997	-0.278083	-0.270161	0.151066	+	14	14	12	36.2	36.2	33.4	48.251	0	64.996	17499000000	8489400000	9010000000	14	14	12	0.94738	0.77607	1.5116	1.2885	11	12	12	9	10	11	11	7	3917400000	2028000000	1889400000	2733400000	1738500000	994930000	6784400000	2840600000	3943800000	4064100000	1882300000	2181800000	1.42744	-0.270161	AT1G19360.1	AT1G19360.1
-0.107945	0.121048	0.472734	0.257018	0.185714	0.243504		3	3	3	8.1	8.1	8.1	67.527	0	22.766	104350000	57531000	46819000	3	3	3	0.84363	0.46253	0.92788	0.99181	1	2	1	3	1	2	1	3	11354000	5960300	5394100	36522000	25882000	10640000	27022000	14284000	12739000	29452000	11405000	18047000	0.648614	0.185714	AT1G19370.1	AT1G19370.1
-0.139847	-0.104389	-0.257733	-0.442673	-0.23616	0.152483		12	12	12	23.3	23.3	23.3	82.661	0	66.997	2827600000	1595100000	1232600000	12	12	12	0.91312	0.72051	1.5362	1.4125	8	4	10	10	8	4	10	10	783420000	435420000	348000000	608380000	505770000	102600000	715810000	317430000	398380000	720020000	336450000	383570000	1.27248	-0.23616	AT1G19430.1	AT1G19430.1
0.020651	0.157689	-0.0821575	-0.202108	-0.0264812	0.152845		8	8	6	15.2	15.2	10.5	52.787	0	85.152	5621600000	2736300000	2885300000	8	8	6	0.81429	0.53435	1.3791	1.1758	6	3	6	6	4	2	4	5	1423200000	783830000	639390000	1304000000	761150000	542810000	2162200000	901290000	1260900000	732250000	290070000	442170000	0.123875	-0.0264812	AT1G19450.1	AT1G19450.1
0.677964	1.11988	NaN	1.39227	1.06337	0.36049	+	9	9	9	13.5	13.5	13.5	82.535	0	18.176	177640000	130730000	46907000	NaN	NaN	NaN	0.5207	0.26785	NaN	0.38704	5	6	1	5	5	6	1	5	20429000	13310000	7118800	73271000	58674000	14597000	2818000	2026700	791280	81121000	56722000	24400000	1.44082	1.06337	AT1G19520.1;AT1G19520.2	AT1G19520.1;AT1G19520.2
0.0843572	0.966908	-0.322576	-0.835634	-0.0267364	0.761907		8	8	8	53.3	53.3	53.3	23.455	0	23.984	951100000	445760000	505340000	NaN	NaN	NaN	0.81944	0.3083	1.6528	1.9011	5	2	7	5	5	2	7	5	316030000	159590000	156440000	25621000	18706000	6915200	305850000	158060000	147790000	303610000	109410000	194200000	0.0229788	-0.0267364	AT1G19570.2;AT1G19570.1;AT1G19550.1	AT1G19570.2;AT1G19570.1;AT1G19550.1
-0.20241	-0.288515	0.345503	0.294348	0.0372314	0.328978		13	8	8	56	41.8	41.8	29.971	0	119.38	19773000000	10212000000	9560400000	NaN	NaN	NaN	0.9598	0.72977	1.0994	0.78908	7	7	8	8	7	7	8	8	5328100000	2584600000	2743500000	3296900000	1814700000	1482200000	5898900000	2850700000	3048200000	5248800000	2962300000	2286400000	0.0780651	0.0372314	AT1G19580.1;AT1G19580.2	AT1G19580.1;AT1G19580.2
0.638184	-0.459072	-0.890666	-0.627026	-0.334645	0.672439		30	30	30	55.5	55.5	55.5	86.881	0	323.31	13039000000	4956700000	8081800000	30	30	30	0.57802	0.8305	2.4776	1.6295	26	21	25	22	26	21	25	22	3061500000	1494900000	1566600000	1628600000	870570000	758070000	4924700000	1382500000	3542200000	3423700000	1208800000	2214900000	0.40567	-0.334645	AT1G19870.1	AT1G19870.1
-0.130322	-0.335769	-0.668697	-0.432667	-0.391864	0.223497	+	10	10	10	24.5	24.5	24.5	61.07	0	48.735	3688800000	1769100000	1919700000	10	10	10	0.89983	0.72149	2.1754	1.4542	6	8	7	7	6	8	7	7	712720000	374390000	338330000	1152800000	657910000	494920000	772810000	240580000	532240000	1050500000	496200000	554260000	1.40569	-0.391864	AT1G19900.1	AT1G19900.1
-1.10937	-0.457267	0.507554	-0.211501	-0.317647	0.667968		1	1	1	11	11	11	16.571	0	19.328	13475000000	6409000000	7066000000	NaN	NaN	NaN	1.8149	0.80286	1.0111	1.129	1	1	1	1	1	1	1	1	2434300000	976010000	1458300000	3366800000	1895500000	1471200000	3272800000	1516800000	1756000000	4401200000	2020700000	2380500000	0.38539	-0.317647	AT4G38920.1;AT4G34720.1;AT2G16510.1;AT1G19910.1;AT1G75630.1;AT1G75630.2	AT4G38920.1;AT4G34720.1;AT2G16510.1;AT1G19910.1;AT1G75630.1;AT1G75630.2
-0.333067	0.101287	-0.869121	-0.698544	-0.449861	0.430127		22	8	6	73.3	27.6	19.4	50.342	0	61.099	1595200000	665130000	930090000	22	8	6	1.0991	0.55345	2.2518	1.7426	6	5	8	7	4	4	6	5	336470000	155880000	180590000	263330000	174190000	89136000	511960000	182320000	329640000	483450000	152730000	330720000	0.894276	-0.449861	AT1G20010.1	AT1G20010.1
0.648394	0.250484	0.267356	-1.54462	-0.0945967	0.983988		2	2	2	10.3	10.3	10.3	25.146	0	36.344	865900000	463690000	402210000	2	2	2	0.51747	0.49838	1.1512	3.1215	2	2	2	2	2	2	2	2	238070000	167060000	71010000	43412000	29515000	13897000	393530000	191720000	201820000	190880000	75392000	115490000	0.0655984	-0.0945967	AT1G20050.1	AT1G20050.1
0.369451	-0.188878	-0.562224	0.142744	-0.0597268	0.405944		3	3	1	22.1	22.1	10.8	21.636	0	32.182	1124500000	591550000	532930000	NaN	NaN	NaN	0.64546	0.67887	1.6841	0.88216	2	2	2	3	1	1	1	1	332440000	179960000	152480000	155250000	95096000	60150000	342070000	167360000	174710000	294720000	149130000	145590000	0.103615	-0.0597268	AT1G20090.1;AT1G75840.1	AT1G20090.1;AT1G75840.1
-0.0784437	-0.0662561	0.120219	-0.135405	-0.0399715	0.110965		8	8	4	25.2	25.2	15	55.582	0	64.206	1398800000	709380000	689370000	8	8	4	0.85594	0.60857	1.1646	1.1655	7	5	7	6	4	3	4	4	402650000	205380000	197280000	230590000	135730000	94856000	484530000	246630000	237900000	280970000	121640000	159340000	0.281235	-0.0399715	AT1G20200.1	AT1G20200.1
-0.463951	-0.218654	-0.0636611	-0.461057	-0.301831	0.196026		11	10	10	42.5	39	39	33.763	0	323.31	6525100000	2977100000	3548000000	11	10	10	1.1455	0.68093	1.4326	1.4368	10	10	10	10	10	10	10	10	1715500000	778030000	937460000	1477400000	876910000	600500000	1340200000	459390000	880840000	1992000000	862780000	1129200000	1.26634	-0.301831	AT1G20220.1	AT1G20220.1
0.376183	0.123008	-0.0877159	-0.240851	0.0426563	0.26775		32	1	1	81.1	3.9	3.9	54.311	0	80.527	2285600000	1477900000	807630000	32	1	1	0.64275	0.53415	1.2069	1.2312	1	1	1	1	1	1	1	1	823760000	550200000	273560000	533470000	416210000	117260000	643270000	364970000	278300000	285070000	146550000	138510000	0.113	0.0426563	AT1G20260.1	AT1G20260.1
-0.573747	NaN	-0.387112	-0.122599	-0.361152	0.226691		6	5	5	34.5	31.7	31.7	32.866	0	12.498	728050000	327240000	400810000	6	5	5	1.2509	NaN	1.7786	1.1321	3	1	5	4	3	1	5	4	170320000	92658000	77659000	68145000	39772000	28373000	294710000	98416000	196300000	194870000	96397000	98477000	0.958336	-0.361152	AT1G20270.1	AT1G20270.1
0.206207	0.50737	0.554425	0.12541	0.348353	0.214212	+	13	13	10	41.6	41.6	35.2	40.45	0	55.503	1339400000	659640000	679730000	13	13	10	0.66722	0.41816	0.88587	0.98635	8	4	7	7	7	3	4	4	434140000	259400000	174740000	109020000	78181000	30838000	385110000	172570000	212540000	411100000	149490000	261620000	1.32419	0.348353	AT1G20330.1	AT1G20330.1
-0.317476	-0.351916	0.789023	0.613099	0.183182	0.602456		5	5	5	52.6	52.6	52.6	12.769	0	60.032	4964400000	2727700000	2236700000	5	5	5	1.0258	0.71119	0.85511	0.71084	5	5	5	5	5	5	5	5	1302400000	723260000	579160000	1002100000	518640000	483490000	1090800000	607380000	483410000	1569100000	878450000	690630000	0.23206	0.183182	AT1G20430.1	AT1G20430.1
-0.526048	-0.246504	-0.772085	-1.06165	-0.651572	0.347622	+	8	8	7	55.5	55.5	52.5	29.896	0	48.238	2850600000	1109200000	1741400000	8	8	7	1.1862	0.66726	2.3899	2.2526	5	7	7	6	4	6	6	5	415380000	178890000	236490000	743970000	454460000	289510000	1010700000	261220000	749490000	680540000	214610000	465930000	1.47958	-0.651572	AT1G20440.1	AT1G20440.1
-0.641378	0.166399	-0.827951	-0.979421	-0.570588	0.510405		7	7	7	43.2	43.2	43.2	29.443	0	61.557	690870000	221470000	469400000	NaN	NaN	NaN	1.2273	0.53746	2.3513	2.0834	4	2	6	5	4	2	6	5	114390000	50642000	63749000	15494000	10284000	5209900	354590000	92566000	262020000	206390000	67977000	138410000	0.953144	-0.570588	AT1G20450.2;AT1G20450.1	AT1G20450.2;AT1G20450.1
0.377921	0.91491	0.164265	-0.156768	0.325082	0.450456		4	4	4	23.6	23.6	23.6	27.676	0	29.072	283160000	169800000	113360000	4	4	4	0.6492	0.3208	1.1112	1.1166	3	2	1	3	3	2	1	3	142650000	87617000	55033000	49423000	37598000	11824000	34956000	13829000	21128000	56133000	30760000	25373000	0.611488	0.325082	AT1G20575.1	AT1G20575.1
0.684402	-0.182368	0.220855	0.359871	0.27069	0.359099		5	5	3	48.1	48.1	35.1	14.237	0	21.835	1693000000	905410000	787630000	NaN	NaN	NaN	0.52597	0.66355	1.1533	0.75251	3	3	3	4	2	2	2	2	334970000	185430000	149540000	422940000	235820000	187120000	184810000	84859000	99954000	750330000	399300000	351030000	0.640609	0.27069	AT1G20580.1;AT1G20600.1	AT1G20580.1
-0.0781085	-0.38583	0.495597	1.46831	0.374992	0.815279		20	20	15	52.6	52.6	42.7	56.695	0	171.64	12123000000	6088000000	6035200000	NaN	NaN	NaN	0.88933	0.7396	0.90012	0.34329	12	13	16	15	8	10	12	10	1833700000	999340000	834370000	2357000000	1324600000	1032400000	4623600000	1843400000	2780100000	3309000000	1920700000	1388300000	0.37114	0.374992	AT1G20620.1;AT1G20620.5;AT1G20620.2;AT1G20620.4	AT1G20620.1;AT1G20620.5;AT1G20620.2;AT1G20620.4
0.0426787	0.391626	-0.141352	-0.053025	0.0599818	0.233519		10	9	9	14.9	14.2	14.2	109.82	0	112.27	466180000	246690000	219490000	10	9	9	0.77351	0.44421	1.3344	1.0354	7	4	5	6	7	4	5	6	127560000	71524000	56041000	68501000	47308000	21194000	106030000	46578000	59455000	164080000	81279000	82798000	0.191864	0.0599818	AT1G20760.1	AT1G20760.1
-0.426902	-0.0444189	NaN	-0.998915	-0.490079	0.480374		4	4	4	27.9	27.9	27.9	23.5	0	18.438	143940000	67496000	76443000	4	4	4	1.0667	0.56469	NaN	2.2207	2	3	2	2	2	3	2	2	20320000	8254200	12066000	61401000	35505000	25896000	29347000	14830000	14516000	32871000	8906700	23965000	0.659048	-0.490079	AT1G20770.1	AT1G20770.1
0.330092	NaN	-1.14336	-0.491579	-0.434947	0.738354		8	6	6	12.1	10	10	88.379	0	55.824	86942000	39023000	47919000	8	6	6	0.69226	NaN	2.5388	1.5097	3	1	3	2	3	1	3	2	26035000	14728000	11307000	8924500	6062300	2862200	24528000	7278900	17249000	27454000	10954000	16500000	0.382045	-0.434947	AT1G20780.1	AT1G20780.1
-0.0400615	-0.200215	-0.0476366	0.356358	0.0171113	0.237894		19	19	19	34.9	34.9	34.9	79.484	0	189.11	47446000000	23391000000	24055000000	19	19	19	0.89122	0.65908	1.3694	0.81119	17	16	17	17	17	16	17	17	14300000000	6962600000	7337100000	7789300000	4963100000	2826200000	15644000000	7024300000	8620100000	9712600000	4441400000	5271200000	0.0483062	0.0171113	AT1G20840.1	AT1G20840.1
NaN	2.44	2.15311	3.01971	2.53761	0.441468	+	5	4	2	27	27	16.1	29.897	0	28.464	263650000	230210000	33441000	NaN	NaN	NaN	NaN	0.10179	0.27962	0.12675	1	3	2	2	1	1	2	1	12067000	9651700	2415400	97642000	86170000	11472000	76715000	66798000	9917000	77227000	67591000	9636500	2.00268	2.53761	AT1G20880.2;AT1G20880.1	AT1G20880.2;AT1G20880.1
-0.137331	0.0517964	-0.122792	-0.108143	-0.0791174	0.0880856		10	10	6	24.1	24.1	15.8	67.118	0	28.588	775270000	341690000	433570000	10	10	6	0.95323	0.53865	1.3497	1.17	7	3	5	7	5	2	3	4	281800000	129150000	152650000	32460000	19539000	12920000	243710000	99240000	144470000	217300000	93765000	123530000	0.768792	-0.0791174	AT1G20950.1	AT1G20950.1
-0.687665	-0.397797	-0.170325	-0.0874593	-0.335811	0.268767		73	73	63	47.7	47.7	41.9	247.1	0	323.31	18626000000	8786600000	9839700000	NaN	NaN	NaN	1.3365	0.77506	1.4533	1.0876	55	49	56	62	47	41	47	54	4663000000	2332500000	2330400000	2914500000	1689600000	1224900000	5816300000	2217600000	3598600000	5232500000	2546800000	2685700000	1.05655	-0.335811	AT1G20960.2;AT1G20960.1	AT1G20960.2;AT1G20960.1
0.0332982	0.164082	-0.563322	0.0530006	-0.0782352	0.328476		30	30	30	39.7	39.7	39.7	150.16	0	323.31	4919100000	2508200000	2410900000	30	30	30	0.76832	0.50935	1.9859	1.037	20	17	22	21	20	17	22	21	696660000	409260000	287400000	1035700000	655960000	379710000	1416200000	628230000	787990000	1770500000	814730000	955810000	0.176287	-0.0782352	AT1G20970.1	AT1G20970.1
0.0951444	0.156878	-0.818956	-0.907473	-0.368601	0.572827		6	6	6	25.3	25.3	25.3	43.923	0	22.658	262850000	99129000	163720000	NaN	NaN	NaN	0.74198	0.4984	2.3637	1.989	3	2	5	4	3	2	5	4	42165000	24442000	17723000	23573000	15876000	7696900	95288000	26535000	68753000	101820000	32276000	69545000	0.539976	-0.368601	AT1G21080.1;AT1G21080.3;AT1G21080.2	AT1G21080.1;AT1G21080.3;AT1G21080.2
1.12739	1.29154	-0.173595	1.11998	0.841331	0.681236		1	1	1	45.2	45.2	45.2	49.175	0	3.5791	633290000	400850000	232440000	1	1	1	0.39232	0.24465	1.5235	0.49305	1	1	1	1	1	1	1	1	138230000	99043000	39187000	108790000	88265000	20528000	212260000	97967000	114290000	174010000	115570000	58434000	1.04545	0.841331	AT1G21310.1	AT1G21310.1
0.281608	NaN	-0.239247	-0.496176	-0.151272	0.396285		11	11	11	43.6	43.6	43.6	38.194	0	62.921	827390000	345990000	481400000	NaN	NaN	NaN	0.68734	NaN	1.494	1.4098	6	0	8	7	6	0	8	7	276280000	142840000	133440000	0	0	0	337280000	122600000	214680000	213840000	80552000	133280000	0.239213	-0.151272	AT1G21370.2;AT1G21370.1	AT1G21370.2;AT1G21370.1
-0.0948984	-0.580861	0.141131	-0.170882	-0.176377	0.300603		9	9	9	21	21	21	52.835	0	11.08	543210000	281870000	261340000	NaN	NaN	NaN	0.85942	0.87811	1.2069	1.1856	6	3	3	4	6	3	3	4	218800000	120200000	98602000	108620000	67576000	41041000	100690000	41906000	58781000	115100000	52191000	62913000	0.487733	-0.176377	AT1G21480.1;AT1G21480.2	AT1G21480.1;AT1G21480.2
0.264989	0.244011	-0.29076	-0.208377	0.00246577	0.293086		13	13	12	20	20	19.4	131.85	0	121.22	1034700000	519800000	514930000	NaN	NaN	NaN	0.67371	0.50746	1.5371	1.2562	9	4	9	7	9	4	8	6	230400000	137470000	92934000	133810000	96157000	37654000	331050000	129480000	201570000	339460000	156690000	182770000	0.00540496	0.00246577	AT1G21630.1;AT1G21630.2	AT1G21630.1;AT1G21630.2
-0.0848972	0.173408	-0.0695721	-0.0900079	-0.0177673	0.127746		3	3	3	24.5	24.5	24.5	22.798	0	44.784	203380000	106860000	96520000	NaN	NaN	NaN	0.88509	0.48952	1.3174	1.1455	1	3	3	2	1	3	3	2	29614000	17417000	12197000	59505000	37841000	21664000	80462000	36402000	44061000	33795000	15197000	18598000	0.0974778	-0.0177673	AT1G21720.1;AT1G77440.2;AT1G77440.1	AT1G21720.1;AT1G77440.2;AT1G77440.1
-0.0508376	0.405284	-0.135058	-0.320301	-0.0252281	0.308289		19	19	16	46.9	46.9	39.3	55.601	0	109.88	3547400000	1609900000	1937600000	NaN	NaN	NaN	0.88085	0.43325	1.4837	1.3956	11	10	15	17	9	8	12	15	612510000	341640000	270870000	421780000	266910000	154870000	1478600000	588190000	890390000	1034600000	413130000	621430000	0.0553201	-0.0252281	AT1G21750.1;AT1G21750.2	AT1G21750.1;AT1G21750.2
0.440774	0.445341	-0.416783	-0.0664747	0.100714	0.420382		5	5	5	20.2	20.2	20.2	43.489	0	29.459	1330300000	616290000	714050000	NaN	NaN	NaN	0.60406	0.44295	1.6822	1.0258	5	4	3	2	5	4	3	2	441800000	254330000	187470000	56200000	39721000	16479000	449680000	145360000	304310000	382660000	176870000	205790000	0.177448	0.100714	AT1G21880.2;AT1G21880.1	AT1G21880.2;AT1G21880.1
1.95847	1.92614	NaN	0.616419	1.50034	0.765672		2	2	1	52	52	24.5	10.57	0	12.781	103550000	64855000	38700000	2	2	1	0.20664	0.14672	NaN	0.67536	2	2	1	1	1	1	1	1	23608000	15435000	8173400	31717000	25553000	6164000	15486000	8407100	7079300	32743000	15460000	17283000	1.11391	1.50034	AT1G21930.1	AT1G21930.1
-0.331235	-0.8107	-0.35186	-1.84476	-0.834638	0.708851		1	1	1	8.4	8.4	8.4	13.51	0	5.1299	163210000	78189000	85023000	1	1	1	1.0106	1.0134	1.7965	3.6566	1	1	1	1	1	1	1	1	24608000	12287000	12321000	44949000	26887000	18062000	64632000	26773000	37859000	29023000	12241000	16781000	1.00061	-0.834638	AT1G22050.1	AT1G22050.1
NaN	0.935308	-3.24201	-6.46588	-2.92419	3.71081		3	3	2	1.9	1.9	1.3	228.95	0	5.6621	1564500000	516490000	1048000000	3	3	2	NaN	0.32818	12.254	99.784	1	2	2	3	0	1	1	2	179220000	816900	178410000	480730000	476670000	4061400	365400000	9041300	356360000	539160000	29967000	509190000	0.514914	-2.92419	AT1G22060.1	AT1G22060.1
-0.344985	-0.310138	-0.0764377	-0.219024	-0.237646	0.119877	+	6	6	6	34.9	34.9	34.9	38.334	0	40.439	1659000000	811570000	847420000	NaN	NaN	NaN	1.0018	0.70874	1.5141	1.2355	3	4	4	5	3	4	4	5	347220000	178840000	168380000	401580000	243490000	158090000	384590000	151870000	232720000	525600000	237370000	288240000	1.54268	-0.237646	AT1G22200.2;AT1G22200.1	AT1G22200.2;AT1G22200.1
0.122797	-0.109377	-0.50407	-0.298674	-0.197331	0.267443		13	13	13	55.9	55.9	55.9	30.721	0	167.79	7026400000	2842700000	4183700000	NaN	NaN	NaN	0.78472	0.61148	1.9855	1.2548	11	7	11	11	11	7	11	11	3103800000	1202000000	1901800000	668450000	391310000	277140000	1702900000	598210000	1104700000	1551200000	651120000	900130000	0.626166	-0.197331	AT1G22280.1;AT1G22280.3;AT1G22280.2	AT1G22280.1;AT1G22280.3
-0.468738	-1.4078	-0.706129	-1.49104	-1.01843	0.508155	+	15	14	12	65.4	61.4	58.3	28.9	0	289.2	24814000000	7479200000	17335000000	NaN	NaN	NaN	1.2534	1.5489	2.3856	2.8803	9	9	12	12	9	8	11	10	5861300000	2198100000	3663100000	1893900000	598060000	1295900000	10717000000	3026600000	7690600000	6341600000	1656400000	4685200000	1.55508	-1.01843	AT1G22300.2;AT1G22300.1;AT1G22300.3;AT1G22290.1;AT1G22290.2	AT1G22300.2;AT1G22300.1;AT1G22300.3
-0.156227	0.217097	-0.158488	-0.487396	-0.146253	0.287895		6	6	6	18.3	18.3	18.3	54.364	0	24.492	588200000	266240000	321960000	NaN	NaN	NaN	0.9045	0.56606	1.529	1.5049	4	5	3	4	4	5	3	4	101340000	58117000	43227000	100700000	62071000	38629000	157110000	55627000	101480000	229050000	90426000	138620000	0.415181	-0.146253	AT1G22360.1;AT1G22360.2;AT1G22400.1	AT1G22360.1;AT1G22360.2
0.296607	0.308268	0.275879	0.0494434	0.232549	0.122803	+	14	14	12	35.1	35.1	30.7	58.326	0	92.466	3298900000	1928000000	1370900000	14	14	12	0.65938	0.47736	1.0698	1.0323	13	9	10	6	11	8	8	4	1073600000	638930000	434720000	1150400000	784010000	366400000	786490000	344760000	441730000	288380000	160350000	128030000	1.49105	0.232549	AT1G22410.1	AT1G22410.1
-0.0784437	0.407825	0.419427	0.410687	0.289874	0.245595		10	10	10	52.9	52.9	52.9	21.195	0	245.39	31400000000	16425000000	14975000000	10	10	10	0.86508	0.48729	1.0244	0.85498	8	8	8	7	8	8	8	7	8419100000	4208300000	4210900000	7225400000	4328100000	2897400000	6725900000	3241300000	3484600000	9029900000	4647800000	4382100000	1.00285	0.289874	AT1G22450.1	AT1G22450.1
NaN	-0.816061	-0.402581	-0.894004	-0.704215	0.264114	+	5	5	5	25.5	25.5	25.5	42.225	0	20.573	261280000	104630000	156650000	5	5	5	NaN	1.0032	1.6642	1.9821	1	3	4	3	1	3	4	3	33904000	15375000	18529000	59179000	30489000	28690000	118500000	40542000	77960000	49698000	18226000	31472000	1.35825	-0.704215	AT1G22500.1	AT1G22500.1
0.114331	0.187304	0.656131	0.644743	0.400627	0.290027		3	3	3	40.4	40.4	40.4	10.357	0	55.003	2657400000	1569100000	1088200000	NaN	NaN	NaN	0.77449	0.5185	0.88488	0.60961	1	3	3	3	1	3	3	3	392460000	228310000	164150000	930290000	638580000	291710000	686640000	326400000	360230000	647980000	375810000	272160000	1.15493	0.400627	AT1G22520.1;AT1G22520.2	AT1G22520.1;AT1G22520.2
-0.564728	-0.346857	-0.879012	-0.915717	-0.676579	0.270428	+	30	30	28	51.7	51.7	48.8	76.007	0	323.31	34954000000	12778000000	22176000000	30	30	28	1.2217	0.69386	2.5831	2.0832	27	22	29	24	25	20	27	23	7109200000	3185600000	3923500000	4440900000	2711400000	1729500000	14750000000	4029100000	10721000000	8654100000	2852200000	5801800000	1.81359	-0.676579	AT1G22530.1	AT1G22530.1
-0.105088	-0.0422057	0.0813858	-0.56283	-0.157184	0.281305		6	6	6	12.1	12.1	12.1	62.167	0	43.257	1160400000	558490000	601950000	6	6	6	0.93024	0.58697	1.2747	1.5894	4	2	5	5	4	2	5	5	492500000	278990000	213510000	147640000	80017000	67621000	259600000	100750000	158850000	260710000	98737000	161970000	0.461933	-0.157184	AT1G22550.1	AT1G22550.1
0.0928787	-0.437512	-0.151207	NaN	-0.16528	0.265475		3	3	3	8.7	8.7	8.7	62.937	0	15.835	661160000	287480000	373680000	3	3	3	0.86677	0.76071	1.5907	NaN	1	2	1	1	1	2	1	1	201450000	109380000	92065000	38826000	21384000	17441000	383700000	144860000	238840000	37185000	11852000	25333000	0.404884	-0.16528	AT1G22570.1	AT1G22570.1
0.552626	-0.150427	-0.51081	-0.19975	-0.0770902	0.449102		3	3	3	9.2	9.2	9.2	54.546	0	49.526	124710000	68649000	56057000	3	3	3	0.58375	0.7283	1.7224	1.1858	1	3	2	1	1	3	2	1	19451000	12920000	6531000	65022000	38410000	26612000	23139000	8783000	14356000	17094000	8535600	8558300	0.122619	-0.0770902	AT1G22710.1	AT1G22710.1
0.0703518	-0.042302	0.070774	-0.120662	-0.00545944	0.0934305		14	14	10	76.8	76.8	52.7	22.945	0	147.46	9307800000	4966500000	4341300000	NaN	NaN	NaN	0.77255	0.5683	1.302	1.11	8	10	14	11	6	7	10	8	1478500000	849850000	628620000	3577500000	2143100000	1434500000	2393500000	1097100000	1296500000	1858200000	876530000	981690000	0.0388872	-0.00545944	AT1G22740.1;AT5G39620.1	AT1G22740.1
-0.0257786	NaN	-0.185049	-0.127294	-0.112707	0.0806311		3	3	3	18.3	18.3	18.3	26.983	0	40.894	188210000	89410000	98803000	NaN	NaN	NaN	0.87062	NaN	1.3901	1.1016	2	1	1	2	2	1	1	2	62579000	34754000	27825000	2030400	1668300	362170	54771000	20972000	33799000	68833000	32016000	36817000	0.86481	-0.112707	AT1G22750.3;AT1G22750.1;AT1G22750.2;AT1G22750.4	AT1G22750.3;AT1G22750.1;AT1G22750.2;AT1G22750.4
0.150136	0.328774	0.302334	0.414455	0.298925	0.110133	+	5	5	5	36.2	36.2	36.2	17.545	0	74.828	23543000000	12711000000	10831000000	NaN	NaN	NaN	0.764	0.4752	1.1654	0.73976	5	5	5	5	5	5	5	5	5803700000	3347300000	2456400000	3419600000	2418300000	1001400000	8080600000	3341700000	4738900000	6238600000	3604100000	2634500000	1.91122	0.298925	AT4G09800.1;AT1G34030.1;AT1G22780.1	AT4G09800.1;AT1G34030.1;AT1G22780.1
-0.377554	NaN	-0.0723783	-0.0871758	-0.179036	0.172081		5	4	3	16.3	14.7	12.8	53.661	0	8.5108	266570000	110050000	156520000	NaN	NaN	NaN	1.0682	NaN	1.3483	1.1396	1	2	4	3	0	2	3	2	51301000	25951000	25350000	9937100	4139400	5797800	121330000	44699000	76630000	84000000	35262000	48738000	0.670961	-0.179036	AT1G22880.1;AT1G22880.2	AT1G22880.1;AT1G22880.2
0.171805	0.292373	0.1323	-0.150949	0.111382	0.187673		6	5	5	17.9	16.1	16.1	80.846	0	17.192	1287300000	625580000	661750000	NaN	NaN	NaN	0.74441	0.47659	1.1927	1.1855	4	3	4	5	4	3	4	5	167750000	90010000	77741000	260720000	176860000	83860000	369560000	149720000	219840000	489300000	208990000	280310000	0.493953	0.111382	AT1G23020.1;AT1G23020.2	AT1G23020.1;AT1G23020.2
-0.0577704	-0.62568	-0.113558	0.245887	-0.13778	0.361587		8	7	1	30.6	27.5	4.7	58.049	0	71.343	3223400000	1510000000	1713400000	NaN	NaN	NaN	0.89218	0.89136	1.4492	0.88246	6	5	5	5	1	0	0	0	585000000	290890000	294100000	724010000	362100000	361910000	930560000	370510000	560050000	983800000	486490000	497310000	0.299776	-0.13778	AT1G23080.2;AT1G23080.3	AT1G23080.2;AT1G23080.3
0.0556332	0.418167	0.154603	0.137633	0.191509	0.157163		20	20	13	42.7	42.7	25.9	63.17	0	81.927	3018700000	1431400000	1587300000	20	20	13	0.81937	0.44208	1.148	1.0186	16	9	12	13	11	6	7	9	975510000	452490000	523010000	754820000	297480000	457330000	751880000	360560000	391320000	536520000	320910000	215620000	1.03272	0.191509	AT1G23190.1	AT1G23190.1
-0.0837366	0.0334464	0.138403	1.30616	0.348568	0.64481		8	8	8	26.7	26.7	26.7	35.759	0	33.513	1902900000	1003200000	899700000	8	8	8	0.87649	0.59512	1.2312	0.43062	7	4	7	6	7	4	7	6	551880000	280850000	271030000	199570000	116390000	83180000	805390000	360170000	445230000	346010000	245750000	100260000	0.445161	0.348568	AT1G23280.1	AT1G23280.1
-0.247549	-0.186644	0.113251	0.507094	0.0465379	0.345168		9	9	9	61	61	61	16.455	0	13.817	45903000000	25098000000	20804000000	NaN	NaN	NaN	0.90956	0.63623	1.2855	0.71285	4	5	8	7	4	5	8	7	9884400000	5478300000	4406100000	13152000000	7989600000	5162200000	14478000000	6928800000	7549400000	8388100000	4701400000	3686700000	0.0942522	0.0465379	AT1G70600.1;AT1G23290.1	AT1G70600.1;AT1G23290.1
NaN	1.07	-0.238873	-0.420456	0.136891	0.813181		4	4	4	21.7	21.7	21.7	23.618	0	5.7038	222950000	106200000	116750000	NaN	NaN	NaN	NaN	0.28688	1.5878	1.3858	0	1	3	4	0	1	3	4	0	0	0	62537000	50320000	12217000	109610000	28547000	81060000	50800000	27328000	23473000	0.0979571	0.136891	AT1G23440.1;AT1G23440.2	AT1G23440.1
NaN	2.14543	1.03854	0.560055	1.24801	0.813178		11	1	1	77.3	16	16	20.592	0	10.543	99712000	68290000	31422000	NaN	NaN	NaN	NaN	0.14633	0.64625	0.7204	0	1	1	1	0	1	1	1	0	0	0	17512000	16476000	1035900	53678000	34005000	19673000	28522000	17809000	10713000	0.931206	1.24801	AT1G70490.3;AT1G70490.2;AT1G70490.1;AT1G23490.1	AT1G70490.3;AT1G70490.2;AT1G70490.1;AT1G23490.1
0.234068	0.53759	0.243064	0.575994	0.397679	0.184432	+	10	10	7	17.6	17.6	14.3	96.468	0	35.69	337210000	188740000	148470000	NaN	NaN	NaN	0.71153	0.43312	1.0443	0.72068	6	2	8	4	4	2	5	3	63825000	36396000	27429000	43828000	30017000	13811000	148320000	68642000	79681000	81228000	53681000	27547000	1.63898	0.397679	AT1G23900.2;AT1G23900.1	AT1G23900.2;AT1G23900.1
1.26986	0.612274	1.15226	0.84599	0.970095	0.298038	+	8	8	8	64.9	64.9	64.9	20.491	0	78.152	477380000	282040000	195340000	8	8	8	0.34201	0.41562	0.58198	0.56671	3	4	5	4	3	4	5	4	174190000	76044000	98145000	33083000	25258000	7824400	153070000	92669000	60401000	117040000	88072000	28968000	2.13296	0.970095	AT1G24050.1	AT1G24050.1
1.04781	1.3658	0.903325	1.55742	1.21859	0.297228	+	12	12	9	39.2	39.2	30.8	43.358	0	65.36	5925900000	4390100000	1535800000	12	12	9	0.41729	0.22373	0.66641	0.35189	5	10	8	11	4	7	7	8	309730000	220170000	89562000	1396800000	1164200000	232660000	1197500000	753210000	444270000	3021900000	2252600000	769310000	2.4207	1.21859	AT1G24180.1	AT1G24180.1
-0.0607229	-0.853037	0.322706	0.056003	-0.133763	0.505656		5	5	5	22.7	22.7	22.7	36.679	0	141.51	262820000	118620000	144190000	NaN	NaN	NaN	0.86171	1.0929	0.96575	1.002	3	2	4	4	3	2	4	4	48837000	28031000	20806000	52655000	32704000	19951000	114110000	32449000	81657000	47220000	25439000	21781000	0.198317	-0.133763	AT1G24267.1;AT1G24267.2	AT1G24267.1;AT1G24267.2
-0.532337	-0.273827	-0.433795	-0.554242	-0.44855	0.127719	+	5	5	5	22	22	22	41.817	0	187.86	1129800000	523000000	606800000	5	5	5	1.2088	0.71837	1.8855	1.5577	5	1	3	3	5	1	3	3	328990000	161700000	167290000	104900000	65805000	39097000	364980000	159110000	205870000	330920000	136380000	194540000	2.2271	-0.44855	AT1G24310.1	AT1G24310.1
-0.1879	0.312838	-0.018365	NaN	0.0355245	0.254681		10	10	10	28	28	28	59.384	0	27.597	492260000	299970000	192290000	NaN	NaN	NaN	0.96174	0.48677	1.2035	NaN	6	5	7	1	6	5	7	1	112380000	65622000	46760000	135010000	91491000	43522000	226330000	126440000	99896000	18530000	16423000	2107900	0.0800829	0.0355245	AT1G24510.1;AT1G24510.2;AT1G67760.1	AT1G24510.1;AT1G24510.2
-0.566598	-1.36923	-0.694883	0.149459	-0.620313	0.622326		11	11	10	30.5	30.5	28.9	76.43	0	62.194	296530000	125670000	170850000	11	11	10	1.2572	1.675	1.9746	0.96697	5	1	8	5	5	1	7	5	67700000	24792000	42909000	12721000	5905500	6815100	124260000	43453000	80802000	91849000	51520000	40329000	0.853243	-0.620313	AT1G25320.1	AT1G25320.1
-0.162287	0.155055	0.208217	-0.623023	-0.10551	0.381821		3	3	3	4.5	4.5	4.5	91.246	0	3.3085	268790000	137600000	131190000	NaN	NaN	NaN	0.89182	0.52254	1.2101	1.6288	2	2	2	3	2	2	2	3	36947000	19716000	17231000	77846000	49381000	28465000	89282000	39168000	50114000	64716000	29335000	35381000	0.208306	-0.10551	AT1G25350.1;AT1G25350.2	AT1G25350.1;AT1G25350.2
0.434669	0.628227	0.354576	0.670371	0.521961	0.151609	+	7	7	7	18.1	18.1	18.1	58.066	0	24.999	549050000	346930000	202120000	7	7	7	0.5888	0.3863	1.0221	0.69794	4	3	4	3	4	3	4	3	119320000	77168000	42155000	104910000	77629000	27283000	121100000	66227000	54869000	203720000	125900000	77812000	2.20239	0.521961	AT1G25375.1	AT1G25375.1
0.351638	1.15338	0.675563	-0.191994	0.497147	0.565262		6	6	5	30.9	30.9	28.7	39.496	0	22.97	855490000	528580000	326910000	6	6	5	0.63005	0.28365	0.77517	1.201	5	3	2	1	4	3	2	1	462750000	284670000	178090000	134690000	112790000	21902000	218960000	112780000	106180000	39082000	18344000	20738000	0.752483	0.497147	AT1G25380.1	AT1G25380.1
0.316984	1.0692	-0.00598624	-0.158119	0.305521	0.546303		14	9	9	30.3	22.3	22.3	65.493	0	25.211	983140000	547400000	435740000	14	9	9	0.66258	0.27395	1.2462	1.1984	6	3	8	7	6	3	8	7	136790000	83041000	53750000	176870000	133640000	43235000	380130000	177140000	202990000	289350000	153580000	135770000	0.462378	0.305521	AT1G25490.1	AT1G25490.1
0.221675	0.262488	-0.131025	-1.42472	-0.267897	0.791196		3	3	2	18.7	18.7	14.8	24.808	0	47.702	154890000	79594000	75297000	3	3	2	0.65993	0.50243	1.3416	2.8752	2	1	1	2	2	0	1	1	56313000	33612000	22702000	33119000	20023000	13096000	18514000	8807800	9705900	46944000	17151000	29793000	0.26215	-0.267897	AT1G25520.1	AT1G25520.1
0.319573	-1.97357	-0.0786725	-0.412672	-0.536336	1.00382		4	4	4	14.6	14.6	14.6	68.971	0	27.288	208340000	83106000	125230000	4	4	4	0.70049	2.1674	1.3603	1.4067	2	3	1	2	2	3	1	2	23393000	11863000	11529000	73174000	23355000	49819000	51920000	21585000	30335000	59849000	26303000	33546000	0.439373	-0.536336	AT1G25570.1	AT1G25570.1
0.673296	0.78587	0.569307	0.776068	0.701135	0.101569	+	8	8	8	22.5	22.5	22.5	63.66	0	182.67	2506600000	1561000000	945650000	NaN	NaN	NaN	0.55439	0.37235	0.82539	0.58845	7	6	8	8	7	6	8	8	784330000	497410000	286920000	306060000	216080000	89976000	633460000	337630000	295840000	782790000	509880000	272920000	3.08489	0.701135	AT1G26110.2;AT1G26110.1	AT1G26110.2;AT1G26110.1
-0.166953	NaN	-0.351051	0.179975	-0.112676	0.269642		7	4	4	9.1	5.9	5.9	133.79	0	91.536	101200000	54545000	46657000	NaN	NaN	NaN	0.90153	NaN	1.481	0.91233	2	2	3	2	2	2	3	2	28000000	15089000	12911000	10553000	6209100	4344100	31189000	17261000	13927000	31460000	15986000	15475000	0.264074	-0.112676	AT1G26130.1;AT1G26130.2	AT1G26130.1;AT1G26130.2
-0.231917	0.00741474	0.307669	0.420126	0.125823	0.295342		13	12	12	24.2	22.3	22.3	76.007	0	52.695	1488000000	837820000	650210000	13	12	12	0.97368	0.54109	1.0039	0.82563	6	4	8	8	6	4	8	8	328960000	174410000	154550000	235630000	155890000	79749000	406560000	201120000	205440000	516880000	306410000	210470000	0.340272	0.125823	AT1G26190.1	AT1G26190.1
-0.427931	-0.0506394	0.309494	0.367621	0.0496362	0.368224		5	5	5	57.8	57.8	57.8	15.22	0	58.233	7778400000	4051300000	3727200000	5	5	5	1.1304	0.61012	1.1115	0.80833	5	5	5	5	5	5	5	5	1626000000	794420000	831590000	1550700000	920530000	630210000	2668500000	1367000000	1301500000	1933200000	969270000	963900000	0.0942312	0.0496362	AT1G26340.1	AT1G26340.1
0.0915342	-0.00469421	-0.101519	-0.0890173	-0.0259241	0.0893355		3	3	2	25.4	25.4	18.8	20.039	0	19.844	2740300000	1299200000	1441100000	3	3	2	0.81852	0.60832	1.5695	1.025	3	2	3	3	2	2	2	2	513610000	277610000	236000000	243430000	194570000	48864000	1039300000	351980000	687290000	944010000	475030000	468980000	0.220128	-0.0259241	AT1G26450.1	AT1G26450.1
NaN	0.360101	0.564089	1.03142	0.65187	0.344159		1	1	1	2.4	2.4	2.4	70.234	0	4.7175	20769000	12693000	8076100	1	1	1	NaN	0.42999	0.8536	0.62466	1	1	1	1	1	1	1	1	384980	282400	102590	7259600	5279700	1979900	8228200	4162700	4065500	4896100	2968100	1928000	1.08783	0.65187	AT1G26460.1	AT1G26460.1
-0.460154	-0.241341	-0.158092	-0.0860413	-0.236407	0.162101		4	4	4	38.7	38.7	38.7	14.857	0	6.5417	320250000	135160000	185090000	4	4	4	1.1693	0.71072	1.314	1.1198	2	1	4	3	2	1	4	3	60001000	28855000	31146000	30789000	17883000	12906000	152100000	50762000	101340000	77360000	37658000	39702000	1.21002	-0.236407	AT1G26550.1	AT1G26550.1
0.480697	0.519093	0.144695	-0.602543	0.135486	0.519967		4	4	3	42	42	28.3	15.103	0	11.59	1244700000	630600000	614090000	NaN	NaN	NaN	0.58465	0.41911	1.2905	1.5184	3	4	3	2	2	3	2	2	323900000	159740000	164160000	460770000	296080000	164700000	338260000	129890000	208370000	121760000	44894000	76867000	0.194976	0.135486	AT1G26630.2;AT1G26630.1	AT1G26630.2;AT1G26630.1
0.468919	0.307122	-0.485557	-0.309163	-0.00466999	0.46385		5	5	5	23.9	23.9	23.9	25.057	0	11.879	454630000	237240000	217390000	5	5	5	0.59947	0.45913	1.8822	1.3212	5	2	4	4	5	2	4	4	259090000	153130000	105960000	19160000	13302000	5858400	99026000	36367000	62659000	77349000	34440000	42909000	0.00647585	-0.00466999	AT1G26670.1	AT1G26670.1
-0.559832	-0.0907658	0.597686	-0.739162	-0.198018	0.596768		4	4	4	26.2	26.2	26.2	24.397	0	7.6749	505590000	240390000	265200000	4	4	4	1.2497	0.62082	0.8125	1.845	3	2	3	4	3	2	3	4	128440000	67249000	61190000	80028000	51009000	29019000	94346000	43939000	50407000	202780000	78196000	124580000	0.256203	-0.198018	AT1G26690.1	AT1G26690.1
0.146556	0.063389	0.60079	NaN	0.270245	0.289265		3	3	3	15.4	15.4	15.4	22.046	0	3.712	130850000	83880000	46967000	3	3	3	0.71712	0.5181	0.83434	NaN	2	2	1	1	2	2	1	1	11244000	7076800	4167300	105280000	68426000	36854000	9609500	5192700	4416900	4712800	3184400	1528500	0.60724	0.270245	AT1G26750.1	AT1G26750.1
-0.126241	-0.318114	-0.0561673	-0.0638841	-0.141101	0.122107		34	34	33	67.7	67.7	64.8	69.622	0	313.17	38385000000	18183000000	20202000000	NaN	NaN	NaN	0.95264	0.72422	1.4863	1.1046	29	24	29	27	28	23	28	27	8903400000	4531500000	4371900000	7636300000	4384100000	3252200000	11857000000	4940400000	6916700000	9988200000	4327000000	5661200000	0.983278	-0.141101	AT1G26850.2;AT1G26850.1;AT1G26850.3	AT1G26850.2;AT1G26850.1;AT1G26850.3
0.62318	0.110679	0.460473	0.197118	0.347862	0.236263		2	2	1	16.8	16.8	10.1	13.65	0	5.93	5111700000	2809500000	2302200000	NaN	NaN	NaN	0.52794	0.55498	1.0356	0.84506	2	2	2	1	1	1	1	1	1842600000	1046000000	796620000	321420000	198820000	122590000	2017200000	1029700000	987560000	930450000	535010000	395440000	1.21982	0.347862	AT1G69620.1;AT1G26880.1;AT1G26880.2	AT1G69620.1;AT1G26880.1;AT1G26880.2
0.0569609	-0.022653	-0.11124	0.640019	0.140772	0.339848		11	1	1	45.2	7.2	7.2	24.909	0	7.7377	512560000	283260000	229300000	11	1	1	0.82105	0.56121	1.398	0.66661	1	1	1	1	1	1	1	1	79666000	42459000	37207000	160340000	99496000	60842000	135090000	58997000	76096000	137460000	82308000	55152000	0.329591	0.140772	AT1G26910.1	AT1G26910.1
-0.122148	NaN	-0.321751	-0.539917	-0.327939	0.208953		5	5	5	28.8	28.8	28.8	25.515	0	13.609	1156700000	519760000	636900000	5	5	5	0.93182	NaN	1.6154	1.4851	5	2	4	4	5	2	4	4	396260000	216010000	180250000	16568000	10846000	5722400	353670000	135320000	218350000	390170000	157590000	232580000	0.947408	-0.327939	AT1G26940.1	AT1G26940.1
-0.276538	0.511699	0.569482	NaN	0.268214	0.472653		3	3	3	13.5	13.5	13.5	33.013	0	178.34	82405000	49676000	32728000	3	3	3	1.003	0.40167	0.77438	NaN	2	1	1	2	2	1	1	2	29287000	16558000	12728000	18346000	12920000	5425800	23134000	13510000	9623300	11639000	6687400	4951200	0.367243	0.268214	AT1G27000.1	AT1G27000.1
-0.0252498	-0.319703	-0.25007	0.423797	-0.0428065	0.335489		15	15	15	53.8	53.8	53.8	46.018	0	323.31	17538000000	8365400000	9172500000	15	15	15	0.83075	0.73119	1.4963	0.78452	11	13	14	12	11	13	14	12	2077600000	1151700000	925820000	3130800000	1835400000	1295400000	6306700000	2418900000	3887800000	6022800000	2959400000	3063400000	0.088804	-0.0428065	AT1G27090.1	AT1G27090.1
0.934169	NaN	0.794253	1.43927	1.0559	0.339302	+	2	2	2	5.2	5.2	5.2	57.684	0	41.211	124710000	88818000	35896000	2	2	2	0.41667	NaN	0.67654	0.38552	2	1	2	2	2	1	2	2	28017000	19930000	8087000	17692000	14921000	2770400	26599000	16413000	10186000	52406000	37554000	14853000	1.48494	1.0559	AT1G27100.1	AT1G27100.1
-0.515972	-0.374784	-0.599471	-0.358854	-0.46227	0.115552	+	18	18	18	37.3	37.3	37.3	65.423	0	170.06	3598100000	1566900000	2031200000	NaN	NaN	NaN	1.1699	0.72979	1.8682	1.3088	16	6	18	14	16	6	18	14	1065700000	536410000	529260000	457550000	231990000	225560000	1150000000	404370000	745620000	924890000	394130000	530760000	2.38988	-0.46227	AT1G27190.1;AT1G69990.1	AT1G27190.1
0.227354	0.142833	1.10188	0.268399	0.435117	0.447573		5	5	5	23.5	23.5	23.5	22.42	0	51.643	199800000	124020000	75773000	5	5	5	0.67498	0.5308	0.63556	1.0371	3	3	2	2	3	3	2	2	41445000	27181000	14264000	109530000	69583000	39949000	30386000	16898000	13488000	18434000	10362000	8072000	0.832429	0.435117	AT1G27300.1	AT1G27300.1
-0.568363	-0.0772163	0.148121	0.585791	0.0220831	0.480326		12	12	12	76.2	76.2	76.2	23.17	0	55.184	11294000000	6082100000	5211800000	12	12	12	1.2857	0.54655	1.1651	0.7045	11	11	9	9	11	11	9	9	3986100000	1980300000	2005800000	2017300000	1210400000	806910000	2609900000	1262800000	1347100000	2680600000	1628600000	1052000000	0.0303356	0.0220831	AT1G27390.1	AT1G27390.1
NaN	-0.186731	-0.108371	-0.660944	-0.318682	0.298986		2	2	2	5.8	5.8	5.8	45.186	0	4.4495	884650000	419250000	465400000	NaN	NaN	NaN	NaN	0.61441	1.4342	1.6727	1	1	2	2	1	1	2	2	152790000	75673000	77120000	162060000	106040000	56016000	294020000	132920000	161100000	275770000	104610000	171160000	0.685815	-0.318682	AT1G27600.2;AT1G27600.1	AT1G27600.2;AT1G27600.1
0.662397	0.623204	0.508287	0.200938	0.498706	0.209007	+	9	8	7	13	12.1	10.1	103.72	0	114.91	1883200000	914140000	969050000	NaN	NaN	NaN	0.49124	0.35373	0.94944	0.92605	5	5	7	7	5	5	6	6	198470000	138680000	59786000	215110000	99779000	115330000	1162800000	539990000	622810000	306810000	135690000	171120000	1.75739	0.498706	AT1G27770.2;AT1G27770.1	AT1G27770.2;AT1G27770.1
-0.114354	-0.2419	-0.370905	-1.00012	-0.43182	0.393078		10	10	10	36.7	36.7	36.7	32.356	0	19.977	3456800000	1531700000	1925100000	10	10	10	1.008	0.69778	1.7882	2.1095	7	3	8	7	7	3	8	7	1655900000	813820000	842070000	243400000	141830000	101570000	889970000	329300000	560680000	667570000	246780000	420780000	0.937484	-0.43182	AT1G27930.1	AT1G27930.1
-0.0255067	-0.142379	0.274844	0.460394	0.141838	0.275652		5	5	5	30.1	30.1	30.1	19.759	0	30.935	4378900000	2944900000	1434000000	5	5	5	0.82005	0.62428	1.1596	0.74012	5	4	5	5	5	4	5	5	1054000000	872020000	181960000	1505200000	943270000	561880000	963060000	525470000	437590000	856690000	604170000	252530000	0.421201	0.141838	AT1G27950.1	AT1G27950.1
0.172827	1.1695	-0.439458	0.53416	0.359257	0.673247		5	5	5	53.2	53.2	53.2	14.002	0	9.5416	271420000	147670000	123750000	NaN	NaN	NaN	0.72793	0.26642	1.6118	0.72604	3	2	3	3	3	2	3	3	74770000	40673000	34097000	19052000	14504000	4547400	52767000	19452000	33316000	124830000	73043000	51786000	0.438751	0.359257	AT1G27970.1;AT1G27970.2	AT1G27970.1;AT1G27970.2
-0.967756	-0.164047	NaN	-0.0174065	-0.38307	0.511634		4	4	4	6.3	6.3	6.3	136.17	0	14.361	85389000	43438000	41951000	4	4	4	1.6159	0.72128	NaN	1.062	4	1	1	2	4	1	1	2	47419000	24010000	23409000	11774000	7271700	4502200	0	0	0	26196000	12156000	14040000	0.489259	-0.38307	AT1G28010.1	AT1G28010.1
-0.0963378	0.133811	NaN	0.746109	0.261194	0.43543		2	2	2	6.7	6.7	6.7	88.637	0	7.5976	40213000	23591000	16622000	2	2	2	0.92834	0.6012	NaN	0.58713	1	2	1	2	1	2	1	2	6153200	3221700	2931500	12933000	9018400	3914200	7238900	3595700	3643200	13888000	7754900	6132900	0.389407	0.261194	AT1G28060.1	AT1G28060.1
0.205409	0.583781	0.464515	0.0188084	0.318128	0.254492		3	3	3	9.2	9.2	9.2	68.863	0	7.5823	205490000	128130000	77362000	NaN	NaN	NaN	0.70354	0.43709	0.89096	1.0208	3	1	3	1	3	1	3	1	53946000	36043000	17903000	21133000	14245000	6887700	104930000	63291000	41643000	25479000	14552000	10927000	1.05701	0.318128	AT1G28130.1;AT1G28130.2	AT1G28130.1;AT1G28130.2
-0.00554203	-0.019004	-0.422183	0.00325617	-0.110868	0.207745		6	6	6	21.9	21.9	21.9	33.932	0	25.883	17972000000	8411200000	9561100000	NaN	NaN	NaN	0.82056	0.57087	1.833	1.0557	6	5	3	4	6	5	3	4	7718900000	3702700000	4016200000	4075900000	2418700000	1657100000	4007700000	1430400000	2577300000	2169800000	859330000	1310500000	0.438803	-0.110868	AT1G28290.2;AT1G28290.1	AT1G28290.2;AT1G28290.1
-0.656582	0.162842	-0.247589	-0.266864	-0.252048	0.334674		3	3	3	8.3	8.3	8.3	76.125	0	4.3988	66132000	33658000	32474000	3	3	3	1.3324	0.59043	1.4627	1.264	1	2	1	2	1	2	1	2	10283000	4140500	6142200	9549500	7113500	2436100	17712000	6644800	11068000	28587000	15759000	12828000	0.639986	-0.252048	AT1G28320.1	AT1G28320.1
0.245766	-0.00693281	-0.354167	-0.245176	-0.0901276	0.266773		8	8	8	16	16	16	68.418	0	32.381	1379600000	732390000	647190000	8	8	8	0.68421	0.54026	1.5464	1.264	5	5	4	6	5	5	4	6	333430000	194720000	138710000	490330000	307770000	182560000	272770000	99304000	173460000	283050000	130590000	152460000	0.261488	-0.0901276	AT1G28340.1	AT1G28340.1
-0.0553446	0.0550893	-0.576626	0.356898	-0.0549957	0.388962		4	4	4	2.7	2.7	2.7	191.99	0	23.214	76004000	40527000	35477000	4	4	4	0.86023	0.56352	1.8164	0.94558	2	2	2	3	2	2	2	3	3754300	2057100	1697100	22885000	14094000	8791600	12970000	5002300	7967300	36395000	19374000	17021000	0.0992328	-0.0549957	AT1G28420.1	AT1G28420.1
-0.194501	-0.59734	-0.67628	-0.24416	-0.42807	0.244021	+	17	17	17	32	32	32	108.93	0	102.76	1755800000	825190000	930620000	17	17	17	0.89571	0.83746	1.9367	1.1948	14	6	15	12	14	6	15	12	474180000	247610000	226570000	96178000	51814000	44364000	581410000	228800000	352610000	604040000	296970000	307070000	1.40626	-0.42807	AT1G28440.1	AT1G28440.1
0.515718	0.675379	-0.185049	0.256604	0.315663	0.375774		9	9	9	40	40	40	27.721	0	42.466	1385600000	773910000	611720000	NaN	NaN	NaN	0.59709	0.29345	1.4785	0.92755	5	4	6	6	5	4	6	6	433710000	281470000	152240000	144630000	102220000	42406000	340440000	133940000	206500000	466870000	256290000	210580000	0.71775	0.315663	AT1G28490.1;AT1G28490.2	AT1G28490.1;AT1G28490.2
-0.279962	0.204074	0.829754	0.722811	0.369169	0.511804		9	9	9	33.3	33.3	33.3	19.179	0	42.348	2943700000	1758500000	1185100000	9	9	9	1.0125	0.42345	0.76486	0.65594	3	6	5	7	3	6	5	7	450800000	252300000	198500000	843460000	560420000	283040000	639190000	341470000	297720000	1010200000	604360000	405880000	0.611157	0.369169	AT1G28510.1	AT1G28510.1
-0.972546	NaN	1.61016	0.954907	0.530842	1.34256		2	2	2	28.2	28.2	28.2	11.463	0	6.4297	318820000	166500000	152320000	2	2	2	1.6157	NaN	0.4455	0.56137	2	1	1	2	2	1	1	2	117320000	38229000	79091000	5236200	3549200	1687000	112880000	68030000	44853000	83378000	56692000	26685000	0.2486	0.530842	AT1G28540.1	AT1G28540.1
0.277147	-0.577099	-0.0183942	NaN	-0.106116	0.433826		2	2	2	7.5	7.5	7.5	49.679	0	5.5325	163130000	78439000	84694000	2	2	2	0.73651	0.82302	1.2665	NaN	2	1	1	1	2	1	1	1	47534000	23243000	24292000	41074000	22895000	18179000	53069000	21759000	31310000	21457000	10543000	10913000	0.146896	-0.106116	AT1G28680.1	AT1G28680.1
2.02065	2.50746	0.255871	-0.0991742	1.1712	1.28567		6	6	5	13.3	13.3	11.8	64.312	0	51.955	414860000	277700000	137160000	NaN	NaN	NaN	0.20697	0.10072	0.9865	1.131	3	2	4	5	2	2	3	4	42609000	33681000	8927400	102270000	79879000	22394000	159870000	89200000	70669000	110110000	74943000	35169000	0.779892	1.1712	AT1G29025.1;AT2G34030.1	AT1G29025.1
-0.580037	0.417306	-0.0975298	NaN	-0.0867536	0.498759		5	5	5	16.6	16.6	16.6	42.708	0	6.726	196380000	102400000	93979000	5	5	5	1.1885	0.44315	1.407	NaN	3	3	2	1	3	3	2	1	54938000	29407000	25531000	65249000	43081000	22167000	62051000	23571000	38481000	14145000	6345000	7800300	0.10147	-0.0867536	AT1G29050.1	AT1G29050.1
0.159538	0.437464	0.236572	0.128633	0.240552	0.1389	+	11	11	11	37.2	37.2	37.2	46.749	0	62.341	1620600000	841230000	779340000	11	11	11	0.7026	0.40843	1.1676	0.99627	7	10	8	10	7	10	8	10	326890000	189120000	137780000	331170000	237790000	93386000	549400000	226490000	322910000	413090000	187840000	225260000	1.3922	0.240552	AT1G29150.1	AT1G29150.1
-0.871413	-0.532207	0.516697	-0.0204827	-0.226851	0.606672		4	1	1	39.2	14.6	14.6	14.574	0	66.459	1251500000	741130000	510410000	4	1	1	1.5033	0.88964	0.93469	1.127	1	1	1	1	1	1	1	1	464810000	260920000	203900000	423940000	279910000	144030000	230330000	134460000	95873000	132460000	65843000	66614000	0.293424	-0.226851	AT1G29250.1	AT1G29250.1
0.367168	0.444644	0.559282	-0.385726	0.246342	0.428705		8	8	8	24.6	24.6	24.6	52.097	0	26.722	2362200000	1310300000	1051900000	NaN	NaN	NaN	0.66467	0.44546	0.90884	1.3372	6	7	8	6	6	7	8	6	564950000	341370000	223580000	378850000	255420000	123420000	899870000	502450000	397420000	518510000	211040000	307470000	0.476551	0.246342	AT2G34250.2;AT2G34250.1;AT1G29310.1	AT2G34250.2;AT2G34250.1;AT1G29310.1
-0.408825	-0.239242	0.0526378	1.63746	0.260508	0.937545		12	12	12	38.5	38.5	38.5	52.27	0	70.503	1316600000	725120000	591510000	12	12	12	1.094	0.65872	1.2686	0.35204	8	5	8	10	8	5	8	10	157870000	76703000	81168000	285580000	172500000	113090000	519930000	225250000	294680000	353230000	250660000	102570000	0.209606	0.260508	AT1G29320.1	AT1G29320.1
2.08498	1.71484	2.32686	2.60431	2.18275	0.377258	+	16	16	4	41.5	41.5	10.8	90.878	0	113.16	1897300000	1707800000	189460000	16	16	4	0.19169	0.17844	0.25262	0.17713	10	7	12	12	3	2	2	3	512150000	460600000	51544000	150740000	131130000	19610000	557240000	488340000	68900000	677130000	627720000	49405000	2.85827	2.18275	AT1G29350.1	AT1G29350.1
-0.104516	0.400935	-0.0663381	-0.307217	-0.0192841	0.299426		40	40	31	58.3	58.3	45.7	87.204	0	305.44	29933000000	13499000000	16434000000	NaN	NaN	NaN	0.88407	0.51538	1.3009	1.2876	31	29	31	34	23	22	23	27	8197300000	4155700000	4041600000	5003600000	2590000000	2413600000	6922000000	2677400000	4244600000	9810000000	4075700000	5734300000	0.0430345	-0.0192841	AT1G29470.2;AT1G29470.1	AT1G29470.2;AT1G29470.1
0.202167	-0.124328	-0.178552	-0.614197	-0.178728	0.335497		8	8	8	52.1	52.1	52.1	24.886	0	147.67	1071800000	504300000	567540000	8	8	8	0.70922	0.65488	1.5281	1.6297	7	3	5	6	7	3	5	6	325930000	171290000	154640000	33143000	17651000	15492000	286670000	120260000	166410000	426100000	195100000	231000000	0.437929	-0.178728	AT1G29530.1	AT1G29530.1
0.394628	-0.162054	0.353352	-0.690075	-0.0260375	0.510014		3	3	3	9.6	9.6	9.6	62.222	0	8.139	308830000	156150000	152680000	3	3	3	0.61872	0.65784	1.0185	1.7249	3	1	2	2	3	1	2	2	86538000	50278000	36260000	39551000	25057000	14494000	98713000	47140000	51574000	84028000	33675000	50352000	0.033804	-0.0260375	AT1G29690.1	AT1G29690.1
-0.235188	-0.261747	-0.0882705	-0.347183	-0.233097	0.107727	+	9	9	4	18.3	18.3	9.3	61.053	0	29.381	2028900000	1003300000	1025600000	NaN	NaN	NaN	0.9862	0.69197	1.4265	1.3453	5	5	5	7	1	2	2	3	615010000	306860000	308150000	437930000	270260000	167670000	406200000	179460000	226740000	569710000	246700000	323010000	1.64302	-0.233097	AT1G29820.2;AT1G29820.1;AT1G29830.2	AT1G29820.2;AT1G29820.1;AT1G29830.2
-0.0294004	NaN	1.24012	-0.454479	0.25208	0.881668		5	5	5	9.6	9.6	9.6	81.943	0	6.7539	95621000	49293000	46328000	5	5	5	0.87409	NaN	0.52678	1.4196	3	0	2	2	3	0	2	2	38782000	19532000	19250000	0	0	0	33957000	20586000	13371000	22882000	9174600	13708000	0.174245	0.25208	AT1G29880.1	AT1G29880.1
-0.217702	-0.26972	-0.116144	-0.367751	-0.242829	0.104895	+	2	2	2	4.3	4.3	4.3	68.468	0	37.599	1402200000	694980000	707180000	2	2	2	1.0663	0.69581	1.4654	1.3805	2	1	2	2	2	1	2	2	1083700000	539500000	544250000	109250000	65859000	43393000	85920000	36867000	49053000	123250000	52757000	70490000	1.72177	-0.242829	AT1G29890.2	AT1G29890.2
0.103961	-0.319571	-0.24945	0.324011	-0.0352621	0.302858		8	2	2	45.7	27.3	27.3	28.241	0	10.108	5288300000	2666100000	2622200000	NaN	NaN	NaN	0.77898	0.70703	1.6837	0.8087	1	1	2	2	1	1	2	2	980800000	541690000	439110000	855920000	455460000	400470000	1960900000	815550000	1145300000	1490700000	853390000	637340000	0.0804767	-0.0352621	AT1G29930.1;AT1G29920.1;AT1G29910.1	AT1G29930.1;AT1G29920.1;AT1G29910.1
NaN	1.16976	0.508224	2.05832	1.24544	0.777815		7	7	7	8.9	8.9	8.9	132.38	0	21.276	94930000	60271000	34658000	7	7	7	NaN	0.29387	0.86569	0.24993	0	4	2	5	0	4	2	5	0	0	0	25038000	18468000	6569800	28204000	15060000	13144000	41687000	26743000	14944000	0.962021	1.24544	AT1G29940.1	AT1G29940.1
0.117364	0.144056	-0.0268822	0.036722	0.067815	0.0778935		9	9	8	33.7	33.7	30.7	40.437	0	41.206	1894000000	934700000	959250000	NaN	NaN	NaN	0.73368	0.5251	1.2996	1.0572	7	6	8	6	6	5	7	6	425370000	223570000	201790000	329430000	219900000	109530000	589700000	222010000	367690000	549460000	269220000	280240000	0.744696	0.067815	AT1G29980.2;AT1G29980.1	AT1G29980.2;AT1G29980.1
0.310197	0.318907	0.329061	0.120557	0.269681	0.0997142	+	13	13	13	26.4	26.4	26.4	69.068	0	120.21	1014500000	530990000	483500000	13	13	13	0.69032	0.44433	1.0767	0.93549	7	4	9	6	7	4	9	6	294870000	163290000	131590000	61147000	41013000	20133000	452100000	219390000	232710000	206370000	107290000	99077000	1.90691	0.269681	AT1G30000.1	AT1G30000.1
0.166133	-0.18145	-0.0860507	0.0468125	-0.013639	0.152071		5	5	5	16.7	16.7	16.7	44.015	0	13.518	506340000	267360000	238980000	NaN	NaN	NaN	0.77456	0.64563	1.4881	1.0165	3	2	3	3	3	2	3	3	82696000	47493000	35202000	71380000	44501000	26879000	287370000	143220000	144150000	64895000	32147000	32747000	0.0609439	-0.013639	AT2G34590.1;AT1G30120.1	AT2G34590.1;AT1G30120.1
0.255153	0.258034	0.161246	0.408088	0.27063	0.102075	+	8	8	5	50.6	50.6	36.8	25.132	0	25.424	3155000000	1579900000	1575100000	NaN	NaN	NaN	0.69497	0.49075	1.1018	0.78496	5	5	8	7	3	3	5	4	444790000	247540000	197250000	144390000	99211000	45182000	1425700000	642730000	783020000	1140100000	590420000	549640000	1.88298	0.27063	AT1G30230.1;AT1G30230.2	AT1G30230.1;AT1G30230.2
0.114947	-0.373381	-0.319981	-0.26824	-0.211664	0.221931		29	29	28	46.4	46.4	45.4	81.934	0	323.31	125370000000	57351000000	68024000000	29	29	28	0.75372	0.76315	1.5505	1.2302	23	22	22	25	23	21	22	25	28652000000	14945000000	13707000000	14965000000	8450200000	6514700000	47583000000	19284000000	28298000000	34175000000	14672000000	19503000000	0.816716	-0.211664	AT1G30360.1	AT1G30360.1
0.201548	0.455345	0.102989	-0.105626	0.163564	0.232889		61	61	44	45.2	45.2	36.2	181.92	0	323.31	62534000000	32210000000	30325000000	NaN	NaN	NaN	0.74215	0.41391	1.2243	1.0844	51	47	51	50	35	35	37	36	16335000000	8752300000	7582600000	12809000000	8148200000	4660800000	19071000000	8637500000	10433000000	14320000000	6671700000	7648200000	0.593869	0.163564	AT1G30400.2;AT1G30400.1	AT1G30400.2;AT1G30400.1
0.374228	0.254678	0.00456146	-0.311106	0.0805903	0.30317		12	8	7	13.6	10.7	9.5	164.56	0	49.064	548550000	287370000	261170000	12	8	7	0.66006	0.49771	1.2394	1.2487	3	6	6	5	2	5	5	4	72629000	42465000	30164000	130850000	82026000	48826000	179510000	81053000	98454000	165560000	81828000	83729000	0.199408	0.0805903	AT1G30410.1	AT1G30410.1
0.862445	-0.0966356	-0.674249	-0.906911	-0.203838	0.788257		5	5	5	12.6	12.6	12.6	73.409	0	47.969	296510000	131270000	165250000	5	5	5	0.46716	0.6327	1.8812	2.0049	3	1	3	5	3	1	3	5	68602000	36933000	31669000	58686000	37675000	21011000	49049000	19027000	30021000	120180000	37633000	82545000	0.193318	-0.203838	AT1G30440.1	AT1G30440.1
0.687668	2.2865	-0.172942	0.0121877	0.703352	1.11836		8	8	8	10.4	10.4	10.4	106.65	0	208.74	491190000	309490000	181690000	NaN	NaN	NaN	0.5032	0.11618	1.3934	1.0711	5	3	5	7	5	3	5	7	131210000	88898000	42310000	66848000	59462000	7385600	104840000	51649000	53192000	188290000	109480000	78807000	0.526583	0.703352	AT1G30450.3;AT1G30450.2;AT1G30450.1	AT1G30450.3;AT1G30450.2;AT1G30450.1
-0.0644052	-0.0344165	0.471548	0.507715	0.22011	0.311807		11	11	11	39.3	39.3	39.3	44.471	0	26.9	2066300000	1067300000	998990000	11	11	11	0.8587	0.62642	1.0668	0.76342	7	7	10	4	7	7	10	4	765910000	408120000	357790000	372860000	211850000	161000000	742990000	332510000	410480000	184580000	114860000	69716000	0.597146	0.22011	AT1G30580.1	AT1G30580.1
0.170679	0.126757	0.164364	0.438517	0.225079	0.143607		10	10	10	50	50	50	32.602	0	29.757	1202000000	665500000	536460000	NaN	NaN	NaN	0.77246	0.52726	1.1451	0.79157	6	6	6	6	6	6	6	6	194950000	110810000	84146000	335130000	210330000	124800000	403350000	200540000	202820000	268520000	143820000	124700000	1.28502	0.225079	AT1G30630.1;AT2G34840.2;AT2G34840.1	AT1G30630.1
-0.349217	-0.131467	-0.298211	-0.450628	-0.307381	0.133291	+	17	17	17	40.7	40.7	40.7	61.189	0	323.31	4378500000	1963700000	2414800000	NaN	NaN	NaN	1.0649	0.58522	1.7417	1.4695	16	7	14	12	16	7	14	12	1591000000	759440000	831540000	410100000	266880000	143220000	1425200000	526520000	898640000	952300000	410870000	541420000	1.71726	-0.307381	AT1G30690.2;AT1G30690.1	AT1G30690.2;AT1G30690.1
-0.202143	0.134101	0.00299509	0.106952	0.0104765	0.152593		7	7	7	15.4	15.4	15.4	59.513	0	10.057	2530500000	1378600000	1151900000	7	7	7	0.94381	0.53932	1.235	0.90878	6	3	6	4	6	3	6	4	923290000	495900000	427390000	595430000	382530000	212900000	454180000	187620000	266570000	557590000	312560000	245030000	0.0460081	0.0104765	AT1G30700.1	AT1G30700.1
-0.932488	-0.845975	-0.581165	0.181562	-0.544516	0.506601		1	1	1	4.2	4.2	4.2	42.32	0	49.014	410680000	199470000	211210000	NaN	NaN	NaN	1.5023	0.93739	1.9127	1.0228	1	1	1	1	1	1	1	1	43665000	24637000	19028000	86475000	50322000	36153000	116990000	46607000	70384000	163550000	77908000	85640000	0.918136	-0.544516	AT1G30840.2;AT1G30840.1	AT1G30840.2;AT1G30840.1
-0.332457	-0.425379	-0.783261	-0.380877	-0.480493	0.205381	+	14	14	14	53.6	53.6	53.6	38.339	0	71.707	7171700000	3156600000	4015000000	14	14	14	1.0448	0.7811	2.344	1.3928	10	9	8	10	10	9	8	10	1290900000	653510000	637420000	1105900000	633190000	472760000	2240800000	822750000	1418100000	2534000000	1047200000	1486800000	1.73417	-0.480493	AT1G30870.1	AT1G30870.1
0.113215	NaN	0.0194831	0.321206	0.151301	0.154425		2	2	2	15.8	15.8	15.8	13.402	0	7.3921	499840000	251790000	248050000	2	2	2	0.76371	NaN	1.3102	0.86721	1	0	1	2	1	0	1	2	84283000	50881000	33402000	0	0	0	167160000	64538000	102620000	248400000	136370000	112030000	0.634913	0.151301	AT1G30880.1	AT1G30880.1
0.0800583	0.0416393	0.0613929	-0.155552	0.00688456	0.109421		9	9	9	22	22	22	70.257	0	53.609	930710000	492200000	438510000	9	9	9	0.77397	0.55938	1.2559	1.1703	5	6	8	6	5	6	8	6	210630000	118410000	92219000	206180000	141450000	64734000	248580000	115210000	133370000	265320000	117130000	148190000	0.0419995	0.00688456	AT1G30900.1	AT1G30900.1
-0.109229	NaN	-0.822877	-1.92193	-0.951345	0.913153		5	5	2	13.5	13.5	6.5	55.991	0	9.0563	357050000	106820000	250240000	NaN	NaN	NaN	0.90527	NaN	2.037	3.6845	2	1	5	3	0	0	2	1	93289000	37241000	56048000	31235000	8133900	23101000	103350000	38549000	64804000	129180000	22893000	106280000	0.671786	-0.951345	AT1G31070.2;AT1G31070.1	AT1G31070.2
0.122311	0.103452	-0.0124008	-1.04182	-0.207114	0.559649		1	1	1	2.1	2.1	2.1	89.219	0	19.877	25655000	12894000	12761000	1	1	1	0.71914	0.50715	1.2732	2.6104	1	1	1	1	1	1	1	1	4448600	2682300	1766300	7612400	5167100	2445300	8341700	3439100	4902600	5252500	1605600	3646900	0.289996	-0.207114	AT1G31120.1	AT1G31120.1
0.137713	0.0196765	-0.216722	-0.388259	-0.111898	0.235924		3	3	3	16.2	16.2	16.2	35.735	0	39.748	1572500000	852040000	720500000	3	3	3	0.73687	0.5463	1.4363	1.3466	3	2	3	3	3	2	3	3	564160000	333980000	230180000	430050000	312790000	117260000	229190000	62056000	167140000	349130000	143210000	205920000	0.384249	-0.111898	AT1G31130.1	AT1G31130.1
0.368657	-0.256638	-0.44737	-0.138828	-0.118545	0.348794		6	6	6	35.7	35.7	35.7	24.173	0	31.97	7560200000	3483500000	4076700000	6	6	6	0.63348	0.6735	1.7258	1.1502	4	5	5	4	4	5	5	4	1286500000	741650000	544850000	1107500000	664360000	443090000	2743100000	1006500000	1736600000	2423200000	1071100000	1352100000	0.263269	-0.118545	AT1G31330.1	AT1G31330.1
-0.236233	0.703954	0.54244	0.53464	0.3862	0.42223		11	11	11	17.2	17.2	17.2	103.73	0	30.743	303450000	177080000	126370000	11	11	11	0.96885	0.35858	0.84424	0.7418	2	4	4	6	2	4	4	6	21141000	10617000	10524000	75169000	50759000	24410000	99766000	52753000	47013000	107370000	62951000	44422000	0.783098	0.3862	AT1G31730.1	AT1G31730.1
-0.869057	-1.21524	-0.479439	-0.177687	-0.685356	0.452642		6	6	6	15.1	15.1	15.1	72.618	0	12.087	478150000	204770000	273370000	6	6	6	1.5551	1.3992	1.9582	1.2003	5	2	5	3	5	2	5	3	111620000	44776000	66844000	67189000	30770000	36419000	149450000	69529000	79916000	149890000	59697000	90194000	1.2488	-0.685356	AT1G31770.1	AT1G31770.1
0.147783	0.41125	0.981198	0.779993	0.580056	0.37249		5	5	5	28	28	28	33.926	0	25.285	456240000	293160000	163070000	5	5	5	0.72366	0.44222	0.66128	0.60822	2	5	4	4	2	5	4	4	91869000	56775000	35094000	137880000	94511000	43366000	112440000	67774000	44663000	114050000	74105000	39949000	1.27821	0.580056	AT1G31817.1	AT1G31817.1
0.0693991	-1.05831	-0.598887	-0.178486	-0.441571	0.495116		23	17	17	50.9	39.8	39.8	68.796	0	75.543	12602000000	5473700000	7128400000	NaN	NaN	NaN	0.82059	1.3041	1.9197	1.1921	11	12	14	14	11	12	14	14	3550200000	1679600000	1870500000	2149800000	1261200000	888550000	3546000000	1166200000	2379900000	3356200000	1366700000	1989500000	0.763275	-0.441571	AT1G31850.3;AT1G31850.2;AT1G31850.1	AT1G31850.3;AT1G31850.2;AT1G31850.1
-0.170784	NaN	-1.40102	-0.62185	-0.731218	0.622367		4	4	4	3.9	3.9	3.9	96.17	0	53.913	26181000	10719000	15462000	NaN	NaN	NaN	0.88119	NaN	3.2428	1.8688	3	1	2	2	3	1	2	2	12717000	6455600	6261700	2429400	974920	1454500	7281100	1998400	5282700	3753200	1289800	2463400	0.747572	-0.731218	AT1G31930.3;AT1G31930.2;AT1G31930.1	AT1G31930.3;AT1G31930.2;AT1G31930.1
-0.391692	NaN	0.617652	1.00184	0.409266	0.719757		6	6	6	12.1	12.1	12.1	59.603	0	13.348	205670000	103710000	101960000	6	6	6	1.1144	NaN	0.83922	0.49746	6	1	3	4	6	1	3	4	86551000	39678000	46872000	10713000	8667300	2045700	61217000	26905000	34312000	47188000	28456000	18732000	0.368033	0.409266	AT1G31970.1	AT1G31970.1
0.232332	0.0713374	0.0648882	0.222315	0.147718	0.0920489	+	7	7	7	33	33	33	30.06	0	17.217	8287900000	4275600000	4012300000	7	7	7	0.69822	0.57515	1.2829	0.8424	7	5	4	5	7	5	4	5	2496200000	1295600000	1200600000	803140000	493250000	309890000	2168000000	959870000	1208200000	2820500000	1526900000	1293600000	1.31005	0.147718	AT1G32050.1	AT1G32050.1
0.15916	-0.328154	-0.0888251	0.166038	-0.0229453	0.235492		9	9	8	14.1	14.1	13	93.132	0	28.347	635600000	322820000	312790000	9	9	8	0.76157	0.74098	1.3698	0.9346	6	6	4	5	5	5	4	5	219530000	111210000	108310000	166680000	100700000	65980000	168530000	68865000	99667000	80859000	42032000	38827000	0.0665408	-0.0229453	AT1G32090.1	AT1G32090.1
-0.0838236	-0.246922	NaN	0.847046	0.1721	0.590181		1	1	1	2.5	2.5	2.5	78.596	0.00037516	2.6384	10239000	4920700	5318700	1	1	1	0.85758	0.68764	NaN	0.69125	1	1	1	1	1	1	1	1	1588500	680200	908290	4137000	1896900	2240100	1441400	765190	676180	3072600	1578500	1494100	0.178052	0.1721	AT1G32340.1	AT1G32340.1
-0.0646698	-0.0157383	0.131815	-0.525135	-0.118432	0.283706		5	5	5	28.2	28.2	28.2	31.555	0	49.589	3343200000	1536800000	1806500000	NaN	NaN	NaN	0.94058	0.61367	1.2885	1.5273	3	4	5	4	3	4	5	4	1205200000	611380000	593800000	325890000	166540000	159340000	1037800000	449420000	588410000	774340000	309440000	464910000	0.332507	-0.118432	AT1G32400.3;AT1G32400.2;AT1G32400.1	AT1G32400.3;AT1G32400.2;AT1G32400.1
NaN	0.471753	1.01199	0.716562	0.733434	0.270512	+	1	1	1	12.9	12.9	12.9	15.025	0	62.265	187280000	100190000	87089000	NaN	NaN	NaN	NaN	0.42026	0.62428	0.65481	1	1	1	1	1	1	1	1	10082000	5618100	4463400	64509000	38088000	26421000	49615000	23850000	25765000	63076000	32636000	30440000	1.37185	0.733434	AT1G32410.5;AT1G32410.4;AT1G32410.3;AT1G32410.2;AT1G32410.1	AT1G32410.5;AT1G32410.4;AT1G32410.3;AT1G32410.2;AT1G32410.1
-2.90878	-0.545289	-0.876526	NaN	-1.44353	1.27971		5	5	5	5.9	5.9	5.9	117.58	0	13.274	111340000	29073000	82266000	NaN	NaN	NaN	5.8794	0.83616	2.2824	NaN	2	3	3	1	2	3	3	1	33355000	4319200	29036000	40680000	13427000	27253000	31565000	8779300	22786000	5738500	2547500	3191000	0.721383	-1.44353	AT1G32490.2;AT1G32490.1	AT1G32490.2;AT1G32490.1
0.361485	NaN	-1.65575	0.815407	-0.15962	1.31542		2	1	1	5	3.2	3.2	43.716	0	13.169	71458000	48532000	22925000	NaN	NaN	NaN	0.64424	NaN	3.484	0.59577	1	1	1	1	1	1	1	1	27743000	18978000	8765000	7894800	6897500	997320	23541000	14408000	9133500	12278000	8248800	4029700	0.0690524	-0.15962	AT1G33110.2;AT1G33110.1	AT1G33110.2;AT1G33110.1
0.0216343	0.181744	-0.0341694	0.38854	0.139437	0.189613		11	11	8	58.8	58.8	44.3	22.017	0	224.29	38891000000	20037000000	18854000000	NaN	NaN	NaN	0.84116	0.50162	1.4141	0.79038	11	10	9	9	8	7	6	6	12056000000	6763800000	5292200000	6231200000	4236700000	1994500000	13249000000	5169700000	8079600000	7354600000	3866400000	3488200000	0.623932	0.139437	AT1G33140.1;AT1G33120.1	AT1G33140.1;AT1G33120.1
0.245748	-0.225031	0.352618	0.0738642	0.1118	0.25221		22	21	21	49.3	46.5	46.5	73.185	0	122.3	8668300000	4472500000	4195800000	NaN	NaN	NaN	0.74716	0.64439	1.0837	0.99762	14	13	16	13	14	13	16	13	2087000000	1209800000	877160000	972240000	576060000	396180000	2841900000	1203200000	1638700000	2767200000	1483500000	1283800000	0.355941	0.1118	AT1G33170.1;AT4G10440.1	AT1G33170.1
NaN	0.385783	0.630875	1.28157	0.766076	0.462946		3	3	3	9.1	9.1	9.1	71.539	0	12.052	87411000	69450000	17962000	NaN	NaN	NaN	NaN	0.47926	0.72924	0.49944	0	2	2	2	0	2	2	2	0	0	0	10880000	6561200	4318800	55920000	47470000	8449600	20611000	15418000	5193300	0.986223	0.766076	AT1G33360.1;AT5G53350.1	AT1G33360.1
-0.161325	-0.128416	-0.226581	0.001989	-0.128583	0.096133		4	4	4	4.5	4.5	4.5	169.42	0	12.433	169070000	89036000	80031000	NaN	NaN	NaN	0.97236	0.60341	1.3997	1.0229	4	1	2	2	4	1	2	2	60733000	33214000	27519000	33520000	20964000	12557000	36024000	13279000	22745000	38790000	21579000	17211000	1.12285	-0.128583	AT1G33410.2;AT1G33410.1	AT1G33410.2;AT1G33410.1
NaN	-1.20718	1.0633	-0.722285	-0.28872	1.19572		2	2	2	3.7	3.7	3.7	66.705	0	2.8533	42068000	19860000	22208000	2	2	2	NaN	1.2203	0.55332	1.9965	1	1	2	2	1	1	2	2	3331000	1875000	1456000	13141000	5427800	7713600	14645000	7938800	6706600	10950000	4618400	6331400	0.144837	-0.28872	AT1G33440.1	AT1G33440.1
0.191905	1.7366	1.07288	NaN	1.00046	0.774889		6	6	5	24.6	24.6	19.7	26.106	0	19.422	347330000	197630000	149700000	NaN	NaN	NaN	0.74081	0.17288	0.60961	NaN	2	5	3	1	2	4	2	1	56462000	21479000	34983000	87414000	79390000	8023500	148910000	79507000	69406000	54537000	17253000	37284000	0.810157	1.00046	AT1G33470.2;AT1G33470.1	AT1G33470.2;AT1G33470.1
-0.729177	-0.0571511	0.050316	-0.102965	-0.209744	0.352197		9	9	9	29.8	29.8	29.8	51.741	0	35.601	807620000	425070000	382550000	9	9	9	1.344	0.62925	1.2551	1.0986	6	5	5	4	6	5	5	4	296690000	119540000	177150000	150980000	91016000	59967000	134210000	46775000	87432000	225740000	167730000	58005000	0.495833	-0.209744	AT1G33590.1	AT1G33590.1
2.2215	2.18621	2.93234	3.57832	2.72959	0.662033	+	13	13	13	31.7	31.7	31.7	80.438	0	88.975	1394300000	1264600000	129620000	13	13	13	0.17155	0.12249	0.16532	0.090524	6	9	9	10	6	9	9	10	216130000	175740000	40392000	386700000	351230000	35474000	359920000	315920000	44001000	431520000	421760000	9757800	2.4278	2.72959	AT1G33680.1	AT1G33680.1
-0.857134	-1.21225	-0.682079	-0.91819	-0.917413	0.220563	+	25	25	25	60.5	60.5	60.5	81.842	0	115.78	7861100000	3214900000	4646200000	NaN	NaN	NaN	1.482	1.3455	2.0715	1.9324	12	16	21	22	12	16	21	22	675090000	260380000	414710000	1317600000	611270000	706350000	3149300000	1204100000	1945300000	2719100000	1139200000	1579900000	2.43886	-0.917413	AT1G33790.2;AT1G33790.1	AT1G33790.2;AT1G33790.1
-0.369599	-0.799444	-0.549289	-0.657798	-0.594033	0.181321	+	11	11	7	58.2	58.2	40.7	33.67	0	43.089	10457000000	3794200000	6662400000	11	11	7	1.0652	0.90509	1.9625	1.5975	9	6	8	10	6	3	6	7	2928600000	918910000	2009700000	1695800000	843470000	852370000	2707800000	870340000	1837400000	3124400000	1161500000	1962900000	2.14097	-0.594033	AT1G33800.1	AT1G33800.1
-0.0442892	-0.584172	-0.407368	-0.478886	-0.378679	0.234456	+	5	5	5	50.7	50.7	50.7	15.698	0	54.241	833600000	436780000	396810000	5	5	5	0.82034	0.85082	1.7846	1.4961	4	3	3	3	4	3	3	3	330390000	181370000	149020000	216950000	117420000	99528000	82520000	44116000	38404000	203730000	93874000	109860000	1.3169	-0.378679	AT1G33810.1	AT1G33810.1
-0.279709	-0.269858	-0.597914	-0.593789	-0.435317	0.18542	+	9	9	9	29.3	29.3	29.3	38.854	0	58.227	1557700000	679420000	878250000	NaN	NaN	NaN	0.97883	0.67477	2.2057	1.5987	6	3	7	6	6	3	7	6	294950000	144620000	150330000	303500000	136370000	167130000	358620000	118270000	240360000	600600000	280160000	320440000	1.7383	-0.435317	AT1G33990.1;AT4G09900.1	AT1G33990.1
NaN	-0.154991	0.134871	-0.285515	-0.101879	0.215167		2	2	2	4.6	4.6	4.6	67.351	0	40.567	164030000	79772000	84253000	NaN	NaN	NaN	NaN	0.6377	1.2089	1.2441	1	1	2	2	1	1	2	2	12633000	6255000	6378400	28852000	16942000	11910000	58167000	27373000	30795000	64372000	29203000	35170000	0.302469	-0.101879	AT1G34120.1;AT1G34120.2;AT1G34120.3;AT1G71710.2;AT1G71710.1	AT1G34120.1;AT1G34120.2;AT1G34120.3;AT1G71710.2;AT1G71710.1
0.489654	0.311812	0.41988	-0.162161	0.264796	0.293891		9	9	9	14	14	14	82.979	0	31.714	2730300000	1465100000	1265200000	9	9	9	0.58715	0.45865	1.0597	1.1499	5	6	7	7	5	6	7	7	636010000	388880000	247130000	386640000	263880000	122760000	927250000	459300000	467950000	780390000	353030000	427350000	0.771241	0.264796	AT1G34130.1	AT1G34130.1
0.648973	NaN	-0.757163	-0.115528	-0.0745728	0.703962		6	6	6	16.2	16.2	16.2	68.958	0	23.558	316150000	172040000	144110000	NaN	NaN	NaN	0.5202	NaN	2.0635	1.1486	3	1	3	5	3	1	3	5	95561000	65901000	29660000	17555000	11159000	6396700	56008000	23612000	32396000	147030000	71366000	75659000	0.0598136	-0.0745728	AT1G34220.2;AT1G34220.1	AT1G34220.2;AT1G34220.1
0.291082	NaN	0.126464	-0.184858	0.0775624	0.241709		1	1	1	2.5	2.5	2.5	53.885	0.0015949	2.1491	230430000	115460000	114970000	1	1	1	0.67679	NaN	1.1851	1.1331	1	1	1	1	1	1	1	1	59545000	33683000	25862000	30615000	17090000	13525000	85670000	36256000	49414000	54604000	28436000	26168000	0.197757	0.0775624	AT1G34270.1	AT1G34270.1
0.0495871	-0.381397	-0.90325	-0.700213	-0.483818	0.415436		7	7	7	16.7	16.7	16.7	72.84	0	29.521	435570000	188770000	246790000	7	7	7	0.81136	0.64588	2.3214	1.7285	5	1	6	6	5	1	6	6	117080000	63239000	53844000	40654000	23373000	17281000	149150000	46314000	102840000	128680000	55849000	72829000	0.990457	-0.483818	AT1G34320.1	AT1G34320.1
-0.396725	-0.53734	-0.29905	-0.155823	-0.347234	0.160779	+	11	8	8	30.3	24.5	24.5	48.306	0	50.767	5733400000	2539300000	3194100000	11	8	8	1.0544	0.82219	1.6282	1.1674	6	8	6	7	6	8	6	7	1135000000	593520000	541460000	1207400000	632310000	575070000	1258500000	467930000	790620000	2132500000	845560000	1286900000	1.64084	-0.347234	AT1G34430.1	AT1G34430.1
-0.347767	-0.0576752	-0.539487	NaN	-0.314976	0.242574		2	1	1	3.7	1.8	1.8	84.108	0	12.334	88564000	47971000	40593000	2	1	1	0.99637	0.52826	1.8669	NaN	1	1	1	1	1	1	1	1	36238000	19003000	17235000	26854000	19691000	7163900	23295000	8421900	14873000	2176700	855840	1320800	0.81402	-0.314976	AT1G34550.1	AT1G34550.1
NaN	-0.979955	-0.995512	-1.35486	-1.11011	0.212101	+	9	6	6	45.6	34.9	34.9	28.781	0	220.39	663610000	163950000	499660000	NaN	NaN	NaN	NaN	1.1647	2.7583	2.7266	0	3	5	5	0	3	5	5	0	0	0	33425000	15947000	17478000	376580000	83554000	293030000	253600000	64445000	189150000	1.92261	-1.11011	AT1G34760.2;AT1G34760.1	AT1G34760.2;AT1G34760.1
-0.464508	-1.06211	-0.918146	-1.09425	-0.884754	0.290439	+	14	6	6	62.9	31.1	31.1	30.194	0	205.14	3025900000	1078800000	1947100000	NaN	NaN	NaN	1.2055	1.1544	2.5603	2.4153	2	5	6	5	2	5	6	5	523880000	223280000	300600000	477720000	216150000	261580000	1430600000	428370000	1002300000	593720000	211010000	382710000	2.05151	-0.884754	AT1G35160.1;AT1G35160.2;AT1G26480.1	AT1G35160.1;AT1G35160.2
NaN	-0.573883	-0.902383	-0.673555	-0.716607	0.168429	+	5	5	2	9.5	9.5	3.7	87.395	0	8.0262	167980000	71260000	96715000	5	5	2	NaN	0.97233	2.304	1.7287	1	1	3	1	0	0	2	0	38914000	28635000	10279000	9158400	4732200	4426100	23368000	7138700	16230000	96535000	30755000	65780000	1.74665	-0.716607	AT1G35350.1	AT1G35350.1
-0.449268	NaN	0.0145465	-0.665413	-0.366712	0.347416		7	7	5	19.6	19.6	15.6	62.834	0	22.76	274590000	115010000	159580000	NaN	NaN	NaN	0.9108	NaN	1.3488	1.6326	3	0	6	3	2	0	4	3	49099000	24165000	24934000	0	0	0	165330000	71943000	93391000	60161000	18905000	41256000	0.679803	-0.366712	AT1G35580.2;AT1G35580.1;AT1G35580.3;AT4G09510.2	AT1G35580.2;AT1G35580.1;AT1G35580.3
0.226616	0.261477	0.390969	0.0375408	0.229151	0.146003		14	14	14	45.7	45.7	45.7	49.85	0	65.685	3105900000	1643800000	1462100000	14	14	14	0.7111	0.51563	1.0217	1.0414	10	11	11	10	10	11	11	10	801290000	440830000	360460000	394740000	279560000	115180000	1188300000	586560000	601780000	721550000	336870000	384680000	1.28647	0.229151	AT1G35620.1	AT1G35620.1
-0.285399	0.849632	-0.377273	NaN	0.06232	0.683378		4	4	3	10.1	10.1	8.1	55.915	0	6.2954	270880000	132520000	138360000	NaN	NaN	NaN	0.94782	0.32161	1.6847	NaN	2	3	2	1	1	2	1	1	66466000	34146000	32320000	77841000	45125000	32716000	81532000	32126000	49406000	45041000	21119000	23922000	0.0510978	0.06232	AT1G35670.1;AT4G09570.1	AT1G35670.1;AT4G09570.1
-0.569711	-0.422176	-0.708927	-1.11435	-0.70379	0.297695	+	17	17	17	63.1	63.1	63.1	36.203	0	49.355	14261000000	5401000000	8859700000	17	17	17	1.1767	0.81007	2.1779	2.241	12	11	15	15	12	11	15	15	3198900000	1663300000	1535600000	2232900000	1068400000	1164500000	5541000000	1790400000	3750600000	3287900000	879040000	2408900000	1.74649	-0.70379	AT1G35720.1	AT1G35720.1
-0.538704	-0.532549	-0.186086	-0.454259	-0.4279	0.165728	+	6	6	6	26.7	26.7	26.7	43.358	0	196.18	1047400000	428470000	618920000	NaN	NaN	NaN	1.1887	0.8124	1.4791	1.3956	4	5	5	4	4	5	5	4	238080000	55318000	182770000	281840000	149220000	132620000	359990000	153610000	206380000	167470000	70314000	97158000	1.85119	-0.4279	AT1G36050.2;AT1G36050.1	AT1G36050.2;AT1G36050.1
0.807651	NaN	0.0132966	0.203831	0.341593	0.414709		13	13	13	9.6	9.6	9.6	251.38	0	26.861	873830000	470490000	403350000	NaN	NaN	NaN	0.45369	NaN	1.2406	0.92754	5	1	10	5	5	1	10	5	143870000	114570000	29300000	8630800	6597500	2033300	382400000	169120000	213280000	338930000	180200000	158740000	0.537905	0.341593	AT1G36160.2;AT1G36160.1;AT1G36180.1;AT1G36180.2	AT1G36160.2;AT1G36160.1
-0.175423	0.0722927	0.407569	0.550166	0.213651	0.327723		5	5	2	35.7	35.7	11.6	12.279	0	15.859	1826700000	1114100000	712610000	NaN	NaN	NaN	0.9243	0.556	1.0438	0.71952	5	3	5	4	2	1	2	1	466800000	249270000	217530000	133720000	81538000	52183000	571440000	366650000	204800000	654750000	416660000	238090000	0.547736	0.213651	AT3G18740.1;AT1G36240.1	AT3G18740.1;AT1G36240.1
-0.506367	NaN	-0.563521	-0.329437	-0.466442	0.122042	+	5	5	4	8.4	8.4	6.7	102.84	0	21.346	264360000	116060000	148290000	5	5	4	1.158	NaN	2.0213	1.3109	2	0	3	2	2	0	2	2	113380000	55458000	57917000	0	0	0	104460000	38380000	66077000	46525000	22227000	24299000	1.65626	-0.466442	AT1G37130.1	AT1G37130.1
-0.243007	-0.304528	-0.61447	-0.511257	-0.418316	0.173969	+	9	8	6	27.7	24.7	20.5	60.577	0	65.284	4163200000	1925800000	2237400000	9	8	6	0.96235	0.68997	1.9806	1.4363	5	6	6	7	4	4	4	5	783070000	381590000	401480000	1016400000	611640000	404760000	1313600000	488060000	825500000	1050200000	444540000	605620000	1.7665	-0.418316	AT1G41830.1	AT1G41830.1
-0.128212	NaN	-0.102343	0.0442482	-0.0621024	0.0930061		5	1	1	45	22.5	22.5	12.799	0	10.718	775830000	363110000	412720000	5	1	1	0.90999	NaN	1.4489	0.94925	1	1	1	1	1	1	1	1	233110000	119370000	113730000	28271000	17824000	10448000	273470000	111120000	162340000	240990000	114790000	126200000	0.435401	-0.0621024	AT1G41880.1	AT1G41880.1
0.0779625	0.00384761	NaN	1.05704	0.379616	0.587833		3	3	3	5.8	5.8	5.8	89.455	0	8.525	59975000	39399000	20575000	3	3	3	0.74164	0.56056	NaN	0.48987	1	2	1	3	1	2	1	3	8562400	5056000	3506400	18520000	12214000	6306600	6809600	4262300	2547300	26082000	17867000	8215000	0.420612	0.379616	AT1G42440.1	AT1G42440.1
-0.370789	-1.21666	-0.529616	0.194858	-0.480553	0.580946		13	11	11	14.1	12.2	12.2	140.08	0	23.394	1043400000	492070000	551380000	13	11	11	1.0869	1.3333	1.9818	1.0151	8	3	5	7	8	3	5	7	265560000	120170000	145400000	78126000	53085000	25042000	318720000	127410000	191310000	381040000	191410000	189630000	0.706364	-0.480553	AT1G42470.1	AT1G42470.1
0.509049	0.603785	0.678296	NaN	0.597043	0.0848249	+	2	2	2	20.8	20.8	20.8	17.829	0	11.481	61386000	35336000	26050000	2	2	2	0.55142	0.44877	0.73204	NaN	2	1	1	0	2	1	1	0	45029000	25350000	19679000	7911200	5287600	2623600	8445400	4698100	3747300	0	0	0	2.17644	0.597043	AT1G42960.1	AT1G42960.1
0.221836	-0.539843	-0.175815	-0.517792	-0.252903	0.357687		2	2	2	14.6	14.6	14.6	29.216	0	25.048	990150000	462590000	527560000	2	2	2	0.65674	0.83892	1.5089	1.5884	2	2	2	2	2	2	2	2	247830000	131850000	115980000	204670000	115010000	89658000	340280000	138750000	201530000	197380000	76979000	120400000	0.598178	-0.252903	AT1G43130.1	AT1G43130.1
2.49292	0.271815	0.241129	0.141946	0.786952	1.13866		25	25	16	56.8	56.8	38.8	44.559	0	323.31	124010000000	63656000000	60355000000	NaN	NaN	NaN	0.14426	0.50346	1.1918	1.0093	21	19	23	22	14	13	14	15	32418000000	17420000000	14997000000	25928000000	14350000000	11578000000	37149000000	16396000000	20753000000	28516000000	15489000000	13027000000	0.583641	0.786952	AT1G43170.9;AT1G43170.8;AT1G43170.7;AT1G43170.6;AT1G43170.5;AT1G43170.3;AT1G43170.2;AT1G43170.1;AT1G43170.4	AT1G43170.9;AT1G43170.8;AT1G43170.7;AT1G43170.6;AT1G43170.5;AT1G43170.3;AT1G43170.2;AT1G43170.1;AT1G43170.4
0.112633	0.102689	-0.236373	-0.397662	-0.104678	0.253908		15	15	14	74.1	74.1	70.3	23.53	0	47.987	13792000000	6411800000	7379900000	NaN	NaN	NaN	0.78639	0.55427	1.5816	1.3572	9	6	13	12	9	5	12	11	3464300000	1850900000	1613500000	1779000000	1095700000	683380000	5204100000	2185800000	3018300000	3344200000	1279500000	2064800000	0.327829	-0.104678	AT1G43890.3;AT1G43890.2;AT1G43890.1	AT1G43890.3;AT1G43890.2;AT1G43890.1
0.373331	0.315201	-0.225825	-0.283908	0.0446999	0.347532		9	9	9	21.5	21.5	21.5	53.158	0	54.09	4006000000	2482400000	1523600000	NaN	NaN	NaN	0.64504	0.46648	1.5451	1.2458	8	7	9	7	8	7	9	7	1253700000	828030000	425680000	408650000	271800000	136850000	1486400000	997240000	489120000	857290000	385350000	471930000	0.0895746	0.0446999	AT1G44170.2;AT1G44170.1;AT1G44170.3	AT1G44170.2;AT1G44170.1;AT1G44170.3
0.0544827	-0.355796	-0.182324	0.0846339	-0.0997508	0.208297		8	8	8	37.7	37.7	37.7	28.007	0	125.67	17265000000	8182700000	9082700000	NaN	NaN	NaN	0.85009	0.72448	4.3532	0.93539	4	7	6	7	4	7	6	7	2156300000	1199300000	956970000	2170100000	1217000000	953140000	6934500000	2504900000	4429600000	6004600000	3261600000	2743000000	0.388454	-0.0997508	AT1G44575.1;AT1G44575.2	AT1G44575.1;AT1G44575.2
-0.0293551	1.81021	-0.141485	-1.02823	0.152785	1.19186		2	2	2	6.3	6.3	6.3	40.084	0	7.2948	306840000	154220000	152620000	NaN	NaN	NaN	0.86406	0.1672	1.5106	2.1643	2	1	2	2	2	1	2	2	75412000	43437000	31975000	47976000	31209000	16767000	97599000	41299000	56300000	85850000	38274000	47576000	0.0892515	0.152785	AT1G44750.2;AT1G44750.1	AT1G44750.2;AT1G44750.1
0.0889798	-0.0190693	0.452625	-1.50766	-0.246281	0.864788		6	6	6	18.9	18.9	18.9	39.947	0	17.322	865510000	331030000	534480000	6	6	6	0.78672	0.55621	0.88942	2.9232	4	4	4	3	4	4	4	3	146350000	73061000	73284000	124560000	69810000	54746000	188660000	83966000	104690000	405950000	104190000	301760000	0.215509	-0.246281	AT1G44800.1	AT1G44800.1
0.172689	2.44287	0.8621	0.744948	1.05565	0.972624		5	5	5	52.5	52.5	52.5	13.122	0	162.98	3113500000	1997900000	1115600000	5	5	5	0.73125	0.11007	0.79669	0.60461	4	2	5	5	4	2	5	5	361110000	210420000	150690000	64166000	54930000	9236200	1850600000	1248300000	602330000	837640000	484290000	353350000	0.92674	1.05565	AT1G45145.1	AT1G45145.1
0.533887	NaN	-0.568002	0.282963	0.0829495	0.577533		5	5	5	29.1	29.1	29.1	23.591	0	10.468	443080000	154980000	288100000	NaN	NaN	NaN	0.55719	NaN	1.9149	0.83107	3	1	3	2	3	1	3	2	96500000	60060000	36440000	154870000	13070000	141800000	79620000	27978000	51641000	112090000	53872000	58216000	0.0826242	0.0829495	AT1G45170.1;AT1G45170.2	AT1G45170.1;AT1G45170.2
-0.0829815	-0.129852	0.519441	0.399879	0.176622	0.331003		12	12	12	32.2	32.2	32.2	54.776	0	70.532	6582100000	3239600000	3342500000	NaN	NaN	NaN	0.86803	0.66072	0.96251	0.76944	10	8	9	11	10	8	9	11	1581900000	782840000	799100000	1298200000	787230000	510970000	1796400000	773840000	1022600000	1905500000	895650000	1009900000	0.43873	0.176622	AT1G45201.1;AT1G45201.2	AT1G45201.1;AT1G45201.2
-1.28098	-0.205528	-0.41612	0.287532	-0.403773	0.65494		6	6	6	26.9	26.9	26.9	37.201	0	22.821	2357100000	1074000000	1283100000	NaN	NaN	NaN	2.0327	0.66237	1.8574	0.84287	4	5	4	4	4	5	4	4	423460000	179660000	243800000	545140000	308110000	237030000	706480000	232250000	474220000	682010000	353970000	328040000	0.515158	-0.403773	AT1G45688.1;AT1G45688.2	AT1G45688.1;AT1G45688.2
0.167514	0.193943	0.453877	0.117564	0.233224	0.150472		6	6	6	20.8	20.8	20.8	50.966	0	29.409	5852300000	3104400000	2747900000	NaN	NaN	NaN	0.77512	0.52306	0.99095	0.92535	5	4	6	5	5	4	6	5	1473900000	840940000	632980000	453080000	292320000	160760000	1982000000	981520000	1000500000	1943300000	989640000	953680000	1.27328	0.233224	AT1G47128.1;AT1G20850.1	AT1G47128.1
-0.0338998	-0.206101	0.521217	0.592087	0.218326	0.397993		23	23	18	87.1	87.1	73.4	30.065	0	323.31	117290000000	62241000000	55053000000	23	23	18	0.86637	0.66981	0.93855	0.6982	18	19	20	23	15	15	15	18	28304000000	14427000000	13877000000	16609000000	9693600000	6915200000	38223000000	18882000000	19341000000	34158000000	19238000000	14920000000	0.452527	0.218326	AT1G47260.1	AT1G47260.1
0.243525	0.778792	0.480815	-0.782525	0.180152	0.678118		6	6	4	19.4	19.4	13.4	41.908	0	10.783	622330000	324830000	297500000	NaN	NaN	NaN	0.66075	0.33006	0.92708	1.8752	2	2	2	4	2	1	2	3	167080000	108910000	58168000	90948000	58028000	32920000	150210000	76960000	73252000	214090000	80927000	133160000	0.199272	0.180152	AT1G47290.1;AT1G47290.2	AT1G47290.1;AT1G47290.2
NaN	-0.322217	0.182733	-0.0857577	-0.0750808	0.252644		1	1	1	3.4	3.4	3.4	57.929	0	18.799	10449000	5351700	5097800	1	1	1	NaN	0.69754	1.073	1.255	1	1	1	1	1	1	1	1	195450	125800	69650	4619500	2817400	1802100	3386400	1565600	1820900	2248000	842910	1405100	0.181787	-0.0750808	AT1G47330.1	AT1G47330.1
0.101055	0.644592	0.64247	0.66096	0.512269	0.274267	+	5	5	5	31.1	31.1	31.1	28.106	0	64.688	933340000	539080000	394260000	5	5	5	0.76038	0.38983	0.83782	0.65645	5	3	5	5	5	3	5	5	194770000	109530000	85241000	192730000	118400000	74333000	229550000	124240000	105320000	316280000	186910000	129370000	1.47564	0.512269	AT1G47420.1	AT1G47420.1
-0.0165324	-0.250539	0.112964	-0.376012	-0.13253	0.221308		11	11	11	16.5	16.5	16.5	100.06	0	129.56	964050000	497190000	466860000	NaN	NaN	NaN	0.81883	0.64908	1.1897	1.4197	6	7	7	8	6	7	7	8	124450000	74233000	50217000	338390000	182080000	156310000	295810000	130660000	165150000	205390000	110210000	95183000	0.49889	-0.13253	AT1G47550.1;AT1G47550.2;AT1G47560.1	AT1G47550.1;AT1G47550.2
-0.454778	-0.432622	-0.354513	-0.255683	-0.374399	0.0900733	+	17	16	7	47.2	45.8	24.1	57.542	0	171.2	14590000000	6751700000	7838800000	NaN	NaN	NaN	1.1279	0.78139	1.5939	1.2482	13	14	14	14	7	7	7	7	1796700000	831380000	965280000	3300200000	1786200000	1513900000	5174500000	2070000000	3104500000	4319100000	2064100000	2255000000	2.43801	-0.374399	AT1G47600.1;AT1G47600.2;AT1G51490.1	AT1G47600.1;AT1G47600.2
0.323302	NaN	0.67707	-0.253158	0.249071	0.469536		3	3	3	16.7	16.7	16.7	25.309	0	11.606	1309900000	713490000	596450000	3	3	3	0.66798	NaN	0.8222	1.2557	2	1	3	2	2	1	3	2	336080000	203850000	132230000	158830000	97790000	61038000	417770000	233800000	183970000	397270000	178060000	219210000	0.341799	0.249071	AT1G47640.1	AT1G47640.1
0.171372	NaN	-0.246472	-0.451839	-0.175646	0.317585		4	4	4	9.2	9.2	9.2	57.118	0	10.595	1228100000	590620000	637440000	4	4	4	0.73219	NaN	1.7192	1.394	3	2	3	4	3	2	3	4	311750000	170880000	140870000	13544000	7171600	6372700	202740000	74797000	127940000	700030000	337770000	362260000	0.357357	-0.175646	AT1G47670.1	AT1G47670.1
0.123434	0.855212	0.59782	-0.945734	0.157683	0.795606		5	5	5	32.3	32.3	32.3	27.677	0	16.449	523240000	298460000	224780000	5	5	5	0.7553	0.34034	0.86297	2.0403	4	3	3	2	4	3	3	2	243450000	140720000	102730000	104100000	76212000	27891000	109330000	58336000	50992000	66356000	23195000	43161000	0.143674	0.157683	AT1G47750.1	AT1G47750.1
0.50732	0.325519	-0.595185	-0.232032	0.00140579	0.507087		5	5	5	6.2	6.2	6.2	118.25	0	12.863	47949000	22242000	25707000	NaN	NaN	NaN	0.56787	0.53913	1.8371	1.3021	3	1	3	4	3	1	3	4	2686300	1417900	1268400	9583600	6400600	3183000	20591000	7356300	13235000	15088000	7067400	8020600	0.00177373	0.00140579	AT1G47900.2;AT1G47900.1	AT1G47900.2;AT1G47900.1
1.02149	1.43659	0.802841	1.08746	1.0871	0.262838	+	7	3	3	21.1	11.4	11.4	53.987	0	11.866	131760000	92378000	39384000	NaN	NaN	NaN	0.41969	0.22838	0.67669	0.48878	2	2	2	2	2	2	2	2	22665000	15106000	7558700	49379000	41993000	7385200	22892000	12323000	10569000	36827000	22956000	13871000	2.43175	1.0871	AT1G48030.2;AT1G48030.1	AT1G48030.2;AT1G48030.1
-0.797585	-0.146327	NaN	0.0219851	-0.307309	0.432852		3	3	3	7.4	7.4	7.4	76.687	0	34.654	131230000	68067000	63166000	3	3	3	1.3918	0.62577	NaN	1.0016	2	2	1	3	2	2	1	3	20464000	7520000	12944000	35412000	21834000	13579000	17457000	6060300	11396000	57900000	32653000	25246000	0.463645	-0.307309	AT1G48050.1	AT1G48050.1
-0.139288	0.306039	-0.0527612	0.102613	0.0541506	0.195486		8	8	8	2.8	2.8	2.8	462.01	0	36.806	1124700000	654000000	470650000	8	8	8	0.86216	0.52647	1.2541	1.0378	2	5	5	5	2	5	5	5	8785800	4713600	4072300	115370000	74527000	40838000	231810000	91666000	140150000	768690000	483100000	285590000	0.208877	0.0541506	AT1G48090.1	AT1G48090.1
0.0109316	0.000437945	0.647171	0.666613	0.331288	0.376083		4	4	4	47.5	47.5	47.5	12.866	0	145.66	1329400000	884740000	444680000	4	4	4	0.8253	0.59578	0.82475	0.67262	3	3	2	3	3	3	2	3	344160000	205210000	138950000	303880000	179520000	124350000	185020000	124000000	61026000	496370000	376010000	120360000	0.753702	0.331288	AT1G48200.1	AT1G48200.1
-0.0556408	0.277193	-0.90805	-1.02771	-0.428552	0.639282		7	2	2	25.1	10.2	10.2	39.589	0	5.5219	269150000	117530000	151630000	NaN	NaN	NaN	0.81479	0.49231	2.4274	1.5367	2	1	2	1	2	1	2	1	96918000	48740000	48177000	33071000	21454000	11617000	76033000	20581000	55452000	63133000	26753000	36379000	0.564648	-0.428552	AT1G48210.2;AT1G48210.1	AT1G48210.2;AT1G48210.1
0.182797	-0.199208	0.224174	-0.474015	-0.0665629	0.331824		2	2	2	7.4	7.4	7.4	40.791	0	29.888	1197700000	560020000	637670000	2	2	2	0.79538	0.6764	1.1446	1.5001	2	2	2	2	2	2	2	2	423020000	236920000	186100000	33908000	21275000	12633000	450540000	195770000	254770000	290230000	106060000	184170000	0.145606	-0.0665629	AT1G48230.1	AT1G48230.1
0.250974	0.395512	-0.691966	-0.448753	-0.123559	0.528692		6	3	3	23	15.1	15.1	29.887	0	98.243	590980000	265980000	325010000	6	3	3	0.69319	0.45438	2.2061	1.4392	2	2	3	2	2	2	3	2	120870000	68944000	51926000	48186000	30663000	17523000	229990000	95660000	134330000	191940000	70711000	121230000	0.172591	-0.123559	AT1G48240.1	AT1G48240.1
-0.0969133	-0.142678	NaN	-0.180214	-0.139935	0.0417183	+	3	3	3	6.8	6.8	6.8	80.108	0	9.7807	156940000	84005000	72935000	3	3	3	0.84596	0.65235	NaN	1.1351	3	2	0	2	3	2	0	2	57310000	29564000	27746000	40741000	24109000	16632000	0	0	0	58889000	30332000	28557000	1.54712	-0.139935	AT1G48370.1	AT1G48370.1
0.287942	0.16336	0.314544	0.654759	0.355152	0.210329	+	13	13	13	15.6	15.6	15.6	116.19	0	50.139	994960000	679130000	315820000	NaN	NaN	NaN	0.69818	0.515	1.0593	0.66557	10	6	5	4	10	6	5	4	339900000	192730000	147170000	103960000	67370000	36593000	321750000	272570000	49177000	229350000	146460000	82883000	1.36468	0.355152	AT1G48410.1;AT1G48410.3;AT1G48410.2;AT5G43810.2;AT5G43810.1;AT2G27880.1	AT1G48410.1;AT1G48410.3;AT1G48410.2
-0.126241	0.483097	0.641159	-0.0200076	0.244502	0.374913		1	1	1	10.1	10.1	10.1	14.978	0	7.7247	1099600000	623380000	476190000	1	1	1	0.8555	0.38127	0.86578	1.142	1	1	1	1	1	1	1	1	254080000	150950000	103120000	289300000	211170000	78134000	263120000	146140000	116980000	293070000	115110000	177960000	0.547947	0.244502	AT1G48440.1	AT1G48440.1
-0.28262	-0.216237	-0.241244	-0.0755056	-0.203902	0.0898679	+	23	20	20	43.8	39.8	39.8	71.13	0	161.38	15409000000	7414700000	7994200000	23	20	20	0.99547	0.65104	1.441	1.081	13	17	15	16	13	17	15	16	3879900000	2026800000	1853100000	3168900000	1862700000	1306100000	4305100000	1650100000	2655000000	4055100000	1875100000	2180000000	1.69822	-0.203902	AT1G48480.1	AT1G48480.1
-0.0458844	NaN	-0.0592827	0.00750316	-0.0325547	0.035332		2	1	1	4.8	2.9	2.9	54.018	0.0015614	1.9892	164480000	75061000	89419000	NaN	NaN	NaN	0.859	NaN	1.339	1.0639	1	0	1	1	1	0	1	1	74244000	38157000	36086000	0	0	0	51196000	15817000	35379000	39041000	21088000	17953000	0.599332	-0.0325547	AT1G48600.1;AT1G48600.2	AT1G48600.1;AT1G48600.2
-0.0718147	0.21464	0.687168	1.04767	0.469415	0.496532		7	7	7	58	58	58	21.674	0	42.898	1633200000	955040000	678170000	NaN	NaN	NaN	0.85554	0.49401	0.8083	0.48913	5	6	6	5	5	6	6	5	268940000	139650000	129300000	501810000	326560000	175260000	369190000	205160000	164030000	493270000	283680000	209590000	0.809568	0.469415	AT1G48610.1;AT1G48610.2	AT1G48610.1;AT1G48610.2
-0.816836	0.124827	-0.249574	0.972793	0.00780256	0.750816		3	3	3	14.2	14.2	14.2	51.391	0	18.285	701300000	379150000	322150000	3	3	3	1.4286	0.48062	1.6323	0.52102	2	2	3	2	2	2	3	2	234820000	108890000	125930000	45822000	29790000	16033000	142710000	61699000	81016000	277940000	178770000	99169000	0.00668597	0.00780256	AT1G48620.1	AT1G48620.1
NaN	-0.625037	-0.289314	-0.750753	-0.555034	0.238551		6	6	6	8.9	8.9	8.9	97.153	0	29.361	133970000	63639000	70331000	NaN	NaN	NaN	NaN	0.82577	1.5432	1.2025	1	4	4	3	1	4	4	3	1809500	958620	850890	41931000	24952000	16979000	37349000	14277000	23072000	52881000	23452000	29429000	1.24861	-0.555034	AT1G48760.3;AT1G48760.2;AT1G48760.1	AT1G48760.3;AT1G48760.2;AT1G48760.1
0.314648	0.20823	-0.642594	0.678204	0.139622	0.55895		8	8	8	52.9	52.9	52.9	21.922	0	78.022	6163600000	3202800000	2960800000	NaN	NaN	NaN	0.6849	0.49207	2.2417	0.65381	7	4	6	6	7	4	6	6	1584700000	1110000000	474790000	746170000	508350000	237820000	2604100000	910720000	1693400000	1228600000	673730000	554840000	0.185948	0.139622	AT1G48830.2;AT1G48830.1	AT1G48830.2;AT1G48830.1
0.108581	0.166974	0.29463	0.442542	0.253182	0.14823	+	9	9	9	21.6	21.6	21.6	54.781	0	27.2	405170000	255140000	150030000	NaN	NaN	NaN	0.75398	0.51241	0.99981	0.76807	5	6	7	3	5	6	7	3	94931000	58487000	36445000	154150000	111360000	42787000	128170000	67900000	60267000	27927000	17395000	10532000	1.37713	0.253182	AT1G48900.1;AT1G48900.2;AT5G49500.1;AT1G15310.1	AT1G48900.1;AT1G48900.2
-0.264935	-0.0589132	-0.305862	0.690254	0.0151357	0.46287		10	10	10	18.5	18.5	18.5	58.773	0	86.169	1332300000	656720000	675580000	NaN	NaN	NaN	0.96778	0.54942	1.6095	0.60718	8	7	8	6	8	7	8	6	562150000	250720000	311430000	247330000	166010000	81326000	312470000	115580000	196890000	210350000	124410000	85936000	0.0213767	0.0151357	AT1G48920.1;AT3G18610.1	AT1G48920.1
-0.303958	-0.422299	-0.571874	-0.322952	-0.405271	0.122593	+	21	21	21	50.2	50.2	50.2	69.079	0	209.91	5160500000	2532800000	2627600000	21	21	21	1.025	0.75877	1.9845	1.3109	19	14	8	11	19	14	8	11	2316000000	1123100000	1192900000	1557500000	838990000	718470000	442500000	164910000	277600000	844500000	405830000	438660000	2.15211	-0.405271	AT1G48930.1	AT1G48930.1
0.0718544	0.218077	-0.375456	0.0988185	0.00332346	0.26039		8	8	8	8.8	8.8	8.8	131.59	0	121.17	622780000	326550000	296230000	NaN	NaN	NaN	0.76205	0.51342	1.5998	1.001	5	4	5	5	5	4	5	5	150460000	78162000	72299000	99657000	68757000	30900000	195880000	94874000	101010000	176780000	84756000	92021000	0.0082257	0.00332346	AT1G49040.1;AT1G49040.3;AT1G49040.2	AT1G49040.1;AT1G49040.3;AT1G49040.2
-0.0937456	-0.0915106	0.655133	0.261776	0.182913	0.356398		6	6	2	49.5	49.5	12.1	12.53	0	52.344	10079000000	5556700000	4522500000	6	6	2	0.94934	0.64673	0.9352	0.90025	4	5	4	5	1	1	1	2	3208000000	1717500000	1490500000	631220000	355170000	276050000	2620300000	1506500000	1113800000	3619700000	1977500000	1642200000	0.419979	0.182913	AT1G49140.1	AT1G49140.1
-0.121441	-0.205958	0.328857	-0.25921	-0.0644379	0.268263		11	5	5	79.6	47.6	47.6	22.98	0	130.8	5184600000	2446700000	2737900000	NaN	NaN	NaN	0.88442	0.69291	1.0832	1.2636	4	2	5	5	4	2	5	5	1050600000	546070000	504490000	804120000	475630000	328500000	1522400000	602180000	920240000	1807500000	822860000	984630000	0.177968	-0.0644379	AT1G49300.2;AT1G49300.1	AT1G49300.2;AT1G49300.1
0.23096	0.182119	-0.615817	-0.801483	-0.251055	0.534166		25	25	25	21	21	21	224.01	0	315.52	1624200000	700860000	923300000	NaN	NaN	NaN	0.72284	0.49484	2.1288	1.8667	16	6	16	15	16	6	16	15	387980000	206880000	181090000	190400000	111080000	79315000	542400000	164690000	377710000	503380000	218210000	285180000	0.380314	-0.251055	AT1G49340.2;AT1G49340.1	AT1G49340.2;AT1G49340.1
-0.281735	0.209433	0.792975	0.484755	0.301357	0.455986		3	3	3	46.3	46.3	46.3	6.2653	0	51.36	2708700000	1612500000	1096100000	3	3	3	1.0116	0.46787	0.78597	0.7241	3	3	2	3	3	3	2	3	788290000	412290000	376000000	771040000	551270000	219770000	557970000	306170000	251800000	591370000	342820000	248550000	0.555964	0.301357	AT1G49410.1	AT1G49410.1
0.91882	NaN	0.840799	1.4828	1.08081	0.350314	+	3	3	2	10.6	10.6	8.1	48.483	0	74.358	339120000	235170000	103950000	3	3	2	0.43564	NaN	0.73125	0.35754	2	1	2	2	1	0	2	1	99520000	69717000	29803000	46797000	38142000	8655200	87890000	50037000	37854000	104910000	77276000	27637000	1.47781	1.08081	AT1G49600.1	AT1G49600.1
0.212503	0.136752	0.435382	1.1175	0.475534	0.446352		10	10	10	25.4	25.4	25.4	67.943	0	19.67	1081700000	608230000	473460000	NaN	NaN	NaN	0.74169	0.53927	1.0414	0.50496	5	5	4	7	5	5	4	7	232110000	125130000	106980000	286090000	179450000	106640000	306430000	145520000	160910000	257070000	158140000	98932000	0.910367	0.475534	AT1G49670.1;AT1G49670.2	AT1G49670.1;AT1G49670.2
0.718923	1.11948	1.3168	1.35374	1.12724	0.290986	+	19	18	17	42.2	41.1	37.6	72.779	0	224.92	8438700000	5843200000	2595500000	NaN	NaN	NaN	0.50366	0.27289	0.54668	0.40541	13	16	15	17	12	15	14	16	1201900000	823390000	378470000	2041500000	1570400000	471110000	2207500000	1384900000	822590000	2987800000	2064500000	923300000	2.3495	1.12724	AT1G49760.2;AT1G49760.1	AT1G49760.2;AT1G49760.1
NaN	1.73346	0.262292	-0.313653	0.560701	1.05568		4	4	4	11.4	11.4	11.4	48.07	0	27.676	94658000	52485000	42173000	4	4	4	NaN	0.19611	1.1453	1.3993	2	2	2	2	2	2	2	2	20831000	14854000	5977200	12232000	8482100	3749800	45230000	21965000	23265000	16366000	7184200	9181500	0.342257	0.560701	AT1G49820.1	AT1G49820.1
NaN	-0.172636	-0.27428	0.613882	0.0556555	0.486103		2	2	2	10.7	10.7	10.7	33.016	0	17.097	117250000	62574000	54677000	NaN	NaN	NaN	NaN	0.67471	1.6071	0.67765	1	2	2	1	1	2	2	1	12900000	5470400	7429200	52917000	33985000	18932000	36518000	14297000	22221000	14916000	8822200	6094300	0.0649294	0.0556555	AT1G49950.3;AT1G49950.2;AT1G49950.1	AT1G49950.3;AT1G49950.2;AT1G49950.1
0.181192	NaN	0.0395357	-0.0750767	0.0485503	0.128372		11	11	11	14.2	14.2	14.2	106.01	0	27.299	581260000	292820000	288440000	NaN	NaN	NaN	0.71586	NaN	1.18	1.0936	3	1	7	9	3	1	7	9	66806000	36031000	30775000	31409000	28616000	2792900	181540000	84663000	96875000	301510000	143510000	157990000	0.236797	0.0485503	AT1G50200.2;AT1G50200.1	AT1G50200.2;AT1G50200.1
0.620458	-0.153075	-0.17464	-0.0189083	0.0684586	0.374393		18	3	3	34.4	7.8	7.8	76.758	0	74.937	832270000	405290000	426980000	18	3	3	0.54411	0.64305	1.4531	1.0766	2	2	3	3	2	2	3	3	103600000	61200000	42399000	141890000	89878000	52010000	318980000	129110000	189870000	267810000	125100000	142700000	0.131443	0.0684586	AT1G50250.1	AT1G50250.1
-0.0896462	NaN	-0.386435	0.177827	-0.099418	0.282258		4	4	4	17.5	17.5	17.5	34.845	0	22.619	220360000	106120000	114240000	NaN	NaN	NaN	0.89268	NaN	1.6632	0.93971	3	1	2	3	3	1	2	3	67737000	35101000	32636000	15809000	9473000	6335900	66159000	25250000	40909000	70652000	36297000	34356000	0.219035	-0.099418	AT3G19980.1;AT1G50370.1	AT3G19980.1;AT1G50370.1
-0.00776216	0.0130072	1.96235	0.990336	0.739483	0.938878		7	7	7	35.5	35.5	35.5	34.473	0	25.133	573060000	347440000	225620000	7	7	7	0.85583	0.54515	0.33163	0.53113	5	2	3	5	5	2	3	5	175540000	92212000	83323000	97062000	69083000	27979000	117440000	74958000	42483000	183020000	111180000	71840000	0.671054	0.739483	AT1G50400.1	AT1G50400.1
0.0843247	NaN	0.182164	0.336905	0.201131	0.127354		2	2	2	6.7	6.7	6.7	49.404	0	9.54	637050000	315100000	321950000	NaN	NaN	NaN	0.83182	NaN	1.1674	0.78534	1	1	1	2	1	1	1	2	143800000	82020000	61779000	19901000	14292000	5609500	162700000	61358000	101340000	310650000	157430000	153220000	0.951972	0.201131	AT1G50430.2;AT1G50430.1	AT1G50430.2;AT1G50430.1
0.249199	-0.187181	0.81791	0.456194	0.33403	0.419492		12	12	10	34.9	34.9	30.5	54.59	0	95.11	2090900000	1124500000	966370000	12	12	10	0.70269	0.69358	0.77025	0.76836	9	8	10	9	7	7	9	7	421240000	228210000	193030000	549790000	303250000	246540000	446830000	227900000	218930000	673010000	365140000	307870000	0.678802	0.33403	AT1G50460.1	AT1G50460.1
0.354821	-0.219789	0.214411	-0.247461	0.0254954	0.304858		7	7	7	15.8	15.8	15.8	67.801	0	49.761	382820000	179720000	203110000	NaN	NaN	NaN	0.64461	0.65353	1.105	1.21	3	4	4	4	3	4	4	4	33748000	20955000	12793000	79171000	41440000	37730000	156200000	68262000	87939000	113700000	49057000	64645000	0.0566025	0.0254954	AT1G50480.1;AT2G12280.1	AT1G50480.1
NaN	0.253101	0.488921	-0.0814948	0.220176	0.28663		2	2	2	3	3	3	92.529	0	3.4456	112070000	55463000	56611000	NaN	NaN	NaN	NaN	0.55545	0.91975	1.0747	0	2	1	1	0	2	1	1	0	0	0	8161000	4768600	3392400	57566000	29555000	28011000	46347000	21139000	25208000	0.501988	0.220176	AT1G50500.1;AT1G50500.2	AT1G50500.1;AT1G50500.2
NaN	-1.58202	-0.678031	-1.52817	-1.26274	0.507087	+	3	3	3	9.3	9.3	9.3	49.068	0	10.808	185780000	88210000	97570000	NaN	NaN	NaN	NaN	1.7394	2.0032	2.8444	1	3	2	2	1	3	2	2	16954000	8577900	8376500	85476000	47086000	38391000	45266000	18473000	26793000	38083000	14073000	24010000	1.30299	-1.26274	AT1G50630.2;AT1G50630.1	AT1G50630.2;AT1G50630.1
-0.14917	0.130533	-0.192549	NaN	-0.0703955	0.175356		3	3	2	4.4	4.4	2.8	82.137	0	13.768	82976000	37783000	45193000	3	3	2	0.89003	0.50887	1.4324	NaN	2	2	3	1	2	2	2	1	14774000	8027200	6746400	25347000	16795000	8551500	37251000	11017000	26234000	5604400	1943000	3661400	0.25276	-0.0703955	AT1G50660.1	AT1G50660.1
0.0445494	-0.0674868	0.0631318	1.2217	0.315474	0.6069		24	24	23	38	38	36.5	76.848	0	232.83	4656600000	2664400000	1992200000	24	24	23	0.82404	0.6322	1.2415	0.44083	12	18	19	20	11	17	18	19	669980000	341990000	327980000	613080000	394450000	218630000	1980400000	972010000	1008300000	1393100000	955930000	437210000	0.426038	0.315474	AT1G50920.1	AT1G50920.1
-0.1299	-0.33747	-0.0148537	0.751473	0.0673123	0.475244		4	4	1	35.4	35.4	17.7	13.658	0	19.897	13945000000	7171300000	6773600000	NaN	NaN	NaN	0.92735	0.70933	1.4103	0.56619	3	4	4	4	1	1	1	1	5892700000	2863400000	3029300000	1613100000	934280000	678790000	2477000000	1192600000	1284400000	3962100000	2181000000	1781100000	0.0994203	0.0673123	AT5G54640.1;AT4G27230.2;AT4G27230.1;AT1G51060.1	AT5G54640.1;AT4G27230.2;AT4G27230.1;AT1G51060.1
-0.172287	NaN	0.397866	-0.000857938	0.0749072	0.29253		1	1	1	3.7	3.7	3.7	35.919	0.00054945	2.437	584800000	302360000	282430000	1	1	1	0.8701	NaN	1.0306	1.1168	1	1	1	1	1	1	1	1	132750000	74761000	57991000	73264000	44360000	28905000	190460000	98891000	91572000	188320000	84349000	103970000	0.154434	0.0749072	AT1G51410.1	AT1G51410.1
-0.562021	-0.128189	-0.422073	-0.212671	-0.331239	0.197314	+	16	6	6	45	21.9	21.9	57.468	0	170.28	3587800000	1461800000	2126000000	16	6	6	1.2756	0.65186	1.7484	1.2013	6	6	6	6	6	6	6	6	740060000	359710000	380350000	377960000	195660000	182300000	1571200000	557820000	1013300000	898620000	348610000	550020000	1.35837	-0.331239	AT1G51470.1	AT1G51470.1
-0.240276	-0.863884	-0.055742	-0.641288	-0.450297	0.368472		8	8	8	26.7	26.7	26.7	46.747	0	24.981	1504400000	634660000	869790000	8	8	8	0.93259	1.0999	1.4251	1.668	7	3	4	4	7	3	4	4	682510000	334740000	347780000	75676000	41694000	33982000	284670000	113960000	170710000	461590000	144270000	317320000	1.03546	-0.450297	AT1G51540.1	AT1G51540.1
0.239397	-0.323935	0.731263	-0.116917	0.132452	0.462056		4	4	2	8.5	8.5	3	89.153	0	10.112	271140000	149250000	121890000	4	4	2	0.72615	0.68601	0.7736	1.1784	3	2	2	4	1	1	1	2	100450000	62516000	37937000	36585000	23227000	13359000	54025000	28588000	25437000	80078000	34924000	45154000	0.217107	0.132452	AT1G51570.1	AT1G51570.1
-0.0804961	0.142651	0.178023	-0.294628	-0.0136126	0.219534		12	8	8	27.3	20.4	20.4	63.531	0	19.555	1274800000	692780000	582000000	NaN	NaN	NaN	0.85339	0.53225	1.2241	1.2692	8	4	3	5	8	4	3	5	581580000	328660000	252920000	191810000	130340000	61470000	266980000	124260000	142720000	234420000	109530000	124890000	0.0413659	-0.0136126	AT1G51590.1;AT1G51590.2	AT1G51590.1;AT1G51590.2
-0.116909	-0.82635	-0.330569	-0.666837	-0.485166	0.320897		18	13	13	42.1	31.9	31.9	47.142	0	23.473	7030200000	3081600000	3948600000	18	13	13	0.89565	0.98744	1.6823	1.6792	9	9	12	11	9	9	12	11	1911700000	937070000	974610000	1675400000	810380000	865030000	1975200000	783000000	1192200000	1468000000	551180000	916800000	1.24728	-0.485166	AT1G51630.1	AT1G51630.1
-0.226537	-0.250677	0.395926	0.411929	0.08266	0.371156		2	2	2	40	40	40	7.8319	0	97.59	15662000000	8837200000	6824500000	2	2	2	0.97087	0.68788	0.99785	0.80443	2	2	2	2	2	2	2	2	2707800000	1553000000	1154900000	5695000000	3470700000	2224300000	4018500000	2005400000	2013100000	3240300000	1808100000	1432200000	0.163551	0.08266	AT1G51650.1	AT1G51650.1
0.270508	0.136116	0.223383	0.0363205	0.166582	0.103155	+	8	8	8	24.1	24.1	24.1	53.695	0	18.727	309190000	182310000	126880000	NaN	NaN	NaN	0.69919	0.5351	0.99328	1.217	3	5	6	5	3	5	6	5	51441000	27979000	23462000	70913000	46899000	24014000	151720000	89689000	62035000	35113000	17741000	17372000	1.31672	0.166582	AT1G51710.1;AT1G51710.2;AT3G21280.1	AT1G51710.1;AT1G51710.2
-0.39836	-1.57776	-0.630554	-0.633253	-0.809983	0.523561		7	7	7	10.9	10.9	10.9	97.779	0	33.329	471960000	190320000	281640000	7	7	7	1.0317	1.6392	1.8576	1.6122	3	2	6	3	3	2	6	3	43168000	25433000	17735000	64311000	16899000	47412000	260920000	102190000	158730000	103560000	45797000	57761000	1.27132	-0.809983	AT1G51790.1	AT1G51790.1
-0.362199	-0.422792	-0.358887	-0.7041	-0.461995	0.164055	+	25	22	22	33.2	30.6	30.6	99.637	0	148.24	10026000000	4258300000	5767700000	NaN	NaN	NaN	1.0458	0.78301	1.8417	1.7451	17	14	17	16	17	14	17	16	2881500000	1408900000	1472700000	1145000000	625990000	519020000	3247300000	1141100000	2106200000	2752300000	1082400000	1669900000	1.95578	-0.461995	AT1G51800.1;AT1G51810.1;AT2G29000.1;AT1G49100.1;AT2G04300.1;AT5G16900.1;AT3G46370.1;AT2G19210.1;AT3G46400.1;AT3G46340.1;AT2G19230.1	AT1G51800.1
NaN	-0.255254	-0.427563	0.176874	-0.168648	0.311386		8	5	5	13.3	10.1	10.1	95.296	0	10.974	344330000	158410000	185920000	NaN	NaN	NaN	NaN	0.68445	1.8012	0.91479	0	2	4	4	0	2	4	4	0	0	0	44989000	27088000	17901000	140600000	43527000	97069000	158740000	87798000	70947000	0.34947	-0.168648	AT1G51805.2;AT1G51805.1	AT1G51805.2;AT1G51805.1
-0.0306358	-0.678576	-0.77923	-0.448974	-0.484354	0.332559		20	14	14	41.1	32.2	32.2	76.631	0	119.32	7035800000	2664300000	4371500000	20	14	14	0.85907	0.9254	2.3569	1.4532	8	12	12	14	8	12	12	14	1380200000	465250000	914990000	792630000	403360000	389270000	2190600000	711030000	1479600000	2672300000	1084700000	1587600000	1.20865	-0.484354	AT1G51830.1	AT1G51830.1
1.80719	1.07195	0.957105	2.51269	1.58723	0.722827	+	4	4	4	23.9	23.9	23.9	20.393	0	13.683	1031500000	395400000	636130000	4	4	4	0.24233	0.30839	0.69395	0.19089	2	3	2	3	2	3	2	3	99067000	62933000	36134000	70138000	34393000	35745000	479080000	166820000	312270000	383230000	131250000	251980000	1.66009	1.58723	AT1G51840.1	AT1G51840.1
-0.230869	-0.585164	-0.527778	-0.402113	-0.436481	0.156949	+	25	25	16	41.7	41.7	29.8	96.119	0	323.31	16374000000	6933200000	9440900000	25	25	16	0.97439	0.85444	1.9952	1.3514	18	17	20	20	13	13	13	14	3392400000	1645900000	1746500000	1997900000	1014400000	983500000	5979000000	2162900000	3816100000	5004900000	2110000000	2894800000	1.9406	-0.436481	AT1G51850.1	AT1G51850.1
-0.563895	-0.569101	-0.792821	-0.383073	-0.577223	0.16775	+	11	9	7	18.3	16.5	13.9	99.233	0	34.833	551910000	224980000	326930000	NaN	NaN	NaN	1.1813	0.87399	2.2564	1.3752	5	2	6	5	5	2	5	3	72572000	35916000	36657000	70728000	36442000	34286000	282430000	103760000	178660000	126180000	48855000	77329000	2.20172	-0.577223	AT1G51860.1;AT1G51870.1	AT1G51860.1
-0.0450795	-0.0115963	-0.761778	-0.811814	-0.407567	0.438585		11	9	9	21.4	19.4	19.4	93.372	0	50.08	504020000	216590000	287430000	NaN	NaN	NaN	0.83434	0.59119	2.011	1.8206	6	3	4	4	6	3	4	4	222060000	109270000	112790000	66111000	39173000	26938000	69206000	22073000	47132000	146640000	46071000	100570000	0.795718	-0.407567	AT1G51890.2;AT1G51890.1	AT1G51890.2;AT1G51890.1
-0.332945	-0.00755763	0.433928	-0.0610723	0.00808826	0.317633		31	31	20	82.3	82.3	67.4	54.401	0	323.31	269320000000	142530000000	126790000000	NaN	NaN	NaN	1.0325	0.5613	0.95954	1.0983	26	26	26	28	16	16	17	18	72100000000	36042000000	36058000000	44514000000	26752000000	17762000000	77201000000	40068000000	37133000000	75503000000	39667000000	35836000000	0.0165614	0.00808826	AT1G51980.1;AT1G51980.2	AT1G51980.1;AT1G51980.2
-0.0524702	-0.364166	-1.40325	-0.50819	-0.582019	0.579584		12	12	12	41.5	41.5	41.5	34.645	0	42.718	3051600000	1317800000	1733800000	12	12	12	0.86929	0.72691	3.3992	1.4849	5	9	11	11	5	9	11	11	184830000	107590000	77241000	577440000	322910000	254530000	829370000	286630000	542740000	1460000000	600680000	859300000	0.859502	-0.582019	AT1G52050.1	AT1G52050.1
-0.576947	-1.56179	1.1385	1.03607	0.00896026	1.30912		5	3	3	16.9	10.8	10.8	34.16	0	6.7391	1009400000	327440000	681930000	5	3	3	1.222	1.6225	0.6349	0.53538	3	2	1	3	3	2	1	3	294940000	122440000	172500000	450480000	45159000	405320000	88386000	58071000	30315000	175550000	101760000	73789000	0.0043922	0.00896026	AT1G52060.1	AT1G52060.1
-0.18817	0.241469	0.100806	0.103098	0.0643007	0.180709		7	7	5	29.2	29.2	23.2	34.045	0	30.651	1784700000	904220000	880490000	7	7	5	0.9578	0.49801	1.2664	0.971	7	4	5	5	5	3	4	4	400800000	206300000	194500000	238530000	164130000	74404000	562960000	254470000	308490000	582420000	279330000	303100000	0.277341	0.0643007	AT1G52070.1	AT1G52070.1
-0.44611	-1.5378	-1.10166	-0.448533	-0.883524	0.534229	+	13	12	11	40	37.8	35.5	47.657	0	24.494	1537400000	591520000	945890000	NaN	NaN	NaN	1.0765	1.6585	2.6498	1.393	3	8	9	8	3	7	8	7	31589000	16891000	14698000	415640000	171400000	244250000	524540000	177270000	347280000	565630000	225960000	339670000	1.34226	-0.883524	AT1G52100.1;AT1G52100.2	AT1G52100.1;AT1G52100.2
0.0127926	-0.58351	-0.461461	-0.202239	-0.308604	0.266801		5	5	5	33.2	33.2	33.2	21.179	0	135.77	6910400000	2986000000	3924400000	5	5	5	0.79543	0.88798	1.9086	1.2481	4	5	4	5	4	5	4	5	1906700000	1020200000	886420000	745990000	408720000	337280000	2439400000	769340000	1670000000	1818400000	787680000	1030700000	0.984176	-0.308604	AT1G52200.1	AT1G52200.1
1.89669	3.17354	-0.206028	2.52911	1.84833	1.46542		1	1	1	7.6	7.6	7.6	15.216	0	6.3934	4540900000	2875700000	1665200000	NaN	NaN	NaN	0.2247	0.063298	1.4657	0.18112	1	1	1	1	1	1	1	1	717490000	435720000	281770000	1354300000	1120100000	234290000	1360600000	626750000	733800000	1108600000	693180000	415380000	1.0656	1.84833	AT3G16140.1;AT1G52230.1	AT3G16140.1;AT1G52230.1
-0.227851	-0.193048	0.0129396	-0.0983305	-0.126572	0.107916		7	4	3	53.4	38.3	33	23.069	0	14.897	2693000000	1339300000	1353700000	7	4	3	0.96992	0.59679	1.3167	1.1999	2	2	4	2	1	2	3	1	570910000	304450000	266460000	549670000	342260000	207410000	765190000	334160000	431030000	807200000	358410000	448800000	0.997001	-0.126572	AT1G52280.1	AT1G52280.1
-0.106803	-0.149131	-0.138677	-0.692779	-0.271848	0.281198		8	8	8	14.8	14.8	14.8	90.454	0	21.529	218870000	97155000	121710000	NaN	NaN	NaN	0.8429	0.58366	1.4272	1.9454	3	2	7	4	3	2	7	4	16520000	8237400	8282600	44734000	28704000	16030000	104330000	39233000	65095000	53288000	20981000	32307000	0.827818	-0.271848	AT1G52320.2;AT1G52320.4;AT1G52320.3;AT1G52320.1	AT1G52320.2;AT1G52320.4;AT1G52320.3;AT1G52320.1
0.208267	0.650754	0.623249	0.901304	0.595893	0.287105	+	4	4	1	15.2	15.2	4.5	30.156	0	10.545	557400000	329910000	227490000	NaN	NaN	NaN	0.67766	0.35454	0.83382	0.59955	4	3	3	4	1	1	1	1	155390000	90409000	64982000	102180000	72199000	29984000	155530000	79817000	75709000	144300000	87489000	56813000	1.59504	0.595893	AT1G52370.3;AT1G52370.2;AT1G52370.1	AT1G52370.3;AT1G52370.2;AT1G52370.1
-0.782552	-1.1132	-1.10953	-0.904419	-0.977426	0.162474	+	9	8	8	30.8	29.3	29.3	52.37	0	17.992	2072200000	684320000	1387900000	NaN	NaN	NaN	1.424	1.2822	2.602	1.9478	4	2	7	3	4	2	7	3	604850000	225890000	378950000	252740000	120320000	132420000	671620000	173210000	498420000	543000000	164900000	378100000	2.90822	-0.977426	AT1G52400.2;AT1G52400.3;AT1G52400.1;AT1G75940.1	AT1G52400.2;AT1G52400.3;AT1G52400.1
-0.242747	-0.244274	-0.380673	NaN	-0.289231	0.0791946	+	2	2	2	3.3	3.3	3.3	75.635	0	3.6954	214390000	97006000	117390000	2	2	2	0.96599	0.72775	1.6858	NaN	2	2	1	1	2	2	1	1	68924000	34755000	34169000	34298000	19565000	14733000	91174000	34493000	56681000	19998000	8192700	11805000	1.61814	-0.289231	AT1G52420.1	AT1G52420.1
-0.0911054	0.547677	-0.621098	0.152552	-0.00299361	0.488961		13	13	10	53.4	53.4	40.6	39.868	0	46.016	2522200000	1103300000	1418900000	13	13	10	0.89857	0.39634	2.0265	0.96276	8	4	11	9	7	3	8	6	776810000	392760000	384060000	106690000	81527000	25160000	1185500000	403760000	781740000	453190000	225230000	227960000	0.00392675	-0.00299361	AT1G52540.1	AT1G52540.1
NaN	0.89323	0.451154	-0.290571	0.351271	0.598188		6	6	6	32.2	32.2	32.2	20.021	0	9.3304	665310000	398420000	266890000	6	6	6	NaN	0.35644	0.92855	1.2262	1	3	6	4	1	3	6	4	89069000	52879000	36190000	107860000	93440000	14419000	309370000	183910000	125460000	159010000	68187000	90822000	0.380779	0.351271	AT1G52600.1	AT1G52600.1
-0.0734091	0.0539565	-0.289314	0.320265	0.00287475	0.25465		3	3	3	11.7	11.7	11.7	37.355	0	3.6591	324630000	176740000	147890000	NaN	NaN	NaN	0.83573	0.56152	1.7214	0.8044	2	2	3	2	2	2	3	2	72904000	41288000	31616000	55407000	34653000	20754000	72287000	28849000	43438000	124030000	71947000	52082000	0.00726777	0.00287475	AT3G15610.1;AT1G52730.2;AT1G52730.1;AT1G15470.1	AT3G15610.1;AT1G52730.2;AT1G52730.1
-0.281861	-0.345167	-0.188675	0.224653	-0.147762	0.256462		3	2	2	24.6	17.9	17.9	14.271	0	64.136	2773200000	1378500000	1394700000	NaN	NaN	NaN	1.0041	0.71945	1.5959	0.9194	2	2	2	2	2	2	2	2	704500000	351090000	353410000	824630000	493830000	330800000	859950000	333170000	526770000	384160000	200430000	183730000	0.47797	-0.147762	AT1G52740.1;AT3G54560.1;AT2G38810.3;AT2G38810.2;AT2G38810.1;AT4G13570.1;AT4G13570.2	AT1G52740.1;AT3G54560.1;AT2G38810.3;AT2G38810.2;AT2G38810.1
-0.154155	0.568481	-0.349316	-0.317645	-0.063159	0.429689		4	4	4	20.8	20.8	20.8	36.975	0	20.98	750760000	342960000	407800000	4	4	4	0.88187	0.4105	1.6472	1.2525	3	2	4	4	3	2	4	4	225000000	123260000	101740000	45986000	33705000	12282000	295120000	109670000	185450000	184660000	76328000	108330000	0.103505	-0.063159	AT1G52760.1	AT1G52760.1
-0.00190598	-0.0299557	-0.841833	-0.592891	-0.366646	0.417686		23	23	23	28	28	28	119.96	0	237.28	11550000000	5233400000	6316500000	23	23	23	0.80542	0.61045	2.4278	1.5789	16	13	20	17	16	13	20	17	2918000000	1523800000	1394200000	1096600000	626590000	470000000	3963100000	1708100000	2255000000	3572300000	1375000000	2197300000	0.750999	-0.366646	AT1G52780.1	AT1G52780.1
-0.177328	-0.00177556	0.210194	1.39508	0.356542	0.710255		11	11	7	41.6	41.6	29.1	36.696	0	80.043	4022800000	2343400000	1679400000	11	11	7	0.93773	0.53842	1.1142	0.38566	9	5	10	9	5	4	7	6	959100000	558150000	400950000	487270000	303980000	183290000	1609700000	800590000	809080000	966760000	680720000	286040000	0.409651	0.356542	AT1G52930.1	AT1G52930.1
0.248687	-0.0834846	0.342136	1.33869	0.461508	0.612649		14	14	14	29.5	29.5	29.5	65.037	0	74.561	1274400000	669570000	604860000	14	14	14	0.71135	0.59673	1.0166	0.40843	6	7	11	7	6	7	11	7	170770000	97087000	73678000	286900000	166130000	120770000	632750000	274640000	358100000	184010000	131710000	52303000	0.640154	0.461508	AT1G52980.1	AT1G52980.1
-0.0591293	-0.546421	0.369294	0.440048	0.0509478	0.455233		13	13	13	57.9	57.9	57.9	32.245	0	48.912	15188000000	8489900000	6698500000	13	13	13	0.88003	0.84363	1.079	0.73372	11	11	11	10	11	11	11	10	4690400000	2541600000	2148900000	3184000000	1998700000	1185300000	3464500000	1762100000	1702400000	3849400000	2187500000	1661900000	0.0771371	0.0509478	AT1G53000.1	AT1G53000.1
-0.254142	0.0112739	-0.446505	-0.110376	-0.199938	0.196948		7	7	7	11.3	11.3	11.3	75.446	0	57.999	308340000	148290000	160050000	NaN	NaN	NaN	0.93351	0.56967	1.7237	1.3009	4	3	5	5	4	3	5	5	158890000	79869000	79025000	18820000	10782000	8038100	50676000	19310000	31366000	79953000	38328000	41625000	0.868712	-0.199938	AT1G53165.2;AT1G53165.1;AT1G53165.3;AT3G15220.1	AT1G53165.2;AT1G53165.1;AT1G53165.3
0.0705455	-0.0697403	0.538496	0.0632846	0.150646	0.266487		13	13	13	25	25	25	63.416	0	320.19	37350000000	20422000000	16929000000	13	13	13	0.78942	0.59336	0.85611	0.9852	12	12	13	13	12	12	13	13	6702900000	3725800000	2977000000	10498000000	6751100000	3746800000	11752000000	5719200000	6032400000	8397900000	4225500000	4172500000	0.467961	0.150646	AT1G53210.1	AT1G53210.1
0.181105	0.344069	0.501093	0.520401	0.386667	0.158165	+	10	9	4	49.3	46	20.5	35.804	0	62.31	1733200000	1003200000	729990000	10	9	4	0.70129	0.42908	0.91004	0.68405	6	5	9	7	3	3	4	4	493890000	313120000	180770000	385320000	227360000	157960000	511200000	268070000	243130000	342820000	194690000	148130000	1.78612	0.386667	AT1G53240.1	AT1G53240.1
-0.505284	0.0632855	0.0113641	0.00508339	-0.106388	0.267207		35	16	12	43.5	22.9	19	110.28	0	147.93	2377200000	1178900000	1198300000	NaN	NaN	NaN	1.2083	0.55284	1.3594	1.0697	11	9	8	8	8	8	6	6	662830000	315760000	347080000	586030000	376800000	209230000	625750000	235160000	390590000	502560000	251150000	251410000	0.315108	-0.106388	AT1G53310.3;AT1G53310.2;AT1G53310.1	AT1G53310.3;AT1G53310.2;AT1G53310.1
-0.813076	-0.666444	-0.817033	-0.195285	-0.62296	0.293601	+	3	3	3	30.7	30.7	30.7	12.706	0	28.114	1030200000	423580000	606630000	NaN	NaN	NaN	1.4375	0.85773	2.3234	1.279	2	1	3	1	2	1	3	1	304770000	139870000	164900000	184440000	98710000	85732000	344250000	106160000	238090000	196740000	78833000	117910000	1.62038	-0.62296	AT1G53400.1;AT1G16960.1	AT1G53400.1
-0.0993561	-0.320233	-0.543335	-0.231134	-0.298514	0.186738	+	29	29	18	36.4	36.4	24.8	110.23	0	253.25	7489200000	3458700000	4030500000	NaN	NaN	NaN	0.89034	0.70618	1.8868	1.2691	20	18	22	18	14	10	14	12	2188200000	1112900000	1075300000	1402600000	804670000	597970000	2239000000	810340000	1428700000	1659400000	730870000	928540000	1.30593	-0.298514	AT1G53430.2;AT1G53430.1	AT1G53430.2;AT1G53430.1
0.318326	-0.355667	-0.237373	0.619077	0.0860906	0.46108		17	5	5	20	7.6	7.6	114.85	0	47.753	556190000	352520000	203670000	17	5	5	0.67834	0.76457	1.5707	0.67445	3	3	3	4	3	3	3	4	159180000	105120000	54056000	44851000	28333000	16518000	201310000	113620000	87689000	150850000	105440000	45410000	0.134508	0.0860906	AT1G53440.1	AT1G53440.1
-0.288551	-0.0688897	-0.403919	-0.326678	-0.272009	0.143666	+	10	8	8	14.1	12.4	12.4	100.41	0	124.82	767200000	399520000	367680000	10	8	8	0.96323	0.60029	1.7045	1.3074	6	5	3	4	6	5	3	4	276420000	140690000	135730000	213940000	134200000	79739000	98341000	37365000	60976000	178500000	87265000	91237000	1.49085	-0.272009	AT1G53470.1	AT1G53470.1
NaN	0.335911	-0.00812758	0.591928	0.306571	0.301102		9	4	2	21	9.4	4.8	75.225	0	5.8868	341150000	199040000	142110000	9	4	2	NaN	0.44626	1.2632	0.70304	2	1	3	1	1	0	1	0	28806000	21541000	7264600	112120000	71480000	40638000	74276000	35875000	38401000	125950000	70145000	55806000	0.65784	0.306571	AT1G53500.1	AT1G53500.1
0.231718	0.16677	-0.466377	0.00695833	-0.0152326	0.315242		11	11	11	21.4	21.4	21.4	84.9	0	172.95	1202900000	599210000	603640000	NaN	NaN	NaN	0.68796	0.47601	1.8418	1.101	6	10	10	7	6	10	10	7	151190000	83685000	67510000	361490000	234650000	126840000	349470000	127500000	221980000	340700000	153380000	187320000	0.0319348	-0.0152326	AT1G53590.1;AT3G14590.1;AT3G14590.3;AT3G14590.2	AT1G53590.1
NaN	1.47223	1.20476	1.13343	1.27014	0.178613	+	5	5	5	14	14	14	56.918	0	28.781	477110000	346440000	130670000	5	5	5	NaN	0.20342	0.57783	0.49391	1	3	3	5	1	3	3	5	20649000	12767000	7882300	139160000	112580000	26576000	120970000	81699000	39266000	196340000	139400000	56944000	2.18527	1.27014	AT1G53645.1	AT1G53645.1
-0.169281	-0.451115	-0.448775	0.116617	-0.238138	0.270998		14	13	13	31.3	30	30	78.084	0	140.99	7522500000	3597000000	3925500000	NaN	NaN	NaN	0.96677	0.79107	1.7496	0.97093	13	10	11	12	13	10	11	12	2350300000	1235700000	1114500000	1080400000	602270000	478140000	2289100000	915200000	1373900000	1802700000	843820000	958870000	0.751824	-0.238138	AT1G53730.1;AT1G53730.2	AT1G53730.1;AT1G53730.2
0.193381	-0.171081	0.158858	0.0621209	0.06082	0.16428		12	12	10	36.9	36.9	32.6	47.803	0	40.688	1445200000	779680000	665500000	NaN	NaN	NaN	0.71642	0.57499	1.0914	1.0038	9	2	10	8	7	2	9	7	290680000	156970000	133710000	252730000	156570000	96155000	486010000	247260000	238750000	415760000	218880000	196880000	0.290123	0.06082	AT1G53750.1;AT1G53780.1;AT1G53780.3	AT1G53750.1
0.135768	0.0515051	0.692374	0.350472	0.30753	0.285774		7	7	7	37.9	37.9	37.9	30.606	0	143.96	6619600000	3478100000	3141500000	NaN	NaN	NaN	0.74799	0.56654	0.91407	0.81698	7	6	4	5	7	6	4	5	1740500000	1061300000	679190000	1383800000	566910000	816940000	1387500000	643860000	743680000	2107800000	1206000000	901730000	0.91919	0.30753	AT1G53760.1;AT1G53760.2	AT1G53760.1;AT1G53760.2
-0.386642	0.051197	-0.883573	-0.415722	-0.408685	0.381901		6	4	4	18.7	13.3	13.3	64.172	0	24.232	741690000	314010000	427680000	6	4	4	1.0521	0.52695	2.5052	1.4262	3	3	4	4	3	3	4	4	245130000	117060000	128060000	73776000	48159000	25617000	190860000	54146000	136710000	231930000	94639000	137290000	0.914273	-0.408685	AT1G53830.1	AT1G53830.1
0.272885	-0.0698506	-0.240995	0.154813	0.0292132	0.229476		12	12	12	31.6	31.6	31.6	64.148	0	133.03	3431900000	1654900000	1777000000	12	12	12	0.70815	0.59876	1.6407	0.94579	9	7	12	11	9	7	12	11	876990000	503800000	373200000	268670000	181990000	86677000	1368400000	481990000	886440000	917850000	487150000	430700000	0.0885862	0.0292132	AT1G53840.1	AT1G53840.1
0.174441	0.527549	0.268297	0.264215	0.308626	0.152241	+	6	6	2	42.6	42.6	15.2	25.947	0	159.37	480270000	247430000	232830000	NaN	NaN	NaN	0.76114	0.40557	1.1495	0.89809	2	2	4	3	1	1	1	1	119320000	62328000	56993000	22234000	15291000	6943100	190550000	93588000	96961000	148160000	76227000	71935000	1.5681	0.308626	AT1G53850.2;AT1G53850.1	AT1G53850.2;AT1G53850.1
-0.962714	-1.14501	-0.763081	-0.639743	-0.877637	0.222444	+	18	18	16	69.1	69.1	65	43.194	0	323.31	188070000000	66568000000	121500000000	18	18	16	1.5814	1.3057	2.2258	1.5631	18	15	18	17	16	13	16	15	35877000000	13671000000	22206000000	37611000000	14808000000	22803000000	61649000000	19011000000	42638000000	52934000000	19078000000	33856000000	2.37246	-0.877637	AT1G54000.1	AT1G54000.1
-1.26346	-1.35315	-1.02898	-1.06647	-1.17802	0.155591	+	18	17	17	67.9	63.7	63.7	43.143	0	256.14	93574000000	31577000000	61997000000	18	17	17	1.9768	1.4282	2.6397	2.1486	14	15	16	17	14	15	16	17	11363000000	4075500000	7287500000	20861000000	7704700000	13157000000	31879000000	8683800000	23195000000	29471000000	11113000000	18358000000	3.2039	-1.17802	AT1G54010.1	AT1G54010.1
-0.875276	-1.36012	-0.770789	-0.568324	-0.893626	0.336085	+	10	10	10	40.5	40.5	40.5	46.082	0	51.721	7600900000	2947300000	4653700000	10	10	10	1.5237	1.5073	2.2854	1.5699	7	8	9	9	7	8	9	9	1773400000	727250000	1046200000	1001800000	452250000	549580000	2108000000	744770000	1363300000	2717700000	1023000000	1694700000	1.88644	-0.893626	AT1G54030.1	AT1G54030.1
-0.0480582	0.390954	-1.55607	-0.322831	-0.384002	0.834846		3	3	3	8.9	8.9	8.9	54.208	0	18.433	215940000	103510000	112430000	NaN	NaN	NaN	0.87525	0.45128	3.6574	1.2857	2	2	2	3	2	2	2	3	36587000	18383000	18204000	51570000	32206000	19364000	49675000	18166000	31510000	78108000	34760000	43348000	0.371151	-0.384002	AT1G54100.2;AT1G54100.1	AT1G54100.2;AT1G54100.1
0.0572169	0.183883	-0.0667604	0.208608	0.0957369	0.127016		4	4	4	13.1	13.1	13.1	42.696	0	42.345	322770000	179780000	142990000	4	4	4	0.75253	0.50738	1.3761	0.88017	2	3	2	4	2	3	2	4	49644000	26065000	23579000	91542000	56659000	34883000	37677000	17682000	19995000	143900000	79373000	64531000	0.640553	0.0957369	AT1G54150.1	AT1G54150.1
0.367664	0.137933	0.522804	1.23606	0.566116	0.47379		14	8	8	37.8	20.6	20.6	58.467	0	80.132	970220000	599870000	370350000	NaN	NaN	NaN	0.60379	0.52422	0.966	0.47033	3	4	3	6	3	4	3	6	78329000	47629000	30700000	247980000	146760000	101230000	140780000	57157000	83619000	503130000	348330000	154810000	1.01428	0.566116	AT1G54220.2;AT1G54220.1	AT1G54220.2;AT1G54220.1
-0.0536709	0.127822	0.104319	0.117564	0.0740085	0.0856616		11	11	5	33	33	18.9	38.954	0	52.101	5336700000	2865000000	2471700000	11	11	5	0.88481	0.50923	1.2802	0.98296	9	9	8	7	4	4	3	4	1654500000	1017300000	637190000	1321500000	813930000	507560000	1521600000	631880000	889700000	839130000	401860000	437270000	0.738857	0.0740085	AT1G54320.1	AT1G54320.1
0.0974464	-0.177437	0.290082	-0.0938226	0.0290671	0.208607		17	13	13	48.6	38.9	38.9	47.234	0	140.21	1460200000	791210000	668970000	17	13	13	0.76709	0.68491	0.9982	1.0939	4	5	9	11	4	5	9	11	131300000	72945000	58358000	359750000	172290000	187460000	589650000	332380000	257270000	379480000	213600000	165880000	0.0976722	0.0290671	AT1G54340.1	AT1G54340.1
-0.152634	1.59862	0.967242	NaN	0.804409	0.886909		4	4	4	5.6	5.6	5.6	107.78	0	9.4563	124470000	75658000	48815000	4	4	4	0.95704	0.20127	0.63788	NaN	3	2	3	2	3	2	3	2	19901000	5425700	14475000	22658000	19508000	3149600	72157000	44417000	27739000	9757200	6306900	3450400	0.590417	0.804409	AT1G54490.1	AT1G54490.1
-0.0934573	-0.251233	-0.67628	0.106498	-0.228618	0.332407		5	5	5	46.2	46.2	46.2	21.874	0	51.824	1503200000	739690000	763540000	5	5	5	0.92424	0.71077	2.1125	0.93232	3	4	4	4	3	4	4	4	92078000	46198000	45880000	458750000	266670000	192080000	363460000	129020000	234440000	588950000	297800000	291150000	0.580574	-0.228618	AT1G54500.1	AT1G54500.1
-0.124266	NaN	-0.950538	-0.250249	-0.441685	0.445159		6	5	5	14.2	12.9	12.9	63.287	0	28.203	797320000	549850000	247470000	NaN	NaN	NaN	0.93146	NaN	2.3478	1.2755	4	1	4	3	4	1	4	3	162950000	85526000	77422000	8246900	5694100	2552900	535950000	421680000	114270000	90171000	36953000	53218000	0.642372	-0.441685	AT1G54610.3;AT1G54610.1;AT1G54610.2	AT1G54610.3;AT1G54610.1;AT1G54610.2
0.107255	-0.136572	-0.00683729	-0.360849	-0.099251	0.200841		2	2	2	7	7	7	50.739	0	21.858	550630000	284160000	266470000	NaN	NaN	NaN	0.75666	0.61716	1.348	1.426	2	1	2	2	2	1	2	2	65551000	39610000	25941000	184750000	108450000	76302000	218650000	103620000	115030000	81680000	32484000	49196000	0.402473	-0.099251	AT1G54730.2;AT1G54730.3	AT1G54730.2;AT1G54730.3
-0.454104	-0.254839	-0.813012	1.38058	-0.0353438	0.971793		2	2	2	15.3	15.3	15.3	21.68	0	53.192	350590000	142980000	207600000	NaN	NaN	NaN	1.1596	0.69724	2.2292	0.40509	2	2	2	1	2	2	2	1	54582000	22499000	32083000	119660000	47489000	72173000	123120000	40903000	82214000	53225000	32092000	21133000	0.0238373	-0.0353438	AT1G54770.1;AT5G30495.2;AT5G30495.1	AT1G54770.1;AT5G30495.2;AT5G30495.1
0.412226	-0.171125	-0.0726587	0.300047	0.117122	0.282637		10	10	10	41.1	41.1	41.1	31.138	0	124.12	4030200000	2083900000	1946300000	10	10	10	0.62782	0.62975	1.4495	0.82681	8	7	8	9	8	7	8	9	560350000	334670000	225680000	690080000	390250000	299830000	1279100000	523840000	755210000	1500700000	835160000	665540000	0.329746	0.117122	AT1G54780.1	AT1G54780.1
0.341624	0.217404	-0.446722	-0.546839	-0.108633	0.452902		2	2	2	11.5	11.5	11.5	21.569	0	7.1823	3787700000	1848900000	1938700000	2	2	2	0.61781	0.48712	1.8571	1.3701	2	2	2	2	2	2	2	2	69809000	39865000	29944000	289840000	144770000	145070000	1720900000	757270000	963670000	1707100000	907010000	800060000	0.177682	-0.108633	AT1G54860.1	AT1G54860.1
-0.223247	-0.726108	-0.740146	-0.802606	-0.623027	0.268586	+	4	4	4	14.9	14.9	14.9	36.516	0	7.1183	1407700000	598420000	809310000	4	4	4	0.97077	0.942	2.2632	1.8492	3	4	2	3	3	4	2	3	286160000	140530000	145640000	425830000	220560000	205270000	266250000	83601000	182650000	429490000	153730000	275760000	1.72415	-0.623027	AT1G54970.1	AT1G54970.1
-0.112932	-0.0874255	-0.119268	-0.0133393	-0.0832413	0.0485911	+	26	26	26	43.7	43.7	43.7	98.044	0	217.15	2852700000	1371400000	1481300000	NaN	NaN	NaN	0.90878	0.62015	6.3899	1.1096	12	19	15	13	12	19	15	13	402030000	191650000	210380000	774020000	486160000	287870000	1122800000	452460000	670290000	553860000	241160000	312710000	1.38035	-0.0832413	AT1G55020.1;AT3G22400.1	AT1G55020.1
0.063279	-0.1556	-0.389364	-0.681933	-0.290904	0.319557		13	8	8	26.1	16.6	16.6	73.622	0	161.88	3337100000	1607100000	1730000000	13	8	8	0.73368	0.65978	1.7522	1.7726	7	6	7	7	7	6	7	7	789110000	411930000	377170000	492240000	310070000	182170000	792510000	359270000	433240000	1263200000	525830000	737400000	0.779345	-0.290904	AT1G55130.1	AT1G55130.1
0.0604052	0.0683538	0.160274	0.36376	0.163198	0.14118		5	5	5	32.4	32.4	32.4	20.828	0	36.089	9367200000	4729900000	4637300000	NaN	NaN	NaN	0.82397	0.56566	1.257	0.86321	5	5	5	4	5	5	5	4	1943300000	1154200000	789060000	1605100000	709440000	895710000	2511500000	1076200000	1435300000	3307300000	1790000000	1517300000	0.983598	0.163198	AT1G55160.1;AT1G55160.3;AT1G55160.2	AT1G55160.1;AT1G55160.3;AT1G55160.2
-0.133831	-0.2222	-0.0127661	-0.583074	-0.237968	0.245565		2	2	2	22.8	22.8	22.8	21.071	0	36.375	936420000	435700000	500720000	2	2	2	0.90739	0.66884	1.3412	1.5297	2	2	2	2	2	2	2	2	274620000	147710000	126900000	138600000	80840000	57763000	290130000	111820000	178310000	233070000	95327000	137750000	0.829786	-0.237968	AT1G55190.1	AT1G55190.1
0.675063	0.275071	0.1228	0.610407	0.420835	0.264979		4	4	4	14.5	14.5	14.5	34.475	0	4.6886	191120000	113400000	77720000	NaN	NaN	NaN	0.53234	0.45588	1.0337	0.67776	3	2	2	2	3	2	2	2	62544000	37727000	24817000	34527000	23426000	11101000	47427000	22994000	24432000	46627000	29257000	17369000	1.299	0.420835	AT1G55450.1;AT1G55450.2;AT3G54150.1	AT1G55450.1;AT1G55450.2
1.66116	0.0537163	0.282676	-0.197257	0.450073	0.830839		11	4	2	23.2	9.5	5.7	63.808	0	22.451	419100000	219170000	199930000	NaN	NaN	NaN	0.26862	0.62972	1.1545	1.1495	3	4	3	3	1	2	1	1	84506000	63987000	20519000	50551000	27268000	23283000	163040000	68355000	94686000	121000000	59558000	61441000	0.446206	0.450073	AT1G55490.2;AT1G55490.1	AT1G55490.2;AT1G55490.1
0.75056	NaN	1.00097	0.939895	0.897143	0.130566	+	6	4	4	11.7	8.8	8.8	65.24	0	6.5393	259820000	132950000	126880000	NaN	NaN	NaN	0.4828	NaN	0.65051	0.55642	2	1	2	2	2	1	2	2	26821000	14409000	12412000	25550000	20183000	5366700	77929000	36365000	41564000	129520000	61989000	67533000	2.15575	0.897143	AT1G55500.3;AT1G55500.2;AT1G55500.1;AT1G09810.1;AT3G17330.2;AT3G17330.1;AT1G48110.2;AT1G48110.1	AT1G55500.3;AT1G55500.2;AT1G55500.1
-0.41576	0.198449	-0.0909025	-0.188166	-0.124095	0.2545		10	10	10	9.2	9.2	9.2	192.57	0	197.74	221160000	106360000	114790000	NaN	NaN	NaN	1.0568	0.55109	1.2998	1.1057	4	2	4	8	4	2	4	8	47678000	22136000	25542000	23319000	13494000	9824900	66566000	28332000	38234000	83595000	42401000	41194000	0.396442	-0.124095	AT1G55540.1;AT1G55540.2	AT1G55540.1;AT1G55540.2
-0.195307	-0.497508	-1.11723	0.687874	-0.280543	0.751048		3	3	3	15	15	15	17.085	0	3.0733	701850000	362390000	339450000	3	3	3	0.90781	0.74303	2.8339	0.74124	2	3	2	3	2	3	2	3	62111000	44101000	18010000	223060000	139730000	83328000	140820000	38236000	102590000	275860000	140330000	135530000	0.293075	-0.280543	AT1G55670.1	AT1G55670.1
0.0992577	0.600874	-0.285086	-0.0246926	0.0975883	0.371794		19	19	19	30.6	30.6	30.6	82.346	0	159.68	4272300000	2262300000	2010000000	19	19	19	0.81163	0.3638	1.4439	1.0514	15	9	16	15	15	9	16	15	1168900000	650670000	518210000	654160000	460660000	193510000	1186800000	520650000	666100000	1262600000	630370000	632190000	0.196587	0.0975883	AT1G55850.1	AT1G55850.1
0.407811	-0.558591	-0.01224	1.31482	0.287951	0.790692		5	5	5	29.9	29.9	29.9	37.663	0	6.433	257180000	142340000	114830000	NaN	NaN	NaN	0.6386	0.81179	1.2497	0.42238	2	3	2	2	2	3	2	2	53947000	31255000	22692000	41571000	29574000	11997000	95361000	39037000	56323000	66297000	42475000	23822000	0.284747	0.287951	AT1G55880.2;AT1G55880.1	AT1G55880.2;AT1G55880.1
1.34739	1.39653	0.935352	NaN	1.22642	0.25327	+	5	5	5	16.5	16.5	16.5	41.89	0	6.4424	133310000	86579000	46730000	NaN	NaN	NaN	0.32664	0.22327	0.68015	NaN	3	3	2	0	3	3	2	0	13043000	9492500	3550400	69825000	51819000	18007000	50441000	25267000	25173000	0	0	0	1.85638	1.22642	AT1G55900.2;AT1G55900.1	AT1G55900.2;AT1G55900.1
-0.470849	-1.14927	-0.094496	NaN	-0.571537	0.534545		1	1	1	3.7	3.7	3.7	35.461	0	16.881	571580000	229680000	341900000	1	1	1	1.0851	0.99424	1.4123	NaN	1	1	1	1	1	1	1	1	86712000	44053000	42659000	244460000	105900000	138560000	131970000	51956000	80017000	108440000	27766000	80670000	0.687743	-0.571537	AT1G55910.1	AT1G55910.1
-0.548833	0.17931	-0.120218	0.0257664	-0.115994	0.313405		38	38	25	57.3	57.3	38.7	93.89	0	218.54	29687000000	14997000000	14690000000	38	38	25	1.1662	0.51568	1.4767	1.0707	25	20	27	32	18	13	20	22	6019700000	3346500000	2673200000	3992400000	2552900000	1439500000	10539000000	4500200000	6038800000	9135900000	4597400000	4538500000	0.290022	-0.115994	AT1G56070.1	AT1G56070.1
0.265562	-0.0834222	-0.441739	1.70576	0.361542	0.941524		29	29	14	64	64	36.8	58.673	0	222.44	64074000000	36041000000	28033000000	29	29	14	0.66992	0.57815	1.6519	0.31019	22	24	25	26	13	11	13	12	12413000000	6214600000	6198100000	12186000000	7499400000	4686200000	23106000000	11156000000	11950000000	16370000000	11171000000	5198800000	0.302417	0.361542	AT1G56110.1	AT1G56110.1
-0.0456908	-0.193091	-0.271719	-0.328119	-0.209655	0.122535	+	23	22	17	32.3	31.5	25.8	113.75	0	108.58	4504400000	2275100000	2229300000	23	22	17	0.86137	0.70526	1.5527	1.349	15	15	16	18	13	12	13	15	816420000	441880000	374550000	929240000	564890000	364350000	1351300000	575570000	775760000	1407400000	692780000	714630000	1.379	-0.209655	AT1G56140.1	AT1G56140.1
-0.172287	-0.541774	-0.291724	-0.218636	-0.306105	0.164626	+	24	24	22	32.7	32.7	30.7	111.79	0	237.69	5691500000	2780100000	2911400000	NaN	NaN	NaN	0.89356	0.83317	1.6501	1.1749	16	16	18	18	14	15	16	16	1129100000	603590000	525470000	1147200000	653690000	493490000	1627000000	681390000	945590000	1788200000	841390000	946860000	1.47063	-0.306105	AT1G56145.1;AT1G56145.2	AT1G56145.1;AT1G56145.2
NaN	0.714004	-0.00116389	-0.0461871	0.222218	0.426494		9	2	2	33.8	9.9	9.9	42.615	0	3.2251	61384000	30550000	30834000	NaN	NaN	NaN	NaN	0.37555	1.1576	1.0441	0	1	2	1	0	1	2	1	0	0	0	15963000	10728000	5235600	24389000	10423000	13966000	21032000	9399100	11632000	0.335299	0.222218	AT1G56190.2;AT1G56190.1	AT1G56190.2;AT1G56190.1
0.101682	0.153547	0.0108294	0.222894	0.122238	0.0893428		8	8	2	57	57	18.1	21.986	0	41.111	6582600000	3194100000	3388600000	NaN	NaN	NaN	0.78711	0.48927	1.3689	0.90264	7	6	7	8	2	2	2	2	1633500000	820660000	812830000	983090000	602430000	380650000	2179000000	889220000	1289800000	1787000000	881740000	905240000	1.14536	0.122238	AT1G56330.1;AT3G62560.1;AT1G09180.1;AT1G02620.1	AT1G56330.1;AT3G62560.1;AT1G09180.1
-0.349217	-0.0513096	-0.693243	-0.712854	-0.451656	0.314833		15	15	9	45.9	45.9	28.9	48.527	0	98.848	2083700000	915860000	1167900000	NaN	NaN	NaN	1.0485	0.59466	1.9557	1.779	13	5	13	11	8	2	7	6	555050000	256750000	298300000	205580000	128540000	77044000	743870000	308730000	435140000	579250000	221840000	357410000	1.19319	-0.451656	AT1G56340.1;AT1G56340.2	AT1G56340.1;AT1G56340.2
NaN	0.0817065	0.172298	-0.274851	-0.00694889	0.23639		3	3	3	12.6	12.6	12.6	30.11	0	7.9868	194700000	104850000	89850000	3	3	3	NaN	0.47222	1.1552	1.3967	1	2	2	2	1	2	2	2	1531300	877260	654080	54423000	35635000	18789000	80099000	44670000	35429000	58643000	23665000	34978000	0.0159135	-0.00694889	AT1G56423.1	AT1G56423.1
1.00002	0.851599	-0.0670419	0.486527	0.567775	0.475037		5	5	5	32.9	32.9	32.9	27.651	0	36.778	724910000	564190000	160720000	5	5	5	0.42103	0.31989	1.3084	0.73055	4	4	4	2	4	4	4	2	416100000	374370000	41725000	126310000	98214000	28100000	142570000	67801000	74767000	39929000	23802000	16127000	1.01456	0.567775	AT1G56450.1	AT1G56450.1
-0.231786	-0.0593416	-0.240371	-0.942446	-0.368486	0.391621		8	8	8	26.9	26.9	26.9	43.909	0	12.877	1841100000	751340000	1089800000	8	8	8	0.96463	0.6215	1.634	2.0842	3	5	7	5	3	5	7	5	352750000	184560000	168190000	317810000	179580000	138230000	660150000	234690000	425460000	510380000	152510000	357880000	0.805739	-0.368486	AT1G56550.1	AT1G56550.1
-0.324863	NaN	0.102957	0.80711	0.195068	0.57158		2	2	2	4.4	4.4	4.4	70.436	0	4.082	128490000	110340000	18142000	2	2	2	1.0288	NaN	1.0967	0.73921	1	0	2	1	1	0	2	1	602970	291040	311930	0	0	0	123680000	107500000	16172000	4206300	2548600	1657700	0.211582	0.195068	AT1G56560.1	AT1G56560.1
-0.126241	-0.835548	0.671472	1.37964	0.272331	0.961197		6	6	6	12.6	12.6	12.6	60.748	0	12.913	1866900000	1078000000	788860000	6	6	6	0.83635	0.94626	0.75437	0.43377	3	5	4	5	3	5	4	5	260470000	131140000	129330000	317990000	170020000	147970000	804000000	434670000	369330000	484410000	342190000	142220000	0.21426	0.272331	AT1G56660.1	AT1G56660.1
0.0296038	-0.708011	-0.590591	-0.33935	-0.402087	0.326301		4	4	4	15.4	15.4	15.4	31.183	0	6.4876	610910000	300150000	310760000	4	4	4	0.8124	0.90219	1.9573	1.34	3	2	2	2	3	2	2	2	292800000	165020000	127780000	77113000	39805000	37308000	113710000	40232000	73483000	127290000	55097000	72192000	1.04333	-0.402087	AT1G56680.1	AT1G56680.1
-0.616511	0.259952	-0.383275	-0.179417	-0.229813	0.372154		7	7	7	21.8	21.8	21.8	49.914	0	149.05	843140000	367500000	475640000	7	7	7	1.2351	0.51837	1.8135	1.2307	4	2	5	7	4	2	5	7	59844000	25957000	33887000	61720000	37763000	23957000	317400000	117920000	199480000	404180000	185870000	218320000	0.516095	-0.229813	AT1G57590.1	AT1G57590.1
0.652402	0.194813	NaN	-0.474991	0.124075	0.567016		3	3	3	14	14	14	24.261	0	3.8852	80979000	49603000	31376000	NaN	NaN	NaN	0.50297	0.56866	NaN	1.4862	2	2	1	3	2	2	1	3	19550000	12771000	6778500	6003700	4173100	1830600	27419000	17888000	9531300	28006000	14770000	13236000	0.130102	0.124075	AT1G57610.3;AT1G57610.2;AT1G57610.1	AT1G57610.3;AT1G57610.2;AT1G57610.1
0.650155	0.439323	-0.663961	NaN	0.141839	0.70576		4	4	4	15.6	15.6	15.6	23.888	0	4.0632	213500000	111150000	102350000	4	4	4	0.54011	0.43059	1.9692	NaN	4	2	3	0	4	2	3	0	94867000	54087000	40780000	39863000	27832000	12032000	78769000	29233000	49536000	0	0	0	0.11862	0.141839	AT1G57620.1	AT1G57620.1
-0.109514	-0.635288	-0.274158	-0.112885	-0.282962	0.247131		1	1	1	4.4	4.4	4.4	40.879	0	17.643	107740000	53641000	54103000	NaN	NaN	NaN	0.8446	0.75731	1.522	1.3006	1	1	1	1	1	1	1	1	9315100	4886900	4428100	56893000	31719000	25173000	21423000	9034200	12389000	20114000	8001000	12113000	0.974861	-0.282962	AT1G57680.2;AT1G57680.1	AT1G57680.2;AT1G57680.1
-0.417028	0.115075	-0.168359	0.290255	-0.0450142	0.311792		17	17	11	49.6	49.6	30.3	46.4	0	50.818	7042400000	3498900000	3543500000	NaN	NaN	NaN	1.0925	0.56158	1.583	0.87553	14	10	15	12	9	5	10	8	1851500000	1010800000	840680000	592700000	371780000	220910000	2978400000	1221000000	1757400000	1619900000	895300000	724590000	0.101506	-0.0450142	AT1G57720.2;AT1G57720.1	AT1G57720.2;AT1G57720.1
1.24271	0.27006	0.943804	0.300325	0.689224	0.482388		3	3	3	10.3	10.3	10.3	44.181	0	43.927	389930000	254270000	135650000	NaN	NaN	NaN	0.33527	0.49101	0.6135	0.93206	3	3	3	3	3	3	3	3	165710000	112570000	53143000	80996000	55628000	25368000	75451000	41125000	34326000	67765000	44951000	22814000	1.18905	0.689224	AT1G57990.1;AT1G57980.1	AT1G57990.1
0.0243537	-0.116468	0.15316	-0.390328	-0.0823207	0.232999		5	5	5	16.4	16.4	16.4	67.115	0	14.891	875820000	422570000	453250000	5	5	5	0.83739	0.68518	1.1566	1.3237	3	5	4	5	3	5	4	5	118410000	63953000	54458000	271270000	151400000	119870000	239630000	102520000	137120000	246500000	104700000	141800000	0.275117	-0.0823207	AT1G58030.1	AT1G58030.1
-0.126382	-0.609198	-0.991367	-0.104786	-0.457933	0.425077		11	11	11	26.5	26.5	26.5	45.035	0	63.387	18644000000	7460900000	11183000000	11	11	11	0.89362	0.87221	2.6883	1.1659	6	9	11	7	6	9	11	7	1795400000	801040000	994370000	2979900000	1500700000	1479200000	8169000000	2673300000	5495700000	5699500000	2485800000	3213600000	0.920143	-0.457933	AT1G58270.1	AT1G58270.1
-0.613096	-0.668421	0.626181	0.937269	0.070483	0.83134		3	3	3	11.8	11.8	11.8	52.895	0	22.807	293370000	145450000	147920000	3	3	3	1.3025	0.93681	0.80903	0.55654	3	2	2	2	3	2	2	2	107360000	50704000	56657000	59045000	33087000	25959000	52014000	22853000	29160000	74952000	38804000	36148000	0.0574257	0.070483	AT1G58360.1	AT1G58360.1
-0.202544	-0.050416	-0.383839	-0.240851	-0.219412	0.13704	+	17	4	4	50.4	16.9	16.9	30.771	0	16.61	50304000000	22087000000	28217000000	NaN	NaN	NaN	1.0556	0.60334	1.7376	1.1783	4	4	4	4	4	4	4	4	11180000000	5573600000	5606600000	12558000000	6897100000	5661300000	15808000000	4920600000	10887000000	10758000000	4695400000	6062200000	1.30759	-0.219412	AT1G59359.1;AT1G58983.1;AT1G58684.1;AT1G58380.1	AT1G59359.1;AT1G58983.1;AT1G58684.1;AT1G58380.1
-0.140405	-0.255393	0.0580133	0.525681	0.0469742	0.344393		52	52	25	64.8	64.8	34.7	100.23	0	323.31	38746000000	20724000000	18022000000	52	52	25	0.8854	0.67659	1.2748	0.72388	35	46	39	39	14	22	17	16	5411600000	2716200000	2695400000	10761000000	6196200000	4565000000	11487000000	5848000000	5638500000	11087000000	5963900000	5122700000	0.0954406	0.0469742	AT1G59610.1	AT1G59610.1
0.218325	0.169276	0.00435453	0.157347	0.137326	0.0924912		21	21	21	24.2	24.2	24.2	137.75	0	173.28	2704500000	1403000000	1301500000	21	21	21	0.69571	0.52921	1.3645	0.94555	17	7	13	15	17	7	13	15	712980000	405150000	307840000	291200000	179980000	111220000	927100000	416900000	510200000	773210000	400970000	372250000	1.22847	0.137326	AT1G59820.1	AT1G59820.1
0.081376	-0.113232	0.216739	0.116176	0.0752648	0.138151		69	69	39	50.8	50.8	30.2	165.08	0	323.31	196220000000	99651000000	96566000000	69	69	39	0.80021	0.70955	1.169	0.9226	56	60	55	55	31	35	28	32	45393000000	24136000000	21256000000	40898000000	24798000000	16100000000	57917000000	24810000000	33106000000	52010000000	25906000000	26104000000	0.449055	0.0752648	AT1G59870.1	AT1G59870.1
0.0409053	NaN	-0.110557	-0.122737	-0.0641299	0.0911668		5	5	5	20.2	20.2	20.2	52.644	0	68.995	223180000	113420000	109760000	5	5	5	0.76089	NaN	1.3773	1.1088	4	1	4	3	4	1	4	3	34952000	20871000	14081000	7098400	4975900	2122600	93104000	42752000	50351000	88026000	44818000	43208000	0.459301	-0.0641299	AT1G60170.1	AT1G60170.1
-0.478486	NaN	0.7296	-0.2886	-0.0124953	0.649649		7	7	7	19.7	19.7	19.7	65.169	0	36.558	200110000	95343000	104770000	7	7	7	1.2048	NaN	0.72271	1.3694	3	1	6	3	3	1	6	3	35786000	17363000	18423000	0	0	0	106510000	48411000	58095000	57817000	29570000	28247000	0.01035	-0.0124953	AT1G60420.1	AT1G60420.1
-0.459148	-0.248731	0.279041	1.31063	0.220449	0.790341		3	3	3	15.3	15.3	15.3	38.775	0	38.256	237190000	133800000	103390000	NaN	NaN	NaN	1.0762	0.62128	1.0517	0.47918	3	3	3	3	3	3	3	3	46697000	22817000	23879000	64570000	34007000	30563000	59749000	28078000	31671000	66176000	48896000	17280000	0.210514	0.220449	AT1G60640.2;AT1G60640.1;AT1G60640.5;AT1G60640.4;AT1G60640.3	AT1G60640.2;AT1G60640.1;AT1G60640.5;AT1G60640.4;AT1G60640.3
NaN	-0.502416	-1.38559	-0.846393	-0.911466	0.445168		3	2	2	12.5	8.7	8.7	37.924	0.0003775	2.6862	93431000	36179000	57252000	NaN	NaN	NaN	NaN	0.83624	3.353	1.8817	1	1	2	1	1	1	2	1	7511900	4391500	3120400	15777000	8975400	6801200	33773000	8867200	24906000	36369000	13945000	22424000	1.14792	-0.911466	AT1G60710.1;AT1G60690.1;AT1G60680.1	AT1G60710.1
NaN	-0.101927	0.552803	1.69627	0.715714	0.9101		5	5	5	13	13	13	55.905	0	48.79	139290000	91533000	47757000	5	5	5	NaN	0.63269	0.82219	0.31969	0	2	1	4	0	2	1	4	0	0	0	62320000	40874000	21446000	18848000	11030000	7818000	58122000	39629000	18493000	0.513872	0.715714	AT1G60770.1	AT1G60770.1
0.986817	0.0252831	0.342827	0.026487	0.345354	0.452991		5	5	5	13.6	13.6	13.6	49.032	0	41.207	222890000	123450000	99444000	NaN	NaN	NaN	0.41489	0.6434	0.9605	0.9916	3	2	4	1	3	2	4	1	36664000	24378000	12287000	72662000	39778000	32885000	98609000	51962000	46647000	14959000	7333500	7625700	0.648355	0.345354	AT1G60780.1;AT1G10730.1	AT1G60780.1
-0.0679166	0.700512	1.51434	2.47369	1.15516	1.0909		3	3	3	11.5	11.5	11.5	41.779	0	8.9234	206470000	149600000	56867000	NaN	NaN	NaN	0.82053	0.31846	0.47134	0.2129	2	2	3	2	2	2	3	2	16698000	7851600	8846200	25042000	19338000	5704100	81642000	52298000	29344000	83084000	70111000	12973000	0.905039	1.15516	AT1G60850.2;AT1G60850.1;AT1G60850.3	AT1G60850.2;AT1G60850.1
-0.988681	NaN	0.178256	0.53477	-0.0918847	0.796843		3	3	2	12.2	12.2	8.6	41.039	0	13.632	254040000	131160000	122880000	NaN	NaN	NaN	1.6237	NaN	1.1794	0.72015	2	1	3	2	1	1	2	1	44592000	17993000	26599000	3749600	2486400	1263200	129490000	59428000	70065000	76209000	51253000	24956000	0.0654202	-0.0918847	AT1G60940.2;AT1G60940.1;AT1G10940.1;AT1G10940.2;AT2G23030.1;AT5G08590.1;AT5G63650.1;AT5G66880.1;AT3G50500.1;AT3G50500.2	AT1G60940.2;AT1G60940.1;AT1G10940.1;AT1G10940.2
0.103879	-0.260782	-0.0053256	-0.285268	-0.111874	0.191608		5	5	5	15.5	15.5	15.5	45.088	0	31.894	1832700000	981240000	851440000	5	5	5	0.76373	0.64244	1.3469	1.3277	2	1	3	5	2	1	3	5	321480000	176330000	145150000	237320000	142440000	94871000	458510000	181070000	277440000	815380000	481400000	333980000	0.485082	-0.111874	AT1G60960.1	AT1G60960.1
0.190798	0.102919	-0.0824359	0.622689	0.208493	0.298695		1	1	1	2.9	2.9	2.9	71.728	0	173.58	34329000	19124000	15205000	1	1	1	0.68796	0.49437	1.3409	0.79199	1	1	1	1	1	1	1	1	3179200	1821300	1357900	12066000	8282100	3784200	10348000	4529900	5818300	8735100	4490800	4244200	0.589933	0.208493	AT1G60995.1	AT1G60995.1
-0.260063	0.253259	-0.553212	-0.32247	-0.220622	0.340151		4	4	4	7.1	7.1	7.1	101.67	0	6.221	137630000	59917000	77712000	NaN	NaN	NaN	1.0434	0.51491	1.7772	1.3133	3	2	3	3	3	2	3	3	69056000	30356000	38700000	8476300	4980500	3495800	45923000	18295000	27628000	14174000	6285300	7888600	0.544681	-0.220622	AT1G61180.1;AT1G61180.2;AT1G61310.1;AT1G61190.1	AT1G61180.1;AT1G61180.2
0.338255	-0.00788653	0.133075	-0.113163	0.0875703	0.195209		6	6	6	27.7	27.7	27.7	30.942	0	22.858	7405800000	3641800000	3764000000	NaN	NaN	NaN	0.71363	0.60616	1.3281	1.0559	5	6	5	5	5	6	5	5	1847100000	1059000000	788100000	631330000	389500000	241830000	2980400000	1284500000	1695900000	1947000000	908780000	1038200000	0.360781	0.0875703	AT1G61250.2;AT1G61250.1;AT1G11180.1;AT1G11180.2	AT1G61250.2;AT1G61250.1
-0.231786	-0.389872	-0.265969	0.00692799	-0.220175	0.165937		6	6	6	33	33	33	23.746	0	26.452	9804500000	4982300000	4822300000	NaN	NaN	NaN	0.98356	0.75876	1.6013	0.96824	3	4	4	6	3	4	4	6	1120000000	586100000	533870000	3553100000	2004200000	1548900000	2043200000	815600000	1227600000	3088300000	1576400000	1511900000	1.11493	-0.220175	AT1G61520.2;AT1G61520.3;AT1G61520.1	AT1G61520.2;AT1G61520.3;AT1G61520.1
0.362335	-0.467583	0.464718	-0.308312	0.0127895	0.469143		6	6	6	16.1	16.1	16.1	59.997	0	10.394	1085500000	486410000	599120000	NaN	NaN	NaN	0.6167	0.77668	0.85557	1.3271	4	4	4	5	4	4	4	5	352840000	193720000	159120000	79569000	50276000	29293000	213850000	97704000	116140000	439280000	144710000	294570000	0.017753	0.0127895	AT1G61560.4;AT1G61560.3;AT1G61560.2;AT1G61560.1	AT1G61560.4;AT1G61560.3;AT1G61560.2;AT1G61560.1
-0.298841	0.11009	-0.397219	0.28996	-0.0740026	0.327302		19	10	10	43.8	27.9	27.9	44.546	0	26.457	3022300000	1484600000	1537700000	19	10	10	1.081	0.53203	1.8562	0.88651	6	8	6	6	6	8	6	6	613290000	310990000	302300000	817370000	508270000	309100000	855530000	294160000	561370000	736130000	371180000	364950000	0.166329	-0.0740026	AT1G61580.1	AT1G61580.1
0.557666	NaN	0.704957	-1.3148	-0.0173934	1.126		3	3	3	11.5	11.5	11.5	57.689	0	11.563	326980000	159030000	167940000	3	3	3	0.60787	NaN	0.86442	2.6221	3	1	2	2	3	1	2	2	80809000	40208000	40601000	76791000	50804000	25987000	112390000	52963000	59425000	56987000	15059000	41927000	0.00829353	-0.0173934	AT1G61670.1	AT1G61670.1
NaN	1.50803	1.47243	2.1277	1.70272	0.368472	+	3	3	3	13	13	13	40.879	0	7.4621	355470000	263530000	91940000	3	3	3	NaN	0.20302	0.4509	0.24087	1	2	3	3	1	2	3	3	7011700	3965000	3046700	73115000	58883000	14232000	131770000	86123000	45645000	143570000	114560000	29017000	1.81662	1.70272	AT1G61730.1	AT1G61730.1
0.0128703	NaN	0.256259	-0.698636	-0.143169	0.496203		6	6	6	27	27	27	34.952	0	9.0101	612820000	319510000	293310000	6	6	6	0.83731	NaN	1.1504	1.65	2	1	5	2	2	1	5	2	167070000	94128000	72940000	10165000	6359200	3805700	338040000	175990000	162050000	97554000	43037000	54517000	0.175994	-0.143169	AT1G61770.1	AT1G61770.1
0.369372	0.219019	0.187475	0.00452435	0.195098	0.1498		8	8	8	33.5	33.5	33.5	38.806	0	38.669	4500600000	2455900000	2044600000	NaN	NaN	NaN	0.65835	0.47677	1.1795	1.0434	6	7	7	5	6	7	7	5	976630000	596550000	380080000	896370000	581110000	315260000	1530700000	719930000	810790000	1096900000	558350000	538520000	1.09667	0.195098	AT1G61790.1;AT1G11560.1	AT1G61790.1
0.242596	NaN	-1.40948	1.73114	0.188085	1.57102		5	5	5	16.9	16.9	16.9	45.091	0	31.264	532890000	248560000	284330000	NaN	NaN	NaN	0.68814	NaN	3.2855	0.3136	4	1	4	3	4	1	4	3	254960000	136950000	118010000	0	0	0	109720000	28038000	81681000	168210000	83566000	84646000	0.0680731	0.188085	AT1G61900.2;AT1G61900.3;AT1G61900.1	AT1G61900.2;AT1G61900.3;AT1G61900.1
0.328642	0.443947	0.216088	0.392685	0.345341	0.098234	+	30	9	9	32.2	11.6	11.6	136.56	0	32.996	1286000000	532980000	753020000	30	9	9	0.6745	0.45643	1.0727	0.82579	6	4	7	6	6	4	7	6	266080000	147790000	118290000	167380000	93130000	74246000	347100000	173470000	173630000	505430000	118580000	386850000	2.22833	0.345341	AT1G62020.1	AT1G62020.1
NaN	-0.256362	-0.282544	0.286687	-0.0840728	0.321354		3	1	1	7.8	2.9	2.9	55.748	0.00055473	2.524	38486000	20963000	17523000	NaN	NaN	NaN	NaN	0.72191	1.4194	0.85729	0	1	1	1	0	1	1	1	0	0	0	18013000	10306000	7706900	7926800	3905900	4020900	12546000	6750900	5795400	0.158101	-0.0840728	AT1G62290.2;AT1G62290.1	AT1G62290.2;AT1G62290.1
0.117247	0.437755	0.719008	0.15901	0.358255	0.279432		8	8	8	12.6	12.6	12.6	73.295	0	61.785	905470000	540690000	364780000	8	8	8	0.80185	0.41799	0.84325	0.95624	7	3	3	6	7	3	3	6	309360000	190720000	118630000	106100000	68021000	38083000	170930000	81039000	89888000	319080000	200900000	118180000	1.08138	0.358255	AT1G62330.1	AT1G62330.1
NaN	-0.611255	-0.0792308	0.672985	-0.00583357	0.645259		5	5	5	13	13	13	82.707	0	20.665	212520000	123220000	89305000	5	5	5	NaN	0.87697	1.3102	0.63908	1	2	4	4	1	2	4	4	21340000	15173000	6167700	20986000	12646000	8340600	108020000	49978000	58045000	62175000	45423000	16751000	0.00483525	-0.00583357	AT1G62390.1	AT1G62390.1
-0.0896173	0.311381	-0.593525	-1.05869	-0.357612	0.596249		8	8	8	73	73	73	16.628	0	56.866	574280000	260590000	313690000	8	8	8	0.83681	0.38903	1.8271	2.2292	6	3	5	5	6	3	5	5	230290000	118480000	111810000	63506000	48593000	14913000	157620000	53847000	103780000	122860000	39672000	83190000	0.499742	-0.357612	AT1G62480.1	AT1G62480.1
-0.0377108	0.594422	0.460777	0.419481	0.359242	0.274966		17	17	14	37.7	37.7	33.3	72.227	0	60.993	3167400000	1746500000	1420800000	17	17	14	0.89014	0.37848	0.98324	0.82332	7	10	12	14	6	8	9	12	364550000	179040000	185510000	684280000	493680000	190600000	1113600000	518080000	595560000	1004900000	555720000	449160000	1.09974	0.359242	AT1G62660.1	AT1G62660.1
-0.144725	0.0231487	0.113554	-0.78165	-0.197418	0.403921		6	6	5	21.7	21.7	18.7	64.519	0	9.3509	305330000	175310000	130020000	6	6	5	0.86542	0.56954	1.0971	1.7512	4	3	3	4	4	3	3	3	70794000	38113000	32681000	53307000	36803000	16504000	89093000	57083000	32011000	92135000	43315000	48821000	0.397498	-0.197418	AT1G62740.1	AT1G62740.1
0.177569	-0.584282	0.0248862	-0.459306	-0.210283	0.36861		3	3	3	20.1	20.1	20.1	15.64	0	12.494	1686300000	890880000	795410000	NaN	NaN	NaN	0.81433	0.90884	1.3269	1.4434	3	2	2	2	3	2	2	2	888660000	487830000	400830000	228480000	144390000	84090000	330860000	150780000	180080000	238300000	107890000	130410000	0.472729	-0.210283	AT1G62790.2;AT1G62790.1	AT1G62790.2;AT1G62790.1
0.266913	0.207619	0.346121	0.21534	0.258998	0.0637675	+	13	11	11	51.8	44.5	44.5	33.597	0	29.536	1940200000	1144800000	795380000	13	11	11	0.68821	0.53788	1.0108	0.86954	7	2	8	6	7	2	8	6	647990000	400830000	247160000	207280000	123370000	83911000	560430000	265190000	295240000	524500000	355430000	169070000	2.40891	0.258998	AT1G63000.1	AT1G63000.1
-0.377317	0.297584	0.364523	-0.759673	-0.118721	0.542994		14	14	14	29.8	29.8	29.8	78.05	0	171.81	2297300000	1214500000	1082800000	NaN	NaN	NaN	1.0741	0.43823	1.058	1.8154	9	10	10	10	9	10	10	10	449970000	220990000	228980000	640670000	489320000	151360000	458230000	195550000	262680000	748390000	308650000	439740000	0.160226	-0.118721	AT1G63010.2;AT1G63010.4;AT1G63010.3;AT1G63010.1;AT1G63010.5	AT1G63010.2;AT1G63010.4;AT1G63010.3;AT1G63010.1;AT1G63010.5
0.495692	0.912295	-0.26155	0.0107155	0.289288	0.520181		3	2	2	7.1	4.7	4.7	52.769	0	13.573	297320000	164930000	132380000	3	2	2	0.59438	0.31575	1.3976	1.0428	2	2	2	2	2	2	2	2	74876000	45003000	29873000	50934000	36372000	14562000	54948000	20360000	34589000	116560000	63198000	53360000	0.4595	0.289288	AT1G63050.1	AT1G63050.1
0.405364	NaN	-0.0160494	-1.54225	-0.38431	1.0247		2	2	2	6.6	6.6	6.6	35.412	0.0015814	2.0923	447640000	208080000	239560000	2	2	2	0.62357	NaN	1.3583	3.1413	2	1	1	2	2	1	1	2	101500000	61384000	40118000	9455800	5661100	3794700	181900000	78669000	103230000	154790000	62366000	92421000	0.234636	-0.38431	AT1G63120.1	AT1G63120.1
NaN	0.244011	-0.145888	0.445205	0.181109	0.300525		2	2	2	10.8	10.8	10.8	36.747	0	34.956	61909000	34548000	27360000	2	2	2	NaN	0.48746	1.3324	0.76152	1	1	2	2	1	1	2	2	7398800	4357200	3041600	23006000	15862000	7144100	13261000	4578000	8682700	18243000	9751200	8492000	0.39131	0.181109	AT1G63160.1	AT1G63160.1
-0.244047	-0.2565	-0.432376	0.668168	-0.0661887	0.497066		1	1	1	9.1	9.1	9.1	17.201	0	9.086	141650000	72242000	69404000	1	1	1	0.92721	0.62361	1.7548	0.73649	1	1	1	1	1	1	1	1	26348000	12895000	13452000	41399000	25142000	16257000	48302000	18804000	29498000	25597000	15401000	10197000	0.092992	-0.0661887	AT1G63310.1	AT1G63310.1
-0.57292	-0.678576	-0.51556	-0.518948	-0.571501	0.0760662	+	18	10	10	51.1	33.9	33.9	54.798	0	92.503	11196000000	4611500000	6584500000	NaN	NaN	NaN	1.2009	0.92383	1.8776	1.4032	10	7	9	9	10	7	9	9	3198800000	1545500000	1653400000	1009600000	526310000	483330000	2911600000	1032000000	1879600000	4075900000	1507700000	2568300000	3.19398	-0.571501	AT1G63500.1;AT4G11845.1;AT3G09240.1;AT5G01060.1	AT1G63500.1
0.46694	0.0935959	0.50921	0.79431	0.466014	0.287715	+	8	8	8	28.1	28.1	28.1	48.012	0	11.622	258940000	138830000	120100000	NaN	NaN	NaN	0.58044	0.55381	0.98231	0.6448	6	3	4	2	6	3	4	2	86026000	51514000	34512000	28231000	19363000	8868300	120820000	54751000	66067000	23862000	13205000	10656000	1.31991	0.466014	AT1G63660.2;AT1G63660.1	AT1G63660.2;AT1G63660.1
0.333616	0.251625	0.10378	0.209478	0.224625	0.0956395	+	9	9	9	19.2	19.2	19.2	100.57	0	18.59	231520000	141510000	90019000	NaN	NaN	NaN	0.65908	0.54357	1.099	0.96586	4	3	5	4	4	3	5	4	35733000	27497000	8236200	40839000	33428000	7411300	96127000	47210000	48917000	58824000	33370000	25454000	1.73876	0.224625	AT1G63770.4;AT1G63770.2;AT1G63770.3;AT1G63770.5;AT1G63770.1	AT1G63770.4;AT1G63770.2;AT1G63770.3;AT1G63770.5;AT1G63770.1
-0.208813	-0.377458	0.0650887	1.27139	0.187553	0.745219		5	5	5	24.8	24.8	24.8	34.106	0	19.624	285580000	177440000	108140000	5	5	5	0.9882	0.73222	1.1926	0.43874	3	1	2	5	3	1	2	5	51146000	27739000	23407000	20438000	11198000	9239300	65494000	33080000	32413000	148510000	105430000	43081000	0.18752	0.187553	AT1G63780.1	AT1G63780.1
0.129663	0.227044	0.425827	1.44841	0.557735	0.606437		27	27	27	33.6	33.6	33.6	120.15	0	180.54	3759800000	2103600000	1656200000	27	27	27	0.75488	0.48371	1.0015	0.37062	13	15	22	19	13	15	22	19	418820000	231210000	187610000	780110000	523660000	256450000	1708800000	749850000	958920000	852120000	598910000	253210000	0.787445	0.557735	AT1G63810.1	AT1G63810.1
0.05118	NaN	-0.133446	-0.0256692	-0.0359784	0.0927437		2	2	2	23.3	23.3	23.3	25.667	0	5.7527	292000000	148790000	143210000	NaN	NaN	NaN	0.82354	NaN	1.4988	1.0703	2	0	1	2	2	0	1	2	91025000	57543000	33482000	0	0	0	88866000	33690000	55175000	112110000	57562000	54549000	0.243474	-0.0359784	AT1G63830.3;AT1G63830.2;AT1G63830.1	AT1G63830.3;AT1G63830.2;AT1G63830.1
0.119618	0.345098	-0.19113	0.280254	0.13846	0.239297		11	11	11	33.6	33.6	33.6	52.115	0	111.64	2183100000	979410000	1203700000	NaN	NaN	NaN	0.77098	0.44026	1.5378	0.87414	9	8	7	9	9	8	7	9	437100000	247050000	190050000	681660000	190790000	490870000	522460000	281650000	240800000	541890000	259920000	281970000	0.480233	0.13846	AT1G63940.4;AT1G63940.1;AT1G63940.2;AT1G63940.3	AT1G63940.4;AT1G63940.1;AT1G63940.2;AT1G63940.3
0.17158	0.384553	0.313885	0.65005	0.380017	0.200631	+	3	3	3	14.9	14.9	14.9	28.696	0	7.965	1154000000	627740000	526300000	NaN	NaN	NaN	0.7394	0.41799	1.0887	0.65068	2	2	2	2	2	2	2	2	194460000	106340000	88119000	235680000	154400000	81284000	252150000	116430000	135720000	471740000	250570000	221170000	1.49131	0.380017	AT1G64090.1;AT1G64090.2	AT1G64090.1;AT1G64090.2
0.100148	-0.490585	-0.274768	-0.088451	-0.188414	0.252998		6	6	6	11.1	11.1	11.1	88.05	0	14.897	411990000	198820000	213170000	6	6	6	0.77881	0.7692	1.6987	1.146	4	1	3	5	4	1	3	5	56568000	31689000	24879000	19352000	11257000	8095800	179200000	78525000	100670000	156870000	77347000	79525000	0.632398	-0.188414	AT1G64170.1	AT1G64170.1
0.0354247	0.10715	-0.00456174	0.14178	0.0699483	0.0665518		15	15	7	39.8	39.8	16.4	53.377	0	53.262	1784100000	926620000	857480000	15	15	7	0.83208	0.55294	1.3114	0.92441	10	5	9	8	4	2	4	2	581880000	312710000	269170000	222570000	139120000	83449000	480150000	220740000	259410000	499490000	254050000	245440000	0.898542	0.0699483	AT1G64190.1	AT1G64190.1
-0.0891836	0.0478617	-0.072939	0.0755293	-0.00968292	0.083455		13	5	5	64.6	38	38	27.085	0	44.426	4778400000	2146400000	2632100000	13	5	5	0.86474	0.5204	1.4243	0.98983	5	3	5	4	5	3	5	4	1276500000	630510000	645980000	364560000	241240000	123320000	1864300000	630620000	1233700000	1273100000	644000000	629090000	0.0801761	-0.00968292	AT1G64200.1	AT1G64200.1
-1.85075	0.0675396	0.570992	NaN	-0.404073	1.2779		2	2	2	39	39	39	8.3617	0	6.7786	258360000	98789000	159570000	2	2	2	2.822	0.59213	0.85449	NaN	1	1	2	1	1	1	2	1	113350000	34097000	79253000	8003400	5272100	2731400	66372000	19558000	46814000	70636000	39862000	30773000	0.194588	-0.404073	AT1G64220.1	AT1G64220.1
-0.147782	0.0853489	-0.114647	-0.671098	-0.212045	0.322898		12	12	12	23.6	23.6	23.6	64.494	0	79.316	1361600000	691240000	670400000	12	12	12	0.92202	0.59692	1.3741	1.6037	10	5	8	5	10	5	8	5	544070000	310630000	233440000	139130000	84740000	54386000	404130000	187480000	216650000	274310000	108390000	165930000	0.552112	-0.212045	AT1G64330.1	AT1G64330.1
0.353327	0.189206	0.246102	-0.193838	0.148699	0.23828		13	13	13	28.7	28.7	28.7	68.591	0	85.514	1523200000	837120000	686060000	NaN	NaN	NaN	0.67048	0.56914	1.1429	1.2316	6	11	9	10	6	11	9	10	184090000	113910000	70179000	365450000	247070000	118370000	474820000	237660000	237170000	498820000	238480000	260340000	0.522108	0.148699	AT1G64390.1;AT4G11050.1	AT1G64390.1
0.169433	0.239984	0.271638	-0.0400492	0.160252	0.140201		11	11	11	58.1	58.1	58.1	30.706	0	34.083	988670000	622410000	366260000	NaN	NaN	NaN	0.72121	0.50142	1.0511	1.1026	8	5	6	9	8	5	6	9	313470000	210330000	103140000	94019000	58916000	35103000	306720000	193200000	113520000	274460000	159970000	114500000	0.973286	0.160252	AT1G64520.1;AT5G42040.1	AT1G64520.1
0.37371	0.5845	0.626658	0.22957	0.45361	0.185882	+	7	7	7	16.5	16.5	16.5	79.643	0	12.765	404230000	350270000	53962000	7	7	7	0.63032	0.39698	0.81815	1.0439	3	5	3	1	3	5	3	1	103270000	98826000	4444500	107790000	82746000	25039000	185330000	164620000	20702000	7848200	4071200	3777100	1.78399	0.45361	AT1G64550.1	AT1G64550.1
-0.16846	-0.265877	-0.253412	0.100367	-0.146845	0.170398		2	2	2	20.4	20.4	20.4	20.251	0	11.416	1375500000	690200000	685330000	2	2	2	0.89239	0.69441	1.7143	0.91609	1	1	2	2	1	1	2	2	337580000	189860000	147720000	103900000	58710000	45189000	574540000	238110000	336430000	359520000	203530000	155990000	0.736936	-0.146845	AT1G64640.1	AT1G64640.1
-0.0930246	-0.149832	0.493355	0.126051	0.0941373	0.291515		10	10	5	18.2	18.2	8.9	50.658	0	15.246	5667900000	3197600000	2470300000	NaN	NaN	NaN	0.83525	0.60495	0.94197	0.91421	5	9	5	7	2	4	3	4	1053900000	607590000	446360000	1774400000	1141000000	633330000	1273800000	705060000	568780000	1565800000	743910000	821840000	0.248431	0.0941373	AT1G64650.1;AT1G64650.2	AT1G64650.1;AT1G64650.2
0.138136	-0.0633488	-0.26241	0.0970619	-0.0226403	0.181956		5	5	4	18.5	18.5	13.9	52.281	0	49.162	1968800000	966950000	1001900000	NaN	NaN	NaN	0.74754	0.61923	1.6125	0.99168	3	5	3	4	2	4	3	3	416510000	213740000	202770000	441930000	275100000	166830000	516400000	191820000	324580000	593970000	286290000	307670000	0.0864312	-0.0226403	AT1G64760.2;AT1G64760.1	AT1G64760.2;AT1G64760.1
-0.356804	-0.639432	0.199187	-0.223416	-0.255116	0.349015		6	6	6	18.7	18.7	18.7	55.013	0	90.079	5290200000	2576400000	2713800000	6	6	6	1.0716	0.89196	1.2098	1.3264	6	6	6	6	6	6	6	6	1218000000	621890000	596080000	1095200000	601170000	494070000	1547300000	728070000	819230000	1429700000	625220000	804450000	0.619922	-0.255116	AT1G64780.1	AT1G64780.1
-0.0366015	-0.338908	0.209478	0.620511	0.11362	0.405576		41	41	41	23.2	23.2	23.2	284.78	0	276.57	2467000000	1371500000	1095600000	NaN	NaN	NaN	0.86905	0.74407	1.1018	0.68505	17	27	26	21	17	27	26	21	389940000	202260000	187680000	761560000	489140000	272420000	816420000	388980000	427430000	499110000	291060000	208050000	0.211549	0.11362	AT1G64790.1;AT1G64790.2	AT1G64790.1;AT1G64790.2
1.0014	0.779927	0.504226	1.54054	0.956523	0.439261	+	10	10	10	23.9	23.9	23.9	60.235	0	23.247	379910000	260420000	119480000	10	10	10	0.42415	0.3413	0.883	0.36571	4	4	5	6	4	4	5	6	45216000	29585000	15630000	132150000	103910000	28239000	73893000	39659000	34234000	128650000	87268000	41380000	1.65039	0.956523	AT1G64880.1	AT1G64880.1
0.925729	0.582717	0.829623	0.451657	0.697431	0.218448	+	7	7	5	20.6	20.6	14.5	59.115	0	103.95	904340000	684050000	220290000	NaN	NaN	NaN	0.44969	0.37582	0.74018	0.82846	5	5	3	4	4	3	2	3	117450000	95782000	21671000	270230000	232620000	37609000	257360000	202190000	55168000	259300000	153450000	105850000	2.10915	0.697431	AT1G64950.1;AT2G12190.1;AT1G64900.1	AT1G64950.1;AT2G12190.1
0.468004	-0.464592	0.331859	0.697634	0.258226	0.504966		10	10	10	34.5	34.5	34.5	35.623	0	13.007	778490000	450270000	328230000	10	10	10	0.59427	0.79518	1.0664	0.65508	8	2	5	4	8	2	5	4	310440000	161150000	149280000	68745000	35377000	33368000	250250000	148110000	102150000	149050000	105630000	43427000	0.418274	0.258226	AT1G65020.1	AT1G65020.1
0.340221	-0.186963	0.329913	0.170318	0.163372	0.246167		7	7	7	31.2	31.2	31.2	36.392	0	241.43	1729600000	987600000	741950000	7	7	7	0.61895	0.60809	1.1093	0.98579	6	4	4	5	6	4	4	5	423610000	260910000	162690000	489490000	313320000	176170000	307330000	156110000	151220000	509120000	257260000	251860000	0.558507	0.163372	AT1G65260.1	AT1G65260.1
0.177847	0.172514	-0.063097	0.026579	0.0784607	0.11755		8	8	8	51.7	51.7	51.7	32.534	0	50.175	3012100000	1637800000	1374300000	NaN	NaN	NaN	0.74138	0.51078	1.3465	1.0463	6	6	4	6	6	6	4	6	669180000	370860000	298310000	961730000	639680000	322050000	678270000	266080000	412180000	702920000	361220000	341710000	0.561994	0.0784607	AT1G65270.3;AT1G65270.2;AT1G65270.1	AT1G65270.3;AT1G65270.2;AT1G65270.1
-0.195442	0.107417	0.345784	0.8326	0.27259	0.434091		1	1	1	14.3	14.3	14.3	14.167	0	37.315	10401000000	5383000000	5017600000	1	1	1	0.9569	0.52989	1.0195	0.59403	1	1	1	1	1	1	1	1	3265100000	1682500000	1582600000	2266700000	1263200000	1003400000	2326900000	980680000	1346200000	2542000000	1456600000	1085400000	0.525701	0.27259	AT1G65290.1	AT1G65290.1
0.296474	-0.0604831	-0.382483	-0.27858	-0.106268	0.300158		7	7	2	30.1	30.1	8.9	31.992	0	78.25	10638000000	5380100000	5258100000	NaN	NaN	NaN	0.67236	0.60187	1.8043	1.2518	6	6	4	6	2	1	0	1	3772400000	2041600000	1730800000	2359400000	1391400000	968010000	1730300000	705300000	1025100000	2776100000	1241800000	1534300000	0.275764	-0.106268	AT1G65310.1;AT5G48070.1;AT2G18800.1	AT1G65310.1
0.0868219	NaN	0.389308	-0.293277	0.060951	0.342027		5	5	5	30.7	30.7	30.7	37.518	0	19.984	483060000	254370000	228690000	5	5	5	0.76259	NaN	1.029	1.2818	3	2	3	4	3	2	3	4	198530000	123020000	75503000	16671000	14946000	1724400	149250000	73242000	76007000	118610000	43157000	75452000	0.104156	0.060951	AT1G65410.1	AT1G65410.1
-0.148892	-0.284315	-0.0598485	-1.091	-0.396013	0.472425		6	6	6	4.8	4.8	4.8	185.03	0	7.637	42021000	22011000	20010000	NaN	NaN	NaN	0.91518	0.77903	1.2329	2.2094	4	2	1	2	4	2	1	2	21529000	11019000	10510000	8910100	6730200	2179900	2062600	915350	1147300	9519800	3347000	6172800	0.716177	-0.396013	AT1G65440.1;AT1G65440.3;AT1G65440.2	AT1G65440.1;AT1G65440.3;AT1G65440.2
0.523525	1.29897	1.07452	0.580557	0.869393	0.378446	+	4	4	4	8.4	8.4	8.4	83.56	0	99.879	70516000	48748000	21767000	4	4	4	0.54454	0.25775	0.58565	0.76053	2	4	1	3	2	4	1	3	3789100	2486700	1302400	37543000	29749000	7794300	11405000	6874900	4530000	17778000	9637900	8140600	1.71277	0.869393	AT1G65540.1	AT1G65540.1
-0.947321	-0.448937	-0.688495	-0.699564	-0.696079	0.203528	+	11	11	11	25.4	25.4	25.4	69.836	0	73.579	791600000	321260000	470350000	11	11	11	1.6213	0.80382	2.1149	1.7315	8	2	6	6	8	2	6	6	213870000	80389000	133480000	83722000	50189000	33533000	207470000	84706000	122760000	286550000	105970000	180570000	2.19417	-0.696079	AT1G65610.1	AT1G65610.1
1.1312	0.77865	NaN	0.356609	0.755485	0.387813		3	3	3	15.1	15.1	15.1	28.574	0.0058411	1.6329	525130000	306180000	218960000	3	3	3	0.38015	0.34845	NaN	0.884	2	2	1	2	2	2	1	2	147060000	102010000	45049000	8458300	6336200	2122100	287250000	146380000	140870000	82367000	51447000	30920000	1.1094	0.755485	AT1G65690.1	AT1G65690.1
-1.47887	-1.78585	-0.964805	-1.49351	-1.43076	0.341298	+	2	2	2	4.7	4.7	4.7	75.7	0	36.264	249080000	73605000	175480000	2	2	2	2.1822	1.7126	2.5175	3.1812	2	2	2	2	2	2	2	2	69364000	19422000	49942000	49701000	17951000	31750000	73805000	20961000	52844000	56213000	15270000	40943000	2.44872	-1.43076	AT1G65730.1	AT1G65730.1
0.0879167	0.13189	0.501177	-0.0560263	0.166239	0.237276		5	5	5	28.8	28.8	28.8	16.586	0	10.135	10414000000	6320300000	4094000000	NaN	NaN	NaN	0.7778	0.55	1.0018	0.99362	5	5	5	5	5	5	5	5	1854200000	1202000000	652230000	2852400000	1941700000	910760000	3445200000	1871400000	1573800000	2262500000	1305200000	957260000	0.59231	0.166239	AT1G65820.1;AT1G65820.3;AT1G65820.2	AT1G65820.1;AT1G65820.3;AT1G65820.2
0.0175803	-0.11201	-0.137337	-0.325717	-0.139371	0.141553		17	17	13	48.8	48.8	39	45.746	0	161.92	9638100000	4646400000	4991700000	NaN	NaN	NaN	0.82055	0.6017	1.4503	1.3267	14	11	13	14	11	9	9	11	1811500000	983140000	828400000	1553900000	955630000	598240000	3198900000	1412200000	1786600000	3073800000	1295400000	1778400000	0.84296	-0.139371	AT1G65930.1;AT5G14590.1	AT1G65930.1
-0.101938	0.104002	0.680231	0.364342	0.261659	0.338036		9	7	7	25.9	19	19	56.14	0	29.745	686310000	370120000	316190000	NaN	NaN	NaN	0.86435	0.51481	0.78041	0.89892	4	4	4	4	4	4	4	4	183590000	94970000	88623000	155100000	97525000	57576000	183200000	89417000	93787000	164410000	88208000	76203000	0.658868	0.261659	AT1G65960.2;AT1G65960.1;AT3G17760.2;AT3G17760.1	AT1G65960.2
0.0509409	0.0250812	-0.374774	0.369215	0.0176157	0.304827		5	5	4	54.9	54.9	42.6	17.428	0	14.029	639120000	415900000	223210000	NaN	NaN	NaN	0.8199	0.60113	1.6199	0.82085	3	4	4	4	3	3	4	3	121110000	79102000	42007000	191530000	151110000	40413000	187810000	96530000	91283000	138670000	89159000	49508000	0.0384417	0.0176157	AT1G65980.1;AT1G65980.2	AT1G65980.1;AT1G65980.2
-0.152495	NaN	-1.16152	-1.56319	-0.959068	0.72681		7	7	7	18.6	18.6	18.6	53.135	0	7.4069	549530000	239200000	310330000	7	7	7	0.93286	NaN	3.0066	3.097	5	1	3	5	5	1	3	5	242330000	127800000	114540000	2075700	2075700	0	150690000	45249000	105440000	154440000	64075000	90361000	0.824989	-0.959068	AT1G65985.1	AT1G65985.1
-0.244956	-0.141121	0.0928304	0.285072	-0.00204361	0.237897		13	13	12	24.7	24.7	22.9	102.39	0	49.187	1912600000	957740000	954890000	13	13	12	0.96176	0.68285	1.1593	0.86013	8	6	9	10	7	5	8	9	225620000	123890000	101730000	360170000	216550000	143610000	644780000	246200000	398580000	682060000	371100000	310960000	0.00551952	-0.00204361	AT1G66150.1	AT1G66150.1
-0.0535822	-0.346077	-0.56979	-0.0860413	-0.263873	0.242342		9	9	9	45.1	45.1	45.1	47.313	0	25.07	1458100000	742390000	715670000	NaN	NaN	NaN	0.88693	0.73618	1.8458	1.0832	9	3	2	4	9	3	2	4	966580000	520190000	446390000	174990000	100520000	74470000	81297000	22534000	58763000	235190000	99143000	136040000	0.929578	-0.263873	AT1G66180.1;AT5G37540.1	AT1G66180.1
-0.603308	-0.358247	0.36551	-0.301486	-0.224383	0.414497		17	17	6	68	68	41.3	39.207	0	323.31	14436000000	6355600000	8080200000	NaN	NaN	NaN	1.256	0.7464	1.06	1.2602	12	13	15	13	3	4	5	5	2181500000	969600000	1211900000	1749300000	1084000000	665260000	6114100000	2358500000	3755600000	4390900000	1943500000	2447400000	0.445864	-0.224383	AT1G66200.1;AT1G66200.3;AT1G66200.2;AT1G48470.1	AT1G66200.1;AT1G66200.3;AT1G66200.2
-4.90859	-7.44984	-3.81358	NaN	-5.39067	1.86545	+	2	2	2	5	5	5	32.336	0.0072739	1.5662	898430000	318120000	580310000	2	2	2	23.997	91.675	18.936	NaN	2	2	2	2	2	2	2	2	125900000	27427000	98477000	513300000	206990000	306310000	218250000	43939000	174310000	40975000	39760000	1214400	1.42394	-5.39067	AT1G66230.1	AT1G66230.1
0.0950458	0.0551751	-0.522452	-0.918429	-0.322665	0.487201		4	4	4	48.1	48.1	48.1	11.43	0	6.6437	618490000	251280000	367210000	NaN	NaN	NaN	0.74401	0.55581	2.0573	1.9356	3	3	2	2	3	3	2	2	188870000	89109000	99757000	55288000	32766000	22522000	252100000	83963000	168140000	122230000	45438000	76795000	0.55724	-0.322665	AT1G66240.1;AT1G66240.2	AT1G66240.1;AT1G66240.2
-0.0198134	0.112679	-0.133446	0.35222	0.0779098	0.208707		8	8	7	26.7	26.7	24	54.206	0	156.21	3059700000	1539900000	1519800000	8	8	7	0.84271	0.55619	1.442	0.84006	8	7	7	7	7	6	6	6	795030000	374900000	420130000	521550000	301770000	219780000	859070000	375310000	483770000	884070000	487930000	396140000	0.292862	0.0779098	AT1G66250.1	AT1G66250.1
-1.0713	-0.248036	-0.0571593	0.240665	-0.283958	0.5621		10	10	10	37.3	37.3	37.3	31.318	0	170.47	6825200000	2888000000	3937200000	NaN	NaN	NaN	1.7184	0.70454	1.4255	0.90597	9	5	7	8	9	5	7	8	2570500000	1123600000	1446800000	337470000	221670000	115800000	2058900000	549510000	1509400000	1858300000	993180000	865140000	0.412575	-0.283958	AT1G66260.2;AT1G66260.1	AT1G66260.2;AT1G66260.1
-1.70357	-1.24776	-0.922352	-1.0032	-1.21922	0.351286	+	27	22	16	68.7	61.8	48.9	59.663	0	323.31	67705000000	22965000000	44740000000	NaN	NaN	NaN	2.7574	1.3175	2.5422	2.1689	19	21	21	19	14	15	15	14	11343000000	3981600000	7361800000	18013000000	7054300000	10959000000	20582000000	5656900000	14925000000	17766000000	6271900000	11494000000	2.21242	-1.21922	AT1G66270.1;AT1G66270.2	AT1G66270.1;AT1G66270.2
-1.13404	-1.23609	-0.843969	-0.634805	-0.962226	0.274293	+	25	16	16	57.3	39.7	39.7	59.78	0	122.22	53787000000	19540000000	34247000000	25	16	16	1.9095	1.3119	2.4704	1.6208	12	14	16	12	12	14	16	12	10153000000	4242700000	5910500000	12296000000	4845400000	7450600000	17767000000	5848900000	11918000000	13570000000	4602800000	8967500000	2.22569	-0.962226	AT1G66280.1	AT1G66280.1
0.35878	-0.00770569	0.369237	0.204733	0.231261	0.17617		5	5	5	13	13	13	82.565	0	13.364	404490000	227390000	177110000	5	5	5	0.64046	0.55799	0.9909	0.93833	3	3	4	3	3	3	4	3	56575000	35066000	21509000	144980000	89039000	55943000	111100000	56400000	54698000	91837000	46880000	44956000	1.1044	0.231261	AT1G66340.1	AT1G66340.1
0.0924195	0.00821227	-0.291724	1.57709	0.346501	0.836797		8	2	2	75.2	33.6	33.6	16.862	0	238.19	7697100000	3850900000	3846200000	NaN	NaN	NaN	0.78091	0.56345	1.6155	0.35181	2	2	1	2	2	2	1	2	2428200000	1228600000	1199600000	1929400000	1140400000	789010000	1616900000	599800000	1017100000	1722600000	882120000	840520000	0.329465	0.346501	AT5G37780.1;AT1G66410.1;AT1G66410.2;AT5G37780.2;AT5G37780.3	AT5G37780.1;AT1G66410.1;AT1G66410.2;AT5G37780.2;AT5G37780.3
0.712532	NaN	1.44621	-0.541573	0.539055	1.00518		3	3	3	19.1	19.1	19.1	24.731	0	10.349	89904000	55209000	34695000	3	3	3	0.50618	NaN	0.45281	1.5097	3	1	2	2	3	1	2	2	25220000	14622000	10598000	8574700	6122900	2451800	36441000	24393000	12048000	19669000	10071000	9597700	0.345803	0.539055	AT1G66480.1	AT1G66480.1
-0.0511792	0.0904252	-0.26155	-0.319336	-0.13541	0.189593		14	14	6	54.3	54.3	20.4	24.929	0	68.388	55565000000	28652000000	26914000000	14	14	6	0.85493	0.5378	1.631	1.3352	7	9	13	8	1	3	6	3	10659000000	5486400000	5172800000	16920000000	10579000000	6341700000	17451000000	7053200000	10397000000	10535000000	5533500000	5001900000	0.604702	-0.13541	AT1G66580.1	AT1G66580.1
0.250717	-0.582628	0.553105	-0.522936	-0.0754353	0.565373		7	7	7	32.1	32.1	32.1	39.229	0	197.68	237890000	102390000	135500000	7	7	7	0.67004	0.97305	0.83231	1.631	5	3	6	3	5	3	6	3	68417000	36615000	31802000	11251000	6810300	4440600	93768000	30282000	63486000	64455000	28687000	35768000	0.0931935	-0.0754353	AT1G66680.1	AT1G66680.1
0.132982	0.674798	0.170588	0.678036	0.414101	0.303288		13	13	13	17.4	17.4	17.4	144.43	0	89.587	1240700000	720190000	520500000	13	13	13	0.77966	0.4011	1.1098	0.65952	8	5	7	6	8	5	7	6	589710000	371320000	218390000	76470000	52936000	23534000	287960000	124620000	163340000	286550000	171320000	115230000	1.1433	0.414101	AT1G66880.1	AT1G66880.1
-0.0626241	-0.402806	-0.0272294	-0.123982	-0.15416	0.170514		20	3	3	17.1	3.4	3.4	165.19	0	17.754	695110000	270610000	424510000	20	3	3	0.87712	0.75219	1.4259	1.1608	2	1	1	2	2	1	1	2	137070000	68699000	68373000	223980000	97578000	126400000	158860000	43002000	115850000	175210000	61330000	113880000	0.773923	-0.15416	AT1G66950.1	AT1G66950.1
NaN	-0.110388	-0.649282	-0.707884	-0.489185	0.329354		7	5	5	13.6	10.6	10.6	83.787	0	24.621	247800000	111460000	136350000	NaN	NaN	NaN	NaN	0.74882	2.0607	1.723	1	2	3	3	1	2	3	3	3684900	2688700	996170	27099000	15361000	11737000	99735000	39780000	59955000	117280000	53627000	63657000	0.907694	-0.489185	AT1G66970.1;AT1G66970.2	AT1G66970.1;AT1G66970.2
3.12474	0.0463249	0.0181988	0.346656	0.88398	1.50122		5	4	4	33.9	26.1	26.1	20.216	0	36.293	1113600000	766070000	347490000	NaN	NaN	NaN	0.097403	0.55362	1.3234	0.84473	4	2	4	3	4	2	4	3	471270000	430630000	40633000	274710000	156240000	118470000	212250000	95014000	117240000	155330000	84188000	71140000	0.489666	0.88398	AT1G67090.1;AT1G67090.2	AT1G67090.1
NaN	0.502679	-0.0148099	0.00224536	0.163372	0.293973		6	6	6	5	5	5	244.25	0	17.621	43868000	28978000	14890000	NaN	NaN	NaN	NaN	0.43761	1.221	1.2254	1	6	3	2	1	6	3	2	5077800	2847100	2230700	25425000	18520000	6905600	10029000	5885200	4143300	3336700	1726000	1610700	0.35919	0.163372	AT1G67140.1;AT1G67140.2;AT1G67140.3	AT1G67140.1;AT1G67140.2;AT1G67140.3
-0.0779919	0.0754413	0.169046	-1.07028	-0.225946	0.572027		7	7	7	29.2	29.2	29.2	32.474	0	18.961	3766000000	1739900000	2026100000	7	7	7	0.9159	0.52376	1.2533	2.2111	6	4	6	6	6	4	6	6	1393000000	695630000	697370000	230130000	162650000	67476000	1078700000	499860000	578870000	1064100000	381790000	682350000	0.312273	-0.225946	AT1G67330.1	AT1G67330.1
-0.146532	-0.150487	0.707362	0.472377	0.22068	0.436967		8	8	8	69.4	69.4	69.4	11.791	0	95.226	18136000000	9163300000	8972700000	NaN	NaN	NaN	0.89796	0.65894	0.74987	0.7638	5	6	8	7	5	6	8	7	2317500000	1132900000	1184500000	4398200000	2626700000	1771600000	5638700000	2477100000	3161600000	5781700000	2926600000	2855100000	0.412439	0.22068	AT1G67350.2;AT1G67350.1	AT1G67350.2;AT1G67350.1
-0.135512	-0.0603721	-0.473931	-0.537429	-0.301811	0.238809		5	5	5	17.9	17.9	17.9	49.755	0	12.767	324320000	167510000	156810000	5	5	5	0.94089	0.6061	1.7026	1.5049	3	2	3	5	3	2	3	5	113580000	64439000	49142000	54971000	32359000	22613000	54793000	21946000	32847000	100970000	48765000	52206000	1.06752	-0.301811	AT1G67410.1	AT1G67410.1
0.195758	0.0568072	-0.202958	0.199173	0.0621949	0.188801		8	8	1	47.4	47.4	5.7	19.854	0	24.409	28635000000	15271000000	13364000000	NaN	NaN	NaN	0.72654	0.54288	1.4609	0.89236	7	5	7	5	1	0	1	1	7705200000	4368800000	3336400000	5972300000	4063300000	1909100000	9452300000	3961000000	5491300000	5505200000	2878400000	2626800000	0.254105	0.0621949	AT1G67430.1;AT1G67430.2	AT1G67430.1;AT1G67430.2
0.21384	0.117906	-0.064789	-0.210591	0.0140915	0.189192		14	14	14	21.5	21.5	21.5	88.122	0	24.425	615680000	363390000	252290000	NaN	NaN	NaN	0.75243	0.52139	1.2784	1.1817	8	7	8	5	8	7	8	5	134830000	71747000	63087000	132420000	82605000	49816000	189890000	80869000	109030000	158530000	128170000	30366000	0.050107	0.0140915	AT1G67490.2;AT1G67490.1;AT1G24320.1	AT1G67490.2;AT1G67490.1
-0.15457	2.45877	-0.381465	0.0198462	0.485646	1.32564		3	3	3	8.1	8.1	8.1	77.171	0	10.947	295940000	223930000	72005000	3	3	3	0.90843	0.10226	1.5775	1.011	1	1	3	2	1	1	3	2	16297000	8766600	7530200	128150000	117980000	10169000	112390000	79085000	33309000	39098000	18101000	20997000	0.286677	0.485646	AT1G67510.1	AT1G67510.1
-0.0311025	-0.144952	0.51318	1.13528	0.368102	0.586573		21	21	14	43.7	43.7	31.2	73.069	0	134.92	4779100000	2827600000	1951500000	21	21	14	0.86091	0.63837	0.91594	0.47835	15	15	15	17	11	10	11	11	1227500000	685530000	541980000	1133200000	703240000	429940000	1445100000	779560000	665500000	973340000	659230000	314110000	0.525325	0.368102	AT1G67680.1	AT1G67680.1
0.382045	0.241234	-0.216468	-0.0908566	0.0789886	0.279469		12	12	12	57.5	57.5	57.5	35.761	0	63.068	14223000000	7197000000	7025800000	12	12	12	0.64052	0.50131	1.4668	1.0978	10	10	10	10	10	10	10	10	2393900000	1459300000	934600000	3248000000	1983700000	1264300000	4418100000	1766600000	2651500000	4162800000	1987400000	2175400000	0.213674	0.0789886	AT1G67730.1	AT1G67730.1
-0.381574	-0.474022	0.766006	0.483071	0.0983702	0.6196		1	1	1	19	19	19	7.5337	0	3.5243	4602800000	2606200000	1996700000	1	1	1	1.1077	0.84489	0.84654	0.72316	1	1	1	1	1	1	1	1	1341100000	636860000	704240000	1432500000	902150000	530300000	1042600000	592060000	450580000	786650000	475090000	311560000	0.112574	0.0983702	AT1G67785.1	AT1G67785.1
0.0663519	0.075807	0.213625	-0.173421	0.0455908	0.160775		8	8	8	42.6	42.6	42.6	28.677	0	33.812	1292200000	701510000	590670000	8	8	8	0.77917	0.54884	1.1325	1.1862	6	5	8	6	6	5	8	6	290750000	161110000	129640000	277110000	177070000	100040000	456000000	234580000	221420000	268320000	128760000	139570000	0.214469	0.0455908	AT1G67940.1	AT1G67940.1
-0.0249022	-0.0539387	0.2757	-0.738531	-0.135418	0.428803		6	6	6	23.9	23.9	23.9	38.298	0	40.935	2169800000	1090600000	1079200000	6	6	6	0.80363	0.56491	1.0909	1.7187	5	6	6	3	5	6	6	3	492410000	271940000	220470000	379230000	225130000	154100000	828510000	408840000	419680000	469600000	184690000	284910000	0.242233	-0.135418	AT1G68070.1	AT1G68070.1
0.557553	0.521606	0.289325	0.390888	0.439843	0.123279	+	2	2	2	7.5	7.5	7.5	50.582	0	16.32	244350000	152980000	91368000	2	2	2	0.56463	0.40457	0.98471	0.79094	2	2	2	1	2	2	2	1	48927000	32409000	16518000	74581000	54754000	19827000	82367000	45158000	37209000	38474000	20660000	17815000	2.24673	0.439843	AT1G68100.1	AT1G68100.1
0.356927	0.34145	-0.213039	-0.529001	-0.0109158	0.435406		3	3	3	19.9	19.9	19.9	21.41	0	12.26	838290000	434320000	403970000	3	3	3	0.63639	0.42392	1.6129	1.6043	2	2	2	3	2	2	2	3	168670000	94608000	74061000	226000000	156540000	69455000	204370000	88172000	116200000	239250000	94998000	144260000	0.0163007	-0.0109158	AT1G68220.1	AT1G68220.1
-0.212401	-0.358763	0.298015	-0.194759	-0.116977	0.28626		21	21	19	35.7	35.7	33.1	102.4	0	204.48	4852700000	2274600000	2578000000	21	21	19	0.93672	0.83	1.0188	1.1996	13	14	19	15	12	12	17	14	667820000	353270000	314550000	1094600000	638120000	456490000	1895700000	739030000	1156700000	1194500000	544220000	650290000	0.324555	-0.116977	AT1G68560.1	AT1G68560.1
-0.0866365	-0.371083	-0.151472	-0.326318	-0.233878	0.136432	+	12	6	5	13.1	7.2	5.7	136.04	0	30.973	256010000	122050000	133960000	12	6	5	0.84609	0.74336	1.3483	1.3417	4	2	2	5	3	2	2	4	37043000	18383000	18660000	18353000	9849100	8503900	48367000	21854000	26513000	152250000	71969000	80282000	1.38107	-0.233878	AT1G68710.1	AT1G68710.1
-0.0808308	-0.127418	-0.537051	0.342336	-0.100741	0.359533		30	30	30	36.3	36.3	36.3	146.56	0	300.25	2281500000	1192300000	1089200000	30	30	30	0.8965	0.66826	1.8887	0.89083	18	12	17	21	18	12	17	21	609580000	313510000	296080000	500050000	322770000	177280000	469680000	184050000	285620000	702200000	371950000	330250000	0.211596	-0.100741	AT1G68720.1	AT1G68720.1
-0.879713	0.308329	NaN	0.411568	-0.0532719	0.717578		7	7	7	6.1	6.1	6.1	127.2	0	9.8297	45333000	29856000	15477000	7	7	7	1.4478	0.48707	NaN	0.79048	3	5	1	1	3	5	1	1	8640600	6949400	1691200	30927000	19507000	11421000	534390	236810	297580	5230800	3163200	2067600	0.041221	-0.0532719	AT1G68790.1	AT1G68790.1
0.417907	-0.0739544	-0.112195	-0.578947	-0.0867974	0.407328		5	5	5	9.8	9.8	9.8	66.439	0	26.82	104700000	43950000	60754000	NaN	NaN	NaN	0.58598	0.55533	1.3348	1.5521	3	4	3	2	3	4	3	2	15126000	9724700	5401600	57036000	19824000	37212000	22098000	10406000	11691000	10444000	3995500	6448900	0.155705	-0.0867974	AT1G68910.3;AT1G68910.2;AT1G68910.1	AT1G68910.3;AT1G68910.2;AT1G68910.1
-0.470071	0.149582	0.21847	1.02038	0.22959	0.611392		13	13	13	15.5	15.5	15.5	103.64	0	44.254	881950000	482120000	399820000	13	13	13	1.1121	0.49264	1.0458	0.53841	4	8	6	9	4	8	6	9	33681000	16622000	17059000	282440000	170530000	111900000	232250000	92009000	140240000	333570000	202960000	130620000	0.294845	0.22959	AT1G69070.1	AT1G69070.1
0.199921	0.344069	0.383721	-0.375548	0.138041	0.351383		11	11	11	20.3	20.3	20.3	81.789	0	93.575	1239100000	585300000	653810000	NaN	NaN	NaN	0.69269	0.47628	1.0541	1.3501	9	8	7	9	9	8	7	9	345360000	203930000	141430000	316200000	128340000	187870000	190720000	102820000	87899000	386820000	150210000	236610000	0.310351	0.138041	AT1G69450.2;AT1G69450.1	AT1G69450.2;AT1G69450.1
-0.281735	-0.154487	0.115181	-0.293277	-0.153579	0.189888		4	4	4	26.2	26.2	26.2	24.414	0	35.176	875280000	439780000	435500000	4	4	4	0.97044	0.62718	1.1874	1.3114	4	3	3	3	4	3	3	3	124860000	67024000	57840000	125990000	80267000	45719000	199750000	88447000	111300000	424690000	204050000	220640000	0.689985	-0.153579	AT1G69460.1	AT1G69460.1
-0.0396426	-0.195965	-0.0410619	0.400952	0.0310707	0.257269		11	9	9	48.6	40.9	40.9	31.405	0	46.196	2116700000	1149400000	967320000	NaN	NaN	NaN	0.84107	0.68229	1.373	0.80841	8	6	6	6	8	6	6	6	702100000	427970000	274130000	95003000	57698000	37305000	620970000	262350000	358620000	698670000	401400000	297270000	0.0837024	0.0310707	AT1G69840.7;AT1G69840.6;AT1G69840.5;AT1G69840.4;AT1G69840.3;AT1G69840.2;AT1G69840.1	AT1G69840.7;AT1G69840.6;AT1G69840.5;AT1G69840.4;AT1G69840.3;AT1G69840.2;AT1G69840.1
-0.264807	-0.434824	-1.0346	-0.249236	-0.495867	0.368861		5	5	5	10.1	10.1	10.1	63.981	0	87.961	506740000	240600000	266140000	5	5	5	0.92559	0.73677	2.6006	1.2596	2	5	5	3	2	5	5	3	121450000	66616000	54832000	153220000	80694000	72522000	183120000	67768000	115350000	48956000	25519000	23436000	1.12784	-0.495867	AT1G69850.1	AT1G69850.1
-0.503115	-0.359923	-0.517621	-0.651006	-0.507916	0.119015	+	6	5	5	11.3	10.4	10.4	87.201	0	172.6	311700000	132000000	179700000	6	5	5	1.1481	0.71561	1.8605	1.9622	5	3	5	3	5	3	5	3	76642000	34610000	42032000	89107000	46313000	42795000	109070000	37389000	71684000	36880000	13686000	23193000	2.47124	-0.507916	AT1G70300.1	AT1G70300.1
0.574289	NaN	-0.246596	0.618406	0.315366	0.487173		6	6	5	26.5	26.5	22.6	37.14	0	17.535	126490000	86622000	39873000	6	6	5	0.54847	NaN	1.3868	0.66136	3	2	3	2	2	2	3	2	57317000	41888000	15430000	21390000	15587000	5803500	21165000	12614000	8551200	26622000	16533000	10089000	0.42166	0.315366	AT1G70310.1	AT1G70310.1
-0.217438	0.28577	0.394898	0.105575	0.142201	0.267799		23	23	9	9.2	9.2	3.6	403.61	0	84.253	794190000	445740000	348450000	23	23	9	0.95596	0.52356	0.97995	1.0579	8	11	15	6	2	6	6	4	200770000	97091000	103670000	213130000	137660000	75476000	299110000	164330000	134780000	81189000	46666000	34523000	0.436339	0.142201	AT1G70320.1	AT1G70320.1
0.236132	0.0820038	0.467976	-0.336252	0.112465	0.338603		6	6	6	16.9	16.9	16.9	49.344	0	99.223	10156000000	5208000000	4948400000	6	6	6	0.74848	0.54457	1.0568	1.2719	5	6	4	4	5	6	4	4	2968000000	1593000000	1375000000	1295800000	845100000	450660000	3040500000	1419400000	1621100000	2852100000	1350500000	1501600000	0.256489	0.112465	AT1G70330.1	AT1G70330.1
-0.11549	-0.160177	-0.25267	-0.238555	-0.191723	0.0651009	+	13	13	13	67.4	67.4	67.4	28.412	0	138.61	5842400000	2489500000	3352900000	NaN	NaN	NaN	0.8901	0.62637	1.6261	1.197	9	10	13	10	9	10	13	10	446040000	246060000	199980000	1321000000	687930000	633060000	2576500000	901780000	1674700000	1498800000	653750000	845100000	2.01021	-0.191723	AT1G70410.3;AT1G70410.1;AT1G70410.2;AT1G23730.1	AT1G70410.3;AT1G70410.1;AT1G70410.2
0.0234466	-0.0852305	-0.512361	-0.315106	-0.222313	0.239393		15	14	13	30	28.7	27	72	0	34.558	972360000	518630000	453730000	15	14	13	0.79264	0.62853	1.7608	1.3409	8	5	5	8	8	5	4	7	286320000	154870000	131460000	130940000	74607000	56336000	293890000	180340000	113560000	261200000	108820000	152380000	0.795178	-0.222313	AT1G70520.1	AT1G70520.1
0.296607	NaN	-0.554417	-0.585785	-0.281199	0.50064		7	7	7	16.4	16.4	16.4	71.61	0	28.923	188650000	86747000	101900000	7	7	7	0.6765	NaN	1.7485	1.5813	3	0	5	4	3	0	5	4	54639000	30826000	23813000	0	0	0	74041000	30055000	43986000	59969000	25866000	34103000	0.363271	-0.281199	AT1G70530.1	AT1G70530.1
0.283217	0.0271006	0.339112	0.754925	0.351089	0.301553		6	6	1	21.6	21.6	3.7	53.444	0	10.352	383160000	210800000	172360000	NaN	NaN	NaN	0.67751	0.55597	1.0277	0.6341	3	2	4	3	0	0	1	0	132530000	75605000	56926000	92818000	55684000	37133000	115750000	53701000	62051000	42057000	25810000	16248000	0.990193	0.351089	AT1G70580.4;AT1G70580.3;AT1G70580.2;AT1G70580.1	AT1G70580.4;AT1G70580.3;AT1G70580.2;AT1G70580.1
0.371798	-0.191138	-0.0796492	0.484629	0.14641	0.33178		4	4	3	26.6	26.6	19.3	21.518	0	19.172	614160000	289740000	324420000	4	4	3	0.64195	0.68872	1.5641	0.70005	3	3	3	2	2	2	2	2	53997000	31457000	22541000	53062000	28628000	24434000	324970000	126300000	198670000	182130000	103350000	78779000	0.354126	0.14641	AT1G70680.1	AT1G70680.1
-0.130744	-0.354374	-0.235997	-0.0208835	-0.1855	0.142788		4	4	4	24.1	24.1	24.1	31.804	0	58.748	892350000	430820000	461530000	4	4	4	0.89535	0.69425	1.4987	1.0408	4	3	3	3	4	3	3	3	191320000	94124000	97195000	237610000	140790000	96827000	176710000	68839000	107870000	286710000	127070000	159640000	1.09422	-0.1855	AT1G70690.1	AT1G70690.1
-0.101795	0.0101251	-0.266582	NaN	-0.119417	0.139193		10	9	9	38.6	36.8	36.8	54.61	0	26.302	715390000	323920000	391470000	10	9	9	0.88791	0.60199	1.4515	NaN	9	4	2	1	9	4	2	1	585060000	254020000	331050000	72615000	47527000	25088000	42327000	14210000	28116000	15384000	8164500	7219900	0.559692	-0.119417	AT1G70710.1	AT1G70710.1
0.261371	0.000454605	0.428483	-0.140058	0.137563	0.255496		1	1	1	2	2	2	86.17	0	4.664	13184000	6760400	6424000	1	1	1	0.68861	0.58445	0.90697	1.4128	1	1	1	1	1	1	1	1	990120	659360	330760	3889700	2312900	1576700	3920400	2268700	1651700	4384200	1519400	2864800	0.443169	0.137563	AT1G70750.1	AT1G70750.1
0.489697	0.182982	0.773722	0.717527	0.540982	0.268409	+	18	18	14	34.4	34.4	29.2	66.864	0	82.824	4933600000	2993200000	1940400000	NaN	NaN	NaN	0.59446	0.50113	0.78137	0.66305	12	14	14	13	9	11	12	9	884350000	545710000	338640000	995840000	688120000	307720000	1744900000	985380000	759490000	1308500000	773970000	534530000	1.5615	0.540982	AT1G70770.2;AT1G70770.1;AT1G23170.1;AT3G11880.1	AT1G70770.2;AT1G70770.1
-0.498114	NaN	-0.95693	-1.08199	-0.845679	0.307427	+	3	2	2	16	12.5	12.5	32.277	0	4.3794	293760000	101790000	191980000	NaN	NaN	NaN	1.1543	NaN	2.7024	2.2884	1	1	1	1	1	1	1	1	104940000	47261000	57681000	5321100	2714000	2607100	85505000	24320000	61186000	97995000	27493000	70502000	1.38365	-0.845679	AT1G70830.4;AT1G70830.1;AT1G70830.5;AT1G70830.3;AT1G70830.2	AT1G70830.4;AT1G70830.1;AT1G70830.5;AT1G70830.3;AT1G70830.2
-0.525835	-0.375294	-0.750345	-0.999066	-0.662635	0.272126	+	12	12	10	59.2	59.2	53.5	35.57	0	35.466	2241000000	793950000	1447100000	NaN	NaN	NaN	1.1447	0.71935	2.1937	2.1417	10	4	7	8	8	3	6	7	699740000	305990000	393750000	229230000	133150000	96072000	783290000	219630000	563660000	528790000	135180000	393610000	1.78141	-0.662635	AT1G70850.3;AT1G70850.1;AT1G70850.2;AT1G70840.1	AT1G70850.3;AT1G70850.1;AT1G70850.2
0.04709	-0.488348	-0.190484	0.102548	-0.132298	0.269252		12	12	11	33.3	33.3	30.8	69.465	0	82.262	4480900000	2111400000	2369500000	12	12	11	0.78991	0.84099	1.6395	0.96865	8	10	8	12	7	9	7	11	894670000	480390000	414290000	482540000	264820000	217720000	1286400000	487190000	799240000	1817200000	879000000	938230000	0.399885	-0.132298	AT1G70940.1	AT1G70940.1
0.062556	-0.25885	-0.222418	-0.345643	-0.191089	0.17682		11	11	11	42.8	42.8	42.8	44.918	0	115.12	1986000000	916940000	1069100000	11	11	11	0.80121	0.71618	1.4513	1.3366	9	5	10	7	9	5	10	7	793950000	414540000	379410000	263570000	157760000	105800000	433950000	164570000	269390000	494530000	180060000	314470000	0.922927	-0.191089	AT1G71070.1	AT1G71070.1
-0.331601	-0.373764	0.04966	NaN	-0.218568	0.233247		1	1	1	8.3	8.3	8.3	27.574	0	13.524	574590000	282750000	291840000	NaN	NaN	NaN	0.98198	0.70119	1.315	NaN	1	1	1	1	1	1	1	1	45613000	24727000	20887000	234120000	140340000	93777000	281410000	112140000	169270000	13449000	5536700	7912500	0.608969	-0.218568	AT1G71190.2;AT1G71190.1	AT1G71190.2;AT1G71190.1
0.227966	0.246205	-0.0551746	0.18006	0.149764	0.139444		11	11	11	8.7	8.7	8.7	181.8	0	20.75	337690000	164540000	173150000	NaN	NaN	NaN	0.74814	0.53232	1.2827	0.8824	5	3	7	5	5	3	7	5	109460000	54855000	54603000	29454000	19439000	10015000	132310000	57994000	74315000	66470000	32256000	34215000	0.917451	0.149764	AT1G71220.1;AT1G71220.2	AT1G71220.1;AT1G71220.2
0.0766804	NaN	-0.518444	-0.425958	-0.289241	0.320253		4	4	4	8.1	8.1	8.1	95.283	0	44.997	168630000	77704000	90928000	4	4	4	0.75983	NaN	1.7842	1.4101	3	1	3	2	3	1	3	2	69593000	38710000	30883000	10992000	6926600	4065000	59330000	18370000	40960000	28717000	13697000	15019000	0.588046	-0.289241	AT1G71400.1	AT1G71400.1
-0.652478	0.756731	0.0257713	0.191673	0.0804244	0.580201		7	7	7	15.2	15.2	15.2	98.763	0	19.047	302840000	140460000	162380000	NaN	NaN	NaN	1.3244	0.38814	1.1755	0.94809	6	2	5	3	6	2	5	3	94937000	45690000	49247000	26290000	19205000	7085100	123020000	46718000	76301000	58590000	28847000	29743000	0.0971221	0.0804244	AT1G71410.1;AT1G22870.1	AT1G71410.1
0.182099	-0.177349	-0.547576	0.00798747	-0.13371	0.312518		6	6	6	30.7	30.7	30.7	31.727	0	26.382	2166000000	914590000	1251500000	6	6	6	0.75715	0.65215	1.9609	1.0523	6	5	6	6	6	5	6	6	195460000	107860000	87607000	236680000	145800000	90881000	812000000	254910000	557090000	921890000	406020000	515870000	0.341922	-0.13371	AT1G71500.1	AT1G71500.1
NaN	-0.133186	-0.665355	-0.277214	-0.358585	0.275258		4	4	4	15.6	15.6	15.6	39.559	0	9.6933	276940000	128350000	148590000	4	4	4	NaN	0.64037	2.0486	1.2986	1	3	3	2	1	3	3	2	12855000	6925300	5929700	71447000	40890000	30557000	106670000	40176000	66495000	85968000	40354000	45614000	0.816237	-0.358585	AT1G71695.1	AT1G71695.1
-0.493751	NaN	-0.403696	-0.386302	-0.427916	0.0576739	+	3	3	3	6.7	6.7	6.7	56.045	0	5.9238	270390000	105160000	165230000	NaN	NaN	NaN	1.2091	NaN	1.7759	1.4096	1	0	3	3	1	0	3	3	42797000	19523000	23275000	0	0	0	111270000	41980000	69291000	116320000	43662000	72663000	2.2218	-0.427916	AT1G71696.2;AT1G71696.1	AT1G71696.2;AT1G71696.1
0.304221	0.114252	0.415568	-0.00314364	0.207724	0.187717		4	4	4	29.9	29.9	29.9	22.403	0	19.735	367100000	211450000	155650000	4	4	4	0.65125	0.51535	0.88217	1.0718	2	2	4	1	2	2	4	1	79843000	51420000	28422000	66121000	45961000	20160000	96576000	45085000	51491000	124560000	68981000	55581000	0.94399	0.207724	AT1G71780.1	AT1G71780.1
0.538192	0.425362	0.193597	-0.0726447	0.271127	0.270371		11	11	11	21.1	21.1	21.1	85.673	0	73.293	498120000	250600000	247520000	NaN	NaN	NaN	0.57166	0.49758	0.99885	1.1042	4	7	5	4	4	7	5	4	123750000	72003000	51751000	90835000	60901000	29934000	139520000	59220000	80301000	144010000	58478000	85531000	0.858318	0.271127	AT1G71820.1;AT1G71820.2	AT1G71820.1;AT1G71820.2
-0.17174	NaN	-0.228217	-0.196994	-0.198984	0.0282909	+	5	5	5	22.9	22.9	22.9	37.798	0	5.5647	556280000	253840000	302440000	NaN	NaN	NaN	0.91907	NaN	1.5609	1.1991	3	1	3	2	3	1	3	2	218010000	114470000	103530000	39185000	26597000	12588000	199630000	71480000	128150000	99457000	41292000	58164000	2.17583	-0.198984	AT1G71860.3;AT1G71860.1;AT1G71860.2	AT1G71860.3;AT1G71860.1;AT1G71860.2
NaN	-0.10359	0.281726	0.1352	0.104445	0.19449		2	2	2	8.6	8.6	8.6	54.792	0	39.197	317840000	173330000	144500000	2	2	2	NaN	0.59434	1.1393	0.98633	1	1	2	2	1	1	2	2	18465000	12957000	5507700	98610000	61151000	37459000	100650000	47101000	53549000	100110000	52124000	47989000	0.346316	0.104445	AT1G71870.1	AT1G71870.1
-0.0543821	-0.186048	-0.173334	-0.108702	-0.130616	0.0610721	+	9	9	9	19.1	19.1	19.1	54.858	0	155.01	9249600000	4117200000	5132400000	NaN	NaN	NaN	0.86829	0.53725	1.5968	1.1522	8	6	9	8	8	6	9	8	2142000000	987270000	1154700000	672300000	275740000	396560000	3419700000	1377800000	2042000000	3015600000	1476400000	1539200000	1.62956	-0.130616	AT1G71880.1;AT1G71890.1;AT1G66570.2;AT1G66570.3;AT5G06170.1;AT1G66570.1;AT5G43610.1;AT2G14670.1	AT1G71880.1
-1.02949	-0.505214	NaN	-0.584481	-0.706395	0.282602	+	3	3	3	9.3	9.3	9.3	37.473	0	4.8538	112770000	72968000	39799000	3	3	3	1.5779	0.89766	NaN	1.5358	1	2	2	3	1	2	2	3	29822000	21956000	7866000	39670000	26879000	12791000	7978000	6748300	1229700	35296000	17385000	17912000	1.30603	-0.706395	AT1G71900.1	AT1G71900.1
NaN	-0.363652	0.10827	-0.953374	-0.402919	0.53191		5	5	5	11.6	11.6	11.6	62.261	0	8.8747	403570000	194570000	209000000	5	5	5	NaN	0.71067	1.2934	2.0055	1	2	5	3	1	2	5	3	16065000	9598400	6466900	132800000	77776000	55022000	173370000	77602000	95767000	81338000	29597000	51741000	0.495017	-0.402919	AT1G72125.1	AT1G72125.1
-0.0984944	0.329418	-0.559426	-0.966071	-0.323644	0.561393		19	17	17	37.5	34	34	64.046	0	226.86	7915000000	3017200000	4897800000	19	17	17	0.95908	0.43877	1.8919	2.1246	13	8	11	11	13	8	11	11	3003200000	1403300000	1599900000	256090000	145910000	110180000	2409400000	735490000	1673900000	2246300000	732460000	1513800000	0.478286	-0.323644	AT1G72150.1	AT1G72150.1
-0.215849	0.378546	-0.55532	-0.943151	-0.333944	0.560277		18	18	17	50.6	50.6	49	56.104	0	205	10553000000	4724000000	5829200000	18	18	17	0.97193	0.46097	1.9714	1.964	15	6	12	12	15	5	11	12	3613300000	1806900000	1806400000	623650000	437040000	186610000	3046900000	1104900000	1942100000	3269300000	1375100000	1894100000	0.496296	-0.333944	AT1G72160.1	AT1G72160.1
-0.109087	-0.000768349	0.247904	0.569476	0.176881	0.301392		4	4	4	43.1	43.1	43.1	10.752	0	92.365	4994700000	2693300000	2301400000	4	4	4	0.88426	0.58183	1.1257	0.75691	3	3	3	3	3	3	3	3	1134000000	593430000	540550000	676120000	404300000	271820000	1598300000	756960000	841320000	1586300000	938640000	647680000	0.487858	0.176881	AT1G72170.1	AT1G72170.1
-0.165583	-0.312801	-0.508947	0.0207624	-0.241642	0.224467		5	5	5	54.1	54.1	54.1	18.371	0	187.2	12941000000	6252600000	6688200000	5	5	5	0.9288	0.71623	1.8097	1.0181	5	3	5	4	5	3	5	4	2696000000	1384100000	1311900000	2198500000	1274300000	924290000	4057700000	1418300000	2639400000	3988600000	2176000000	1812500000	0.919504	-0.241642	AT1G72230.1	AT1G72230.1
NaN	-0.28838	1.13057	1.30772	0.716639	0.874867		2	2	2	13.6	13.6	13.6	42.191	0	9.5699	123710000	79692000	44016000	2	2	2	NaN	0.71359	0.52644	0.41199	0	1	2	1	0	1	2	1	0	0	0	53293000	30495000	22798000	40864000	28063000	12801000	29551000	21134000	8416700	0.534987	0.716639	AT1G72340.1	AT1G72340.1
0.0442164	0.239633	0.274452	0.587532	0.286458	0.224843		9	9	9	35.7	35.7	35.7	31.981	0	61	7924500000	4438500000	3486000000	NaN	NaN	NaN	0.86572	0.4936	1.1804	0.6933	8	9	8	7	8	9	8	7	2330200000	1259400000	1070800000	1437000000	888240000	548770000	2724600000	1318300000	1406300000	1432600000	972520000	460080000	1.07529	0.286458	AT1G72370.2;AT1G72370.1;AT3G04770.2;AT3G04770.1	AT1G72370.2;AT1G72370.1
-0.328665	-0.512299	0.0263265	1.42639	0.152937	0.87791		23	23	23	35.1	35.1	35.1	117.02	0	239.71	6182100000	3600500000	2581600000	23	23	23	0.98308	0.60282	1.1956	0.38361	16	19	19	19	16	19	19	19	900450000	473290000	427160000	1158100000	662730000	495350000	2490800000	1265100000	1225700000	1632700000	1199300000	433430000	0.124622	0.152937	AT1G72440.1	AT1G72440.1
-0.605635	NaN	-0.214818	-0.147418	-0.322624	0.247401		4	4	4	10.2	10.2	10.2	57.445	0	65.723	1986200000	856330000	1129800000	4	4	4	1.1676	NaN	1.6036	1.1814	3	1	3	4	3	1	3	4	229190000	126230000	102950000	10132000	6475100	3656600	560150000	216870000	343280000	1186700000	506750000	679950000	0.816931	-0.322624	AT1G72480.1	AT1G72480.1
-0.104516	-0.172768	-0.329161	-0.202893	-0.202334	0.0940356	+	17	17	17	34.9	34.9	34.9	84.533	0	130.11	4833500000	2177100000	2656400000	17	17	17	0.88497	0.69144	1.7656	1.1535	13	9	12	14	13	9	12	14	1189700000	597850000	591810000	760350000	445740000	314610000	1359500000	469040000	890410000	1524000000	664420000	859580000	1.63653	-0.202334	AT1G72500.1	AT1G72500.1
-0.686901	0.60115	-0.514013	-0.402797	-0.25064	0.579766		4	4	4	18.3	18.3	18.3	38.671	0	17.737	81723000	42688000	39035000	4	4	4	1.2843	0.39963	1.6859	1.4997	3	2	1	2	3	2	1	2	18282000	7335900	10946000	22706000	15979000	6726400	2389800	851530	1538200	38346000	18521000	19825000	0.345973	-0.25064	AT1G72680.1	AT1G72680.1
0.0724205	-0.00883952	-0.134655	-0.121631	-0.0481761	0.0982599		16	11	11	17.6	12.9	12.9	139.34	0	161.22	2442600000	1799200000	643450000	16	11	11	0.75526	0.58004	1.3286	1.1197	9	6	10	8	9	6	10	8	232470000	132590000	99880000	81760000	54163000	27598000	1681100000	1413400000	267690000	447350000	199070000	248280000	0.398909	-0.0481761	AT1G72700.1	AT1G72700.1
0.420128	0.0898446	0.722457	0.7672	0.499907	0.313842	+	15	4	4	46.6	14.7	14.7	46.77	0	24.207	425910000	227440000	198470000	15	4	4	0.62798	0.56446	0.83229	0.60636	3	2	3	3	3	2	3	3	67342000	43136000	24207000	32317000	20216000	12102000	206270000	85734000	120540000	119970000	78352000	41621000	1.30212	0.499907	AT1G72730.1	AT1G72730.1
-0.0574747	-0.153655	0.922863	0.884333	0.399017	0.584174		4	4	4	30.9	30.9	30.9	19.878	0	54.279	5229800000	3168700000	2061000000	4	4	4	0.87723	0.63133	0.71957	0.54677	3	3	2	4	3	3	2	4	1606500000	962750000	643710000	906320000	559190000	347130000	799250000	435000000	364250000	1917800000	1211800000	705960000	0.576257	0.399017	AT1G72750.1	AT1G72750.1
0.89274	0.269144	-0.763254	0.36834	0.191742	0.692963		4	4	2	20.2	20.2	10.8	22.691	0	62.925	601340000	311640000	289710000	4	4	2	0.43987	0.45664	2.2292	0.83009	2	3	4	3	1	2	2	2	25799000	18670000	7128300	67500000	41915000	25584000	218980000	103820000	115160000	289060000	147230000	141830000	0.208618	0.191742	AT1G73030.1	AT1G73030.1
0.173729	0.497117	-0.535933	-0.109958	0.00623887	0.438355		18	18	18	24.4	24.4	24.4	122.9	0	64.369	2297600000	1020300000	1277300000	NaN	NaN	NaN	0.76219	0.409	1.979	1.1205	12	6	13	14	12	6	13	14	741640000	483790000	257850000	180580000	73408000	107170000	773240000	230090000	543140000	602180000	233060000	369120000	0.00918224	0.00623887	AT1G73080.1;AT1G73066.1	AT1G73080.1
-0.0530039	0.139953	NaN	0.510436	0.199128	0.286343		4	3	3	41.2	34.5	34.5	18.004	0	152.39	305510000	174080000	131430000	4	3	3	0.81912	0.58271	NaN	0.69064	2	2	2	3	2	2	2	3	125300000	69168000	56137000	69039000	43343000	25696000	30725000	12291000	18434000	80442000	49279000	31164000	0.453956	0.199128	AT1G73230.1	AT1G73230.1
-0.635251	0.60479	0.86771	-0.0144876	0.20569	0.671618		6	6	3	18.9	18.9	9.6	35.569	0	16.229	342580000	182840000	159740000	6	6	3	1.2673	0.39455	0.69928	1.0555	3	3	4	5	2	2	3	2	65240000	32644000	32596000	53490000	39298000	14191000	58100000	32209000	25891000	165750000	78688000	87065000	0.233962	0.20569	AT1G73250.1	AT1G73250.1
-0.385583	-1.08792	-0.0176227	0.00832058	-0.370702	0.510866		2	2	2	19.5	19.5	19.5	23.793	0	31.961	448990000	187780000	261210000	2	2	2	1.085	1.1942	1.4739	1.0736	1	1	2	2	1	1	2	2	40519000	19919000	20600000	110800000	31162000	79634000	187510000	81693000	105810000	110170000	55010000	55163000	0.615088	-0.370702	AT1G73260.1	AT1G73260.1
NaN	0.259161	0.107571	-0.0148156	0.117305	0.137247		2	2	2	12.4	12.4	12.4	23.112	0	3.1852	392130000	198830000	193300000	2	2	2	NaN	0.47881	1.256	1.0445	0	1	2	1	0	1	2	1	0	0	0	75176000	51542000	23634000	147960000	60329000	87628000	168990000	86958000	82037000	0.557649	0.117305	AT1G73330.1	AT1G73330.1
0.027141	-0.710336	-0.248706	0.448859	-0.120761	0.48659		14	14	13	19.5	19.5	18.5	102.03	0	48.114	686300000	342040000	344250000	NaN	NaN	NaN	0.78119	0.92549	1.5255	0.76461	11	6	6	8	11	6	6	7	201880000	100740000	101140000	88980000	46396000	42585000	197420000	84828000	112590000	198020000	110080000	87943000	0.184599	-0.120761	AT1G73370.2;AT1G73370.1	AT1G73370.2;AT1G73370.1
0.101022	-0.162955	-0.128061	0.291194	0.0252999	0.212441		5	5	5	14	14	14	67.018	0	13.283	827570000	431680000	395890000	5	5	5	0.75728	0.67533	1.4754	0.86242	2	1	4	5	2	1	4	5	251300000	147210000	104080000	75653000	41911000	33742000	274610000	129800000	144810000	226020000	112750000	113260000	0.0824521	0.0252999	AT1G73590.1	AT1G73590.1
-0.0424981	NaN	0.0693506	0.19059	0.0724809	0.116576		3	2	2	7.3	5.5	5.5	56.367	0	3.4904	114810000	53567000	61242000	NaN	NaN	NaN	0.87572	NaN	1.256	0.91057	1	1	2	1	1	1	2	1	19248000	9388600	9859500	10883000	6272400	4610300	58968000	25690000	33278000	25711000	12216000	13495000	0.404319	0.0724809	AT1G73600.1;AT1G73600.2	AT1G73600.1;AT1G73600.2
-0.227983	-0.110939	-0.469999	-0.120523	-0.232361	0.167075		6	6	5	33	33	26.5	28.213	0	45.073	1066200000	488700000	577540000	6	6	5	0.98829	0.64077	1.7686	1.1477	6	3	6	5	5	2	5	4	351870000	181560000	170310000	68421000	42959000	25463000	192680000	69597000	123090000	453270000	194590000	258680000	1.16176	-0.232361	AT1G73620.1	AT1G73620.1
0.0489027	-0.275057	-0.0133504	0.137252	-0.0255632	0.177436		5	5	4	31.2	31.2	27.4	23.73	0	8.9256	11835000000	6102300000	5732800000	NaN	NaN	NaN	0.81691	0.7018	1.3227	0.98267	3	5	4	3	3	4	3	3	2539700000	1392800000	1146900000	3956500000	2382900000	1573600000	3595800000	1515600000	2080200000	1743100000	810960000	932140000	0.101275	-0.0255632	AT1G73650.1;AT1G73650.4;AT1G73650.2;AT1G73650.3	AT1G73650.1;AT1G73650.4;AT1G73650.2;AT1G73650.3
NaN	0.294885	0.626818	1.31149	0.744399	0.518403		2	2	2	26.5	26.5	26.5	17.082	0	11.566	160740000	94537000	66205000	2	2	2	NaN	0.51684	0.80447	0.41552	1	1	2	2	1	1	2	2	7282700	4639700	2642900	15639000	10048000	5590700	71039000	31852000	39187000	66783000	47998000	18785000	0.88371	0.744399	AT1G73940.1	AT1G73940.1
0.173001	-0.352175	0.0826495	0.116519	0.00499861	0.241015		20	20	19	44.3	44.3	42.3	72.407	0	85.878	2770400000	1434900000	1335500000	20	20	19	0.73162	0.82346	1.1604	0.95545	15	10	14	13	14	10	13	12	787360000	422080000	365280000	435020000	250780000	184250000	765320000	364010000	401310000	782670000	397990000	384680000	0.0134434	0.00499861	AT1G73980.1	AT1G73980.1
0.449674	-0.237981	0.0498583	0.0646856	0.0815592	0.282196		20	20	20	33.5	33.5	33.5	75.094	0	138.75	6955400000	3431600000	3523800000	20	20	20	0.59269	0.58753	1.2807	0.98214	15	15	17	17	15	15	17	17	1641900000	637020000	1004800000	1778700000	1024400000	754230000	2132000000	1089800000	1042200000	1402900000	680300000	722570000	0.219124	0.0815592	AT1G73990.1	AT1G73990.1
-0.107089	-0.143142	0.406006	0.263203	0.104745	0.272145		6	6	5	28.7	28.7	21.2	35.293	0	74.742	1133300000	570370000	562910000	6	6	5	0.88732	0.64773	1.0647	0.84688	4	3	2	3	3	2	1	2	393530000	199610000	193920000	261670000	163580000	98090000	246370000	84340000	162030000	231720000	122840000	108870000	0.303212	0.104745	AT1G74020.1	AT1G74020.1
-1.25743	0.427161	0.132461	NaN	-0.232602	0.899674		3	3	3	10.3	10.3	10.3	51.474	0	20.759	59991000	25734000	34257000	3	3	3	1.9896	0.5041	1.1163	NaN	2	1	1	1	2	1	1	1	34755000	13195000	21559000	9196100	5793900	3402200	11198000	4110900	7086900	4842400	2634100	2208300	0.156066	-0.232602	AT1G74030.1	AT1G74030.1
0.0114896	-0.233209	0.750475	0.792014	0.330193	0.519265		16	5	5	50.6	24.9	24.9	26.008	0	47.822	15413000000	7634600000	7778000000	NaN	NaN	NaN	0.85008	0.64624	0.92445	0.57401	5	4	5	5	5	4	5	5	4595000000	2301800000	2293300000	1413100000	739430000	673710000	5782300000	2500300000	3282100000	3622100000	2093200000	1529000000	0.532995	0.330193	AT1G74060.1;AT1G74050.1	AT1G74060.1;AT1G74050.1
0.168067	0.249698	-0.504798	-0.00692483	-0.0234894	0.338259		3	3	3	11	11	11	45.021	0	23.387	56633000	29252000	27381000	NaN	NaN	NaN	0.73134	0.53561	1.6931	0.9723	2	2	2	1	2	2	2	1	19672000	11125000	8546400	8291000	5796700	2494300	17631000	6897500	10734000	11039000	5432400	5606800	0.046559	-0.0234894	AT1G74210.1;AT5G08030.1	AT1G74210.1
0.0462479	-0.355925	-0.54576	-0.3347	-0.297534	0.248054		10	10	5	30.6	30.6	15.3	51.728	0	18.727	2029700000	942820000	1086800000	10	10	5	0.80504	0.73983	1.8704	1.3095	7	3	7	7	3	2	4	4	833110000	435100000	398000000	291070000	175300000	115770000	557840000	169570000	388270000	347630000	162840000	184790000	1.01788	-0.297534	AT1G74380.1	AT1G74380.1
-0.0395229	-0.28119	-0.191259	-0.300631	-0.203151	0.119035	+	17	17	16	29.6	29.6	28.3	75.224	0	51.205	11804000000	6258100000	5545400000	17	17	16	0.87272	0.70405	1.484	1.2241	13	9	9	10	12	8	8	9	4066200000	2322500000	1743700000	1970000000	1260400000	709560000	2773500000	1152400000	1621100000	2993900000	1522700000	1471100000	1.37624	-0.203151	AT1G74790.1	AT1G74790.1
-0.0396577	NaN	-0.81494	-0.420118	-0.424905	0.387663		6	6	6	12.2	12.2	12.2	77.347	0	5.7034	116430000	57424000	59004000	6	6	6	0.86868	NaN	2.0273	1.3639	4	1	2	2	4	1	2	2	65812000	36268000	29544000	12139000	3631300	8507900	10024000	4253000	5771100	28453000	13272000	15181000	0.703217	-0.424905	AT1G74800.1	AT1G74800.1
0.540025	NaN	0.57529	-0.26949	0.281941	0.477879		8	8	8	21.8	21.8	21.8	58.062	0	9.1566	242580000	137020000	105560000	8	8	8	0.56833	NaN	0.85198	1.2553	2	1	5	4	2	1	5	4	21345000	13281000	8064100	13963000	10395000	3567700	115190000	76300000	38887000	92088000	37043000	55045000	0.382666	0.281941	AT1G75130.1	AT1G75130.1
0.0806437	-0.552294	0.466427	-0.992724	-0.249487	0.649516		17	17	17	35.4	35.4	35.4	72.079	0	58.814	5392600000	2847300000	2545300000	17	17	17	0.79478	0.91203	0.94166	2.035	12	9	15	13	12	9	15	13	1624300000	858380000	765890000	874100000	562890000	311210000	1655800000	772500000	883290000	1238400000	653520000	584920000	0.30252	-0.249487	AT1G75200.1	AT1G75200.1
-0.953053	-0.141405	-0.463814	-0.371829	-0.482525	0.341742		6	4	4	12.7	8	8	52.901	0	53.084	3439200000	1721600000	1717600000	6	4	4	1.5789	0.65081	1.7078	1.3698	2	3	3	4	2	3	3	4	1129100000	549220000	579870000	709280000	424150000	285120000	1130700000	508580000	622090000	470170000	239660000	230510000	1.17703	-0.482525	AT1G75220.1	AT1G75220.1
0.122161	-1.00405	0.0739976	-0.81883	-0.406681	0.58806		4	4	3	7	7	5.1	69.955	0	29.947	37777000	16378000	21399000	NaN	NaN	NaN	0.74566	1.2654	1.1579	1.7848	2	2	4	2	2	2	3	2	3409900	2082600	1327300	2786500	1410800	1375700	22908000	9374700	13533000	8673200	3510000	5163200	0.584045	-0.406681	AT1G75370.1;AT1G75370.2;AT1G19650.1	AT1G75370.1;AT1G75370.2
-0.0846942	0.652052	-0.333379	-0.385495	-0.0378791	0.478314		6	6	5	16	16	13.6	51.757	0	49.518	220350000	105570000	114780000	6	6	5	0.86649	0.41311	1.5308	1.3647	4	4	2	4	3	3	2	4	49154000	25448000	23706000	87296000	43279000	44017000	44512000	19001000	25511000	39388000	17845000	21543000	0.0534426	-0.0378791	AT1G75420.1	AT1G75420.1
0.454029	-0.14758	0.426025	-0.262226	0.117562	0.375455		3	3	3	9.3	9.3	9.3	42.57	0	20.474	7478200000	3142700000	4335500000	NaN	NaN	NaN	0.59915	0.66607	1.0293	1.4092	3	2	3	1	3	2	3	1	1862200000	1038800000	823370000	1304400000	395950000	908430000	1390400000	542260000	848100000	2921300000	1165700000	1755600000	0.239902	0.117562	AT1G75500.2;AT1G75500.1	AT1G75500.2;AT1G75500.1
0.680082	0.633704	1.24587	0.0950502	0.663678	0.470269		4	4	4	29.2	29.2	29.2	28.677	0	14.888	291100000	155620000	135490000	NaN	NaN	NaN	0.51812	0.37351	0.57863	0.94229	3	2	2	2	3	2	2	2	78414000	54080000	24334000	42502000	20190000	22312000	43070000	27886000	15183000	127120000	53459000	73660000	1.17654	0.663678	AT1G75560.2;AT1G75560.1	AT1G75560.2;AT1G75560.1
-0.172696	0.0543683	0.481761	-0.372643	-0.00230241	0.366841		14	14	13	19.6	19.6	18.1	116.82	0	82.883	1052800000	532580000	520180000	14	14	13	0.94699	0.50186	0.91957	1.3863	9	7	8	9	8	7	7	9	318200000	166830000	151370000	292400000	121660000	170750000	218130000	107640000	110490000	224030000	136460000	87576000	0.00402593	-0.00230241	AT1G75660.1	AT1G75660.1
-0.0264736	-0.478418	-0.590983	0.0165526	-0.26983	0.309777		18	18	17	48.4	48.4	46.7	57.868	0	102.92	15996000000	7578500000	8417200000	18	18	17	0.87569	0.77865	2.08	0.9722	16	15	15	15	15	15	14	15	3689400000	2026200000	1663200000	2895000000	1624500000	1270500000	5020400000	1840800000	3179600000	4390900000	2087000000	2303900000	0.745078	-0.26983	AT1G75680.1	AT1G75680.1
0.149812	-0.404555	0.810007	-1.0705	-0.128808	0.800378		4	4	4	31.2	31.2	31.2	17.857	0	84.936	655410000	268120000	387290000	NaN	NaN	NaN	0.70656	0.62124	0.67249	2.3216	2	3	4	1	2	3	4	1	114540000	47212000	67327000	162620000	85699000	76926000	157530000	83911000	73622000	220710000	51297000	169420000	0.114256	-0.128808	AT1G75950.1;AT5G42190.1	AT1G75950.1
-0.305951	-0.142693	0.0434493	-0.55301	-0.239551	0.253072		15	15	14	54.6	54.6	51.4	37.382	0	83.503	9958900000	4501300000	5457600000	15	15	14	1.0053	0.62183	1.3959	1.44	11	8	12	14	10	7	11	13	3215700000	1562500000	1653200000	1852600000	1115800000	736880000	2090200000	688930000	1401300000	2800400000	1134100000	1666200000	0.810585	-0.239551	AT1G76010.1	AT1G76010.1
0.111486	-0.0769188	0.0682685	0.0953718	0.0495519	0.086179		32	6	1	81.3	15.8	3.9	54.107	0	203.02	85715000000	41939000000	43775000000	32	6	1	0.75841	0.62408	1.2042	0.94556	4	5	5	6	1	1	1	1	19541000000	10202000000	9339300000	12280000000	7385100000	4894500000	32159000000	14248000000	17912000000	21735000000	10105000000	11630000000	0.476891	0.0495519	AT1G76030.1	AT1G76030.1
0.212182	-0.106908	-0.139747	0.0593098	0.00620904	0.162628		11	10	10	27.8	25.3	25.3	63.806	0	32.447	3338000000	1594800000	1743200000	NaN	NaN	NaN	0.70234	0.64581	1.4448	0.96949	10	6	9	9	10	6	9	9	1059700000	557700000	501960000	259910000	142340000	117570000	1242400000	517720000	724670000	776020000	377040000	398990000	0.0250552	0.00620904	AT1G76040.2;AT1G76040.1	AT1G76040.2;AT1G76040.1
0.136596	0.566693	0.641665	0.788863	0.533454	0.280205	+	10	7	7	36.2	27.6	27.6	40.124	0	51.979	508020000	267860000	240170000	10	7	7	0.7572	0.40005	0.80029	0.60462	2	4	6	6	2	4	6	6	26512000	16382000	10130000	61415000	46480000	14935000	221050000	102940000	118100000	199050000	102050000	97000000	1.49703	0.533454	AT1G76090.1	AT1G76090.1
-0.244566	0.00147991	-0.659395	-0.742586	-0.411267	0.350946		5	4	4	41.1	36.8	36.8	20.786	0	7.8089	950910000	452540000	498370000	NaN	NaN	NaN	0.92742	0.56777	2.1693	1.6842	4	3	4	4	4	3	4	4	155850000	94804000	61051000	139400000	94771000	44626000	488000000	190820000	297180000	167650000	72149000	95505000	0.996212	-0.411267	AT1G76180.2;AT1G76180.1	AT1G76180.2;AT1G76180.1
-0.657265	NaN	0.252953	0.428167	0.00795173	0.582718		3	3	3	43.5	43.5	43.5	7.5675	0	5.4155	2025400000	1039300000	986120000	3	3	3	1.4148	NaN	1.2039	0.75514	2	1	2	3	2	1	2	3	579140000	288290000	290850000	32631000	19161000	13470000	527870000	226130000	301740000	885750000	505680000	380060000	0.00731858	0.00795173	AT1G76200.1	AT1G76200.1
0.00908842	0.511087	NaN	-0.548487	-0.00943747	0.53003		5	5	5	11.2	11.2	11.2	65.581	0	82.235	286210000	136790000	149420000	NaN	NaN	NaN	0.82656	0.40025	NaN	1.5183	3	2	2	2	3	2	2	2	115340000	61348000	53997000	26589000	19109000	7479700	58476000	19844000	38632000	85803000	36488000	49316000	0.00957326	-0.00943747	AT1G76270.1;AT1G20550.1	AT1G76270.1
0.474144	3.08507	1.22171	0.370694	1.28791	1.25667		1	1	1	3.8	3.8	3.8	41.739	0	92.418	122810000	65429000	57382000	1	1	1	0.57542	0.0802	0.55053	0.90591	1	1	1	1	1	1	1	1	34564000	20070000	14495000	36417000	22208000	14209000	23410000	9347500	14062000	28419000	13803000	14615000	0.876799	1.28791	AT1G76340.1	AT1G76340.1
-0.0477904	0.205121	-0.689958	-0.878035	-0.352665	0.51441		13	13	11	27.1	27.1	25	89.108	0	113.63	624900000	304080000	320820000	NaN	NaN	NaN	0.84357	0.56856	1.9957	2.0516	10	4	5	7	8	3	5	6	263620000	151000000	112620000	87855000	54723000	33132000	83861000	32260000	51601000	189560000	66097000	123460000	0.578569	-0.352665	AT1G76390.2;AT1G76390.1	AT1G76390.2;AT1G76390.1
0.30022	0.382074	0.176539	0.198275	0.264277	0.0952579	+	16	16	16	39.1	39.1	39.1	68.641	0	196.36	5606200000	3119000000	2487200000	16	16	16	0.65677	0.45885	1.2208	0.92101	13	10	13	11	13	10	13	11	1226900000	761820000	465080000	1219700000	825340000	394340000	1911700000	851080000	1060600000	1247900000	680760000	567140000	1.93768	0.264277	AT1G76400.1	AT1G76400.1
0.122244	-0.206101	0.258003	-0.249109	-0.0187409	0.248084		4	4	4	32.3	32.3	32.3	19.452	0	19.916	1041700000	504890000	536810000	4	4	4	0.75244	0.64438	1.0942	1.2334	4	2	3	3	4	2	3	3	295420000	90250000	205170000	264850000	150380000	114480000	188020000	103970000	84050000	293410000	160300000	133110000	0.0508558	-0.0187409	AT1G76405.2	AT1G76405.2
0.233996	NaN	-0.242241	0.626612	0.206122	0.435097		3	3	3	7.9	7.9	7.9	69.28	0.00055167	2.4777	205630000	115810000	89819000	3	3	3	0.73087	NaN	1.4757	0.70666	2	0	2	2	2	0	2	2	58864000	36224000	22640000	0	0	0	43389000	16157000	27232000	103380000	63430000	39947000	0.302643	0.206122	AT1G76490.1	AT1G76490.1
-0.089704	0.860604	0.181278	-0.681745	0.0676082	0.639802		5	5	5	21	21	21	42.631	0	39.713	834130000	444660000	389470000	NaN	NaN	NaN	0.88304	0.31312	1.2485	1.7425	5	3	4	3	5	3	4	3	314760000	172170000	142590000	148670000	105420000	43246000	201290000	101600000	99695000	169400000	65465000	103940000	0.0725455	0.0676082	AT1G76520.2;AT1G76520.1;AT1G76530.1	AT1G76520.2;AT1G76520.1
-0.809658	1.05499	0.328358	1.82896	0.600661	1.12224		4	4	3	11	11	8.4	37.693	0	4.3766	526410000	278690000	247720000	4	4	3	1.3596	0.27592	1.0812	0.33785	2	3	1	2	2	2	1	1	171930000	87916000	84013000	69512000	51435000	18077000	192630000	99020000	93606000	92342000	40317000	52025000	0.440239	0.600661	AT1G76670.1	AT1G76670.1
0.161205	-0.192108	-0.394306	-0.147146	-0.143089	0.229583		12	12	6	39	39	28.8	41.167	0	14.88	961060000	478790000	482270000	NaN	NaN	NaN	0.73728	0.6829	1.6658	1.1571	5	4	5	5	2	3	3	4	246980000	135190000	111790000	238170000	160120000	78050000	312650000	120430000	192220000	163260000	63054000	100210000	0.521376	-0.143089	AT1G76680.1;AT1G76680.2	AT1G76680.1;AT1G76680.2
-0.365785	0.287847	-1.54848	1.00785	-0.154643	1.08544		34	34	34	36.8	36.8	36.8	142.11	0	323.31	7427100000	4540500000	2886600000	NaN	NaN	NaN	1.0091	0.46724	3.563	0.52338	19	25	28	26	19	25	28	26	668370000	325420000	342960000	1452500000	976010000	476500000	2940900000	1565200000	1375700000	2365300000	1673800000	691460000	0.100054	-0.154643	AT1G76810.1;AT1G76720.1;AT1G76820.1;AT1G21160.1	AT1G76810.1
0.314514	0.297361	-0.0230289	-0.321627	0.0668048	0.301919		15	15	7	20.1	20.1	10.3	121.9	0	36.495	768340000	393270000	375070000	15	15	7	0.68203	0.50949	1.3452	1.279	8	7	10	4	2	2	4	1	124590000	73678000	50914000	135950000	94478000	41472000	375850000	166120000	209730000	131950000	58998000	72956000	0.162371	0.0668048	AT1G76850.1	AT1G76850.1
-0.0431252	-0.128749	0.223331	0.698734	0.187548	0.37231		22	22	22	32.7	32.7	32.7	93.502	0	181.56	1715900000	976160000	739780000	22	22	22	0.84769	0.63096	1.1079	0.64877	10	11	16	13	10	11	16	13	317920000	177680000	140240000	386500000	244780000	141720000	505380000	243870000	261510000	506140000	309830000	196310000	0.411257	0.187548	AT1G77030.1	AT1G77030.1
-0.217702	-0.400303	-0.228846	-0.559768	-0.351655	0.16197	+	17	17	17	37.2	37.2	37.2	71.486	0	53.442	3285900000	1499700000	1786200000	17	17	17	0.9198	0.7367	1.4823	1.4816	9	4	14	14	9	4	14	14	1101100000	556460000	544660000	287940000	159320000	128610000	1030000000	414120000	615920000	866790000	369780000	497010000	1.64694	-0.351655	AT1G77130.1	AT1G77130.1
0.352011	0.432504	-0.22368	0.0570052	0.15446	0.299345		17	17	17	39.2	39.2	39.2	64.941	0	96.969	2821900000	1442500000	1379400000	17	17	17	0.66398	0.45158	1.4902	1.0331	10	9	10	13	10	9	10	13	667480000	345790000	321690000	834500000	540180000	294320000	667260000	248750000	418520000	652670000	307780000	344890000	0.422524	0.15446	AT1G77140.1	AT1G77140.1
-0.205748	-0.527169	-0.267807	-0.0666185	-0.266836	0.192867		18	18	18	36.1	36.1	36.1	69.422	0	276.14	2454200000	1191100000	1263100000	NaN	NaN	NaN	0.92911	0.79599	1.5557	1.095	10	13	12	12	10	13	12	12	462180000	231770000	230410000	377160000	190430000	186720000	684530000	291890000	392640000	930340000	477040000	453290000	1.15651	-0.266836	AT1G77180.2;AT1G77180.1;AT1G77180.3	AT1G77180.2;AT1G77180.1;AT1G77180.3
0.0757721	NaN	-0.629315	-1.19015	-0.58123	0.634328		8	7	6	18.8	16.8	14.7	74.447	0	9.8905	255890000	110900000	144990000	8	7	6	0.7959	NaN	1.9106	2.358	4	1	3	2	3	1	3	1	90576000	53621000	36955000	11292000	2643900	8648000	96294000	36808000	59486000	57732000	17829000	39902000	0.596183	-0.58123	AT1G77260.1	AT1G77260.1
0.0108696	0.123764	-0.244109	-0.478021	-0.146874	0.269098		4	4	4	18.9	18.9	18.9	34.946	0	17.018	241310000	106190000	135110000	4	4	4	0.84262	0.56088	1.6599	1.4736	3	2	2	3	3	2	2	3	56334000	29708000	26626000	25364000	15229000	10135000	92347000	32208000	60139000	67261000	29047000	38214000	0.449978	-0.146874	AT1G77330.1	AT1G77330.1
0.133218	-0.119422	-0.110421	0.47407	0.0943613	0.278883		6	6	6	19.5	19.5	19.5	46.092	0	9.6713	762820000	367220000	395600000	6	6	6	0.7496	0.65463	1.404	0.74025	3	4	6	4	3	4	6	4	59155000	31015000	28140000	42532000	25973000	16559000	367890000	153920000	213970000	293240000	156310000	136930000	0.261936	0.0943613	AT1G77490.1	AT1G77490.1
-0.15802	1.03782	-0.267317	0.0561282	0.167152	0.595786		11	8	8	30.1	22.6	22.6	56.364	0	23.259	113730000	56518000	57208000	11	8	8	0.94747	0.32093	1.4136	0.99149	3	2	4	3	3	2	4	3	42271000	22918000	19353000	13193000	10027000	3166100	35421000	14398000	21023000	22842000	9176500	13665000	0.2119	0.167152	AT1G77510.1	AT1G77510.1
0.217305	0.157653	0.242558	0.31666	0.233544	0.0658603	+	25	25	23	54	54	51.1	76.175	0	142.89	7239600000	4029900000	3209700000	25	25	23	0.70862	0.50254	1.1124	0.82479	16	17	17	16	15	16	16	16	2104400000	1330900000	773470000	1416500000	939770000	476720000	2299200000	1065700000	1233500000	1419500000	693550000	725990000	2.23909	0.233544	AT1G77590.1	AT1G77590.1
-0.0181283	-0.125753	-0.591374	0.24923	-0.121506	0.350678		4	4	4	26	26	26	44.151	0	34.515	429150000	231380000	197770000	4	4	4	0.82286	0.62263	1.833	0.84442	3	2	3	4	3	2	3	4	137410000	67196000	70214000	93163000	68873000	24290000	78132000	28947000	49185000	120440000	66364000	54078000	0.269095	-0.121506	AT1G77630.1	AT1G77630.1
-0.396491	-0.792495	-0.644764	-0.212151	-0.511476	0.257911	+	3	3	3	9.8	9.8	9.8	53.305	0	6.1039	4917500000	2089300000	2828200000	3	3	3	1.0982	0.96429	2.1741	1.2046	3	2	2	3	3	2	2	3	1623400000	824740000	798700000	352010000	197700000	154310000	1666200000	507890000	1158300000	1275800000	558930000	716910000	1.5431	-0.511476	AT1G77690.1	AT1G77690.1
-0.022375	-0.955364	NaN	-0.426742	-0.46816	0.467871		2	2	2	9.3	9.3	9.3	39.535	0	205.52	107900000	44398000	63504000	2	2	2	0.7978	1.1378	NaN	1.4237	1	2	1	1	1	2	1	1	12858000	6928400	5929700	36662000	17426000	19236000	17385000	4125500	13260000	40996000	15918000	25078000	0.647408	-0.46816	AT1G77700.1	AT1G77700.1
0.153263	0.288836	1.1686	-0.286997	0.330925	0.610153		2	2	2	23.7	23.7	23.7	9.9284	0.0015831	2.0961	111370000	59415000	51956000	2	2	2	0.73715	0.53957	0.54611	1.2971	1	1	2	1	1	1	2	1	24270000	12624000	11646000	14475000	10092000	4383000	41952000	21618000	20334000	30673000	15080000	15593000	0.44681	0.330925	AT1G77710.1	AT1G77710.1
1.143	1.96033	-1.07154	-0.990452	0.260336	1.52834		5	5	5	14.8	14.8	14.8	43.555	0	8.4361	158800000	92383000	66416000	NaN	NaN	NaN	0.36149	0.14948	2.3497	2.2782	3	3	2	3	3	3	2	3	34223000	25469000	8753900	49150000	40418000	8732000	31239000	20522000	10718000	44188000	5975500	38212000	0.121589	0.260336	AT1G77810.2;AT1G77810.1;AT1G22015.1;AT1G33430.1;AT1G32930.1;AT1G33430.2	AT1G77810.2;AT1G77810.1
-0.257491	NaN	0.319281	0.95374	0.33851	0.605845		5	2	2	35.7	11.6	11.6	12.29	0	3.2456	385980000	221010000	164970000	5	2	2	0.96357	NaN	1.1239	0.55239	2	1	1	2	2	1	1	2	97785000	49190000	48596000	32884000	19903000	12981000	93869000	45000000	48869000	161450000	106920000	54528000	0.361254	0.33851	AT1G77940.1	AT1G77940.1
-1.03678	-0.81343	-0.595477	-1.85404	-1.07493	0.549763	+	20	20	20	43.6	43.6	43.6	71.706	0	275.43	7910100000	3194200000	4716000000	NaN	NaN	NaN	1.6701	1.0989	1.9058	4.0055	17	17	18	16	17	17	18	16	2338000000	903130000	1434900000	2073200000	1076100000	997150000	2011400000	707250000	1304100000	1487500000	507700000	979840000	1.52707	-1.07493	AT1G78000.2;AT1G78000.1;AT1G22150.1;AT4G08620.1	AT1G78000.2;AT1G78000.1
-0.0495155	0.0649268	-0.491964	-0.295487	-0.19301	0.249665		6	6	6	52	52	52	19.275	0	58.478	1405800000	701190000	704580000	NaN	NaN	NaN	0.85731	0.57613	1.8837	1.3664	6	3	5	3	6	3	5	3	795470000	430240000	365240000	205010000	112150000	92853000	256100000	93394000	162710000	149180000	65404000	83777000	0.657987	-0.19301	AT1G78040.2;AT1G78040.1	AT1G78040.2;AT1G78040.1
-0.877789	-0.196037	-1.11451	-0.0763627	-0.566175	0.508165		6	6	4	21.9	21.9	15.9	30.854	0	15.923	332910000	168210000	164700000	NaN	NaN	NaN	1.5463	0.70997	2.702	1.1079	4	6	5	4	2	4	4	4	85193000	36209000	48984000	82513000	64286000	18226000	91167000	34376000	56791000	74040000	33336000	40703000	0.950115	-0.566175	AT1G78200.2;AT1G78200.1	AT1G78200.2;AT1G78200.1
0.174788	NaN	-0.0284582	-0.468911	-0.107527	0.329053		8	8	8	21.8	21.8	21.8	77.896	0	20.668	468910000	222330000	246580000	NaN	NaN	NaN	0.71867	NaN	1.3678	1.4264	5	1	6	6	5	1	6	6	102090000	55397000	46691000	3154400	2526500	627860	232160000	109570000	122600000	131500000	54840000	76660000	0.20174	-0.107527	AT1G78240.2;AT1G78240.1	AT1G78240.2;AT1G78240.1
2.25899	2.26021	2.6016	3.19698	2.57944	0.442131	+	7	7	6	20.3	20.3	17.3	30.334	0	15.378	851090000	730750000	120340000	NaN	NaN	NaN	0.17137	0.11272	0.21424	0.11246	2	4	4	3	1	3	3	2	110730000	90038000	20692000	252750000	231530000	21214000	139700000	110830000	28876000	347910000	298350000	49556000	2.86891	2.57944	AT1G78260.2;AT1G78260.1;AT1G22330.1	AT1G78260.2;AT1G78260.1;AT1G22330.1
-0.654238	-1.36063	-0.694427	-1.0641	-0.943349	0.333792	+	13	7	7	68	39.4	39.4	29.161	0	298.98	4089700000	1398700000	2691100000	13	7	7	1.26	1.4379	2.1853	2.1704	4	5	6	6	4	5	6	6	653160000	259220000	393940000	550730000	256130000	294600000	1756400000	538730000	1217600000	1129500000	344590000	784900000	1.9601	-0.943349	AT1G78300.1	AT1G78300.1
1.37114	0.86439	-0.811921	0.193549	0.40429	0.943411		6	6	6	31.7	31.7	31.7	25.282	0	8.6925	418940000	226860000	192080000	6	6	6	0.31361	0.31346	2.1884	0.91863	2	2	5	3	2	2	5	3	32503000	23095000	9408000	74605000	56428000	18177000	214620000	96097000	118520000	97212000	51242000	45970000	0.342552	0.40429	AT1G78340.1	AT1G78340.1
0.0850096	-0.183387	-0.362446	-0.650239	-0.277765	0.308988		8	8	6	37	37	29.2	25.65	0	15.921	8801300000	3133600000	5667700000	NaN	NaN	NaN	0.77794	0.6246	1.781	1.6128	7	5	7	5	5	3	5	4	2513100000	815800000	1697300000	1551900000	812060000	739870000	2462400000	981630000	1480700000	2273900000	524140000	1749700000	0.769459	-0.277765	AT1G78380.1;AT1G78320.1	AT1G78380.1
0.275303	0.540255	-0.00767327	0.0125066	0.205098	0.257955		17	17	10	37.8	37.8	23	75.371	0	58.816	4056400000	2866300000	1190200000	17	17	10	0.71023	0.41246	1.2469	1.0376	14	9	13	10	8	5	9	7	784040000	541310000	242730000	748020000	684490000	63532000	1746000000	1104000000	642050000	778330000	536480000	241840000	0.677745	0.205098	AT1G78570.1	AT1G78570.1
-0.1213	0.0754413	-0.206284	-0.126329	-0.0946177	0.119871		13	13	11	16.6	16.6	14.8	96.603	0	31.506	1917500000	1250800000	666730000	13	13	11	0.83361	0.55585	1.5784	1.2029	6	4	8	7	6	3	7	6	234370000	134600000	99763000	256270000	154440000	101840000	1007800000	775490000	232280000	419070000	186230000	232850000	0.672585	-0.0946177	AT1G78610.1	AT1G78610.1
0.0850586	0.564027	-0.515457	-0.0173024	0.0290815	0.442709		7	7	7	27	27	27	50.342	0	44.351	294710000	181640000	113070000	NaN	NaN	NaN	0.79163	0.37682	1.8254	1.0157	4	4	3	3	4	4	3	3	94055000	50934000	43121000	119590000	88571000	31020000	39900000	18346000	21554000	41163000	23786000	17377000	0.0439322	0.0290815	AT1G78830.1;AT1G78820.1	AT1G78830.1
0.0150911	0.831873	0.610569	0.818803	0.569084	0.382991		11	11	11	32.2	32.2	32.2	49.051	0	80.803	3228100000	1930000000	1298100000	NaN	NaN	NaN	0.84123	0.32618	0.94243	0.59409	5	8	7	10	5	8	7	10	568500000	305710000	262790000	865200000	626070000	239130000	817920000	404940000	412980000	976510000	593320000	383190000	1.22927	0.569084	AT1G78850.1;AT1G78860.1	AT1G78850.1;AT1G78860.1
-0.149586	-0.438	-0.577021	0.00588447	-0.289681	0.265549		14	7	7	46.2	30.6	30.6	50.104	0	17.772	1166400000	540040000	626400000	14	7	7	0.9247	0.7977	1.9119	1.0164	4	5	3	5	4	5	3	5	233540000	122020000	111510000	286960000	165940000	121020000	404650000	135680000	268970000	241290000	116390000	124890000	0.931234	-0.289681	AT1G78880.1	AT1G78880.1
0.0136774	0.173669	0.0941827	-0.211631	0.0174744	0.166117		49	49	49	77.7	77.7	77.7	68.812	0	323.31	616820000000	301000000000	315820000000	NaN	NaN	NaN	0.92231	0.49903	1.1563	1.1704	41	43	46	44	41	43	46	44	140890000000	70931000000	69962000000	98947000000	59001000000	39946000000	203810000000	91374000000	112430000000	173170000000	79699000000	93475000000	0.072196	0.0174744	AT1G78900.2;AT1G78900.1	AT1G78900.2;AT1G78900.1
0.0672219	0.138242	0.113139	-0.790208	-0.117901	0.449168		15	15	15	21.2	21.2	21.2	85.132	0	69.865	7015400000	3238500000	3776900000	NaN	NaN	NaN	0.79041	0.54523	1.1316	1.8564	12	10	8	12	12	10	8	12	2173200000	1173400000	999830000	413560000	269590000	143960000	2562600000	1112500000	1450100000	1866000000	683080000	1182900000	0.196594	-0.117901	AT1G78920.2;AT1G78920.1;AT1G16780.1	AT1G78920.2;AT1G78920.1
-0.0831268	-0.101126	0.529894	0.427256	0.193224	0.33223		11	11	3	59.9	59.9	13.5	25.502	0	52.674	28975000000	15730000000	13245000000	11	11	3	0.88267	0.64021	0.948	0.77592	10	8	11	10	3	3	3	3	6011900000	3028900000	2982900000	5470100000	3156800000	2313400000	9623100000	4770600000	4852500000	7870400000	4773800000	3096700000	0.482987	0.193224	AT1G79010.1	AT1G79010.1
NaN	-0.246504	-0.232238	-0.184858	-0.2212	0.0322712	+	1	1	1	17.9	17.9	17.9	14.586	0	14.421	119850000	56849000	62997000	1	1	1	NaN	0.70803	1.4372	1.1964	1	1	1	1	1	1	1	1	6841500	4711200	2130400	11818000	7300400	4518000	61261000	27425000	33836000	39925000	17412000	22513000	2.15365	-0.2212	AT1G79040.1	AT1G79040.1
1.69084	1.31409	0.0203946	1.27854	1.07597	0.728021		9	9	9	16	16	16	88.839	0	31.258	227270000	132830000	94440000	NaN	NaN	NaN	0.25741	0.26315	1.3443	0.41317	3	1	3	6	3	1	3	6	39359000	21781000	17578000	8814200	7306100	1508100	91904000	46126000	45778000	87191000	57615000	29576000	1.22372	1.07597	AT1G79090.2;AT1G79090.1	AT1G79090.2;AT1G79090.1
-0.183166	0.264789	0.798015	1.86772	0.686841	0.883532		10	10	10	22.4	22.4	22.4	94.889	0	45.359	972030000	598930000	373100000	10	10	10	0.88875	0.46059	0.67754	0.28738	4	6	9	6	4	6	9	6	206820000	128290000	78533000	199310000	129130000	70180000	415130000	217640000	197500000	150770000	123880000	26891000	0.661857	0.686841	AT1G79150.1	AT1G79150.1
0.0152777	-0.0183514	0.147908	0.0236525	0.0421218	0.0728229		6	6	1	43.8	43.8	8.5	25.733	0	38.269	1202200000	618160000	584020000	NaN	NaN	NaN	0.86925	0.59793	1.1537	1.0193	6	1	5	6	1	0	0	1	439400000	229820000	209580000	68518000	44167000	24351000	342540000	144760000	197780000	351730000	199410000	152320000	0.480051	0.0421218	AT1G79210.3;AT1G79210.2;AT1G79210.1	AT1G79210.3;AT1G79210.2;AT1G79210.1
0.37146	-0.106033	0.144336	0.473296	0.220765	0.25763		5	5	5	18.9	18.9	18.9	35.628	0	24.324	273260000	154410000	118850000	NaN	NaN	NaN	0.63383	0.62826	1.1566	0.75063	4	1	4	2	4	1	4	2	38962000	23927000	15035000	38782000	24104000	14678000	101050000	52291000	48759000	94469000	54089000	40381000	0.732647	0.220765	AT1G79230.3;AT1G79230.1;AT1G79230.2	AT1G79230.3;AT1G79230.1;AT1G79230.2
-0.0517728	-0.147968	-0.17111	0.265898	-0.0262383	0.201496		17	17	17	12.7	12.7	12.7	237.04	0	83.806	452370000	227610000	224760000	NaN	NaN	NaN	0.82365	0.63976	1.393	1.0182	4	7	12	4	4	7	12	4	72975000	39149000	33826000	126270000	72714000	53558000	201210000	90599000	110610000	51906000	25148000	26758000	0.090775	-0.0262383	AT1G79280.1;AT1G79280.3;AT1G79280.2	AT1G79280.1;AT1G79280.3;AT1G79280.2
-0.21757	-0.0789856	-0.337234	-0.373109	-0.251725	0.13298	+	8	8	8	28	28	28	45.483	0	71.182	1302900000	661130000	641720000	NaN	NaN	NaN	0.98063	0.58517	1.6156	1.3708	5	5	7	7	5	5	7	7	238890000	121690000	117200000	371530000	231700000	139830000	312000000	123780000	188220000	380430000	183960000	196470000	1.49062	-0.251725	AT1G79340.1;AT1G79330.1	AT1G79340.1
0.26056	NaN	-0.088132	-0.261221	-0.0295977	0.26577		2	2	2	11.2	11.2	11.2	43.73	0	8.5628	36480000	19507000	16973000	2	2	2	0.67336	NaN	1.3658	1.4982	2	1	1	1	2	1	1	1	15903000	10280000	5622800	2749300	1365400	1383900	11629000	5180100	6448500	6199400	2681300	3518100	0.063056	-0.0295977	AT1G79380.1	AT1G79380.1
0.23217	0.0476054	0.449382	-0.338873	0.0975709	0.3341		9	9	9	22.7	22.7	22.7	57.15	0	177.35	4817200000	2602900000	2214200000	9	9	9	0.77132	0.53235	1.0277	1.3168	6	6	7	7	6	6	7	7	1172500000	680520000	492020000	1004900000	624530000	380380000	1393600000	750010000	643600000	1246100000	547880000	698240000	0.221717	0.0975709	AT1G79410.1	AT1G79410.1
0.214714	0.234316	0.466977	0.503802	0.354952	0.151576	+	5	5	5	22.3	22.3	22.3	44.83	0	47.192	437840000	251130000	186710000	NaN	NaN	NaN	0.73789	0.53791	0.91439	0.7545	4	2	4	4	4	2	4	4	185090000	100010000	85072000	38253000	30400000	7853100	91465000	50044000	41420000	123040000	70674000	52364000	1.73529	0.354952	AT1G79530.1;AT1G16300.1	AT1G79530.1
-0.025824	-0.000636175	-0.113421	-0.113581	-0.0633656	0.0587977		13	13	10	48.6	48.6	36.9	42.131	0	47.534	11087000000	5447700000	5639600000	NaN	NaN	NaN	0.84911	0.57573	1.3403	1.0948	10	9	12	12	7	7	9	9	2623300000	1395500000	1227800000	1843800000	1096800000	746950000	3425200000	1396600000	2028600000	3195000000	1558800000	1636200000	0.920466	-0.0633656	AT1G79550.2;AT1G79550.1	AT1G79550.2;AT1G79550.1
0.225392	-0.166759	0.129605	-0.256439	-0.0170502	0.230944		8	7	7	41.2	38.2	38.2	26.108	0	106.91	2055800000	1047100000	1008700000	NaN	NaN	NaN	0.7071	0.62494	1.3125	1.252	4	4	5	6	4	4	5	6	430370000	259880000	170490000	296820000	182830000	113980000	604170000	279190000	324990000	724460000	325240000	399220000	0.0496451	-0.0170502	AT1G79590.2;AT1G79590.1	AT1G79590.2;AT1G79590.1
0.0172222	0.106616	-0.725245	-0.192389	-0.198449	0.372885		4	4	4	11.1	11.1	11.1	55.603	0	6.7961	33719000	15377000	18342000	NaN	NaN	NaN	0.77723	0.51907	2.0359	1.4215	2	2	2	2	2	2	2	2	3250600	1879700	1370900	7438800	5033000	2405800	13188000	4496200	8691700	9841400	3968000	5873300	0.437444	-0.198449	AT1G79630.1;AT1G79630.2;AT1G79630.3;AT1G16220.1	AT1G79630.1;AT1G79630.2;AT1G79630.3
-0.0558479	0.14808	NaN	0.453573	0.181935	0.256392		6	5	5	22.6	19.8	19.8	71.16	0	25.492	237610000	144840000	92772000	6	5	5	0.86178	0.52146	NaN	0.77096	1	4	1	4	1	4	1	4	58798000	33388000	25409000	85789000	58588000	27201000	23556000	11685000	11871000	69471000	41180000	28291000	0.4634	0.181935	AT1G79750.1	AT1G79750.1
0.189377	NaN	0.489666	-0.035546	0.214499	0.263506		1	1	1	3.7	3.7	3.7	32.197	0	6.9741	204970000	110140000	94824000	NaN	NaN	NaN	0.68073	NaN	0.99584	1.0943	1	1	1	1	1	1	1	1	42885000	25143000	17741000	35891000	24489000	11402000	79800000	38153000	41647000	46390000	22356000	24034000	0.5317	0.214499	AT1G79870.2;AT1G79870.1	AT1G79870.2;AT1G79870.1
-0.0366616	0.13897	-0.194483	0.036753	-0.0138552	0.140313		20	4	4	34.9	10.8	10.8	91.679	0	53.769	208220000	97621000	110600000	NaN	NaN	NaN	0.8029	0.50671	1.4115	1.205	1	4	3	2	1	4	3	2	10855000	5650900	5204300	31240000	20825000	10415000	105650000	44730000	60924000	60475000	26416000	34059000	0.0674921	-0.0138552	AT1G79920.2;AT1G79920.1	AT1G79920.2;AT1G79920.1
-0.219817	0.477632	0.104462	-0.646011	-0.0709335	0.477692		22	22	6	38.7	38.7	14.7	91.749	0	149.29	3007800000	1536900000	1470900000	NaN	NaN	NaN	0.91941	0.40492	1.2026	1.6777	17	12	19	15	3	2	5	3	764020000	396330000	367690000	734320000	422830000	311490000	838990000	398530000	440470000	670490000	319250000	351240000	0.104658	-0.0709335	AT1G79930.1;AT1G79930.2	AT1G79930.1;AT1G79930.2
0.377402	0.919967	0.307687	0.0178936	0.405737	0.376506		13	13	12	28.6	28.6	27.4	66.487	0	40.401	1073500000	661370000	412110000	NaN	NaN	NaN	0.63227	0.31127	1.0724	1.0688	5	6	8	10	5	6	8	9	339800000	239870000	99926000	142320000	94017000	48300000	326250000	175620000	150640000	265110000	151860000	113250000	0.920424	0.405737	AT1G79940.4;AT1G79940.3;AT1G79940.2;AT1G79940.1	AT1G79940.4;AT1G79940.3;AT1G79940.2;AT1G79940.1
-0.215717	NaN	0.262893	-0.268365	-0.0737296	0.29271		11	5	5	17.8	8.9	8.9	103.01	0	26.472	269370000	146060000	123300000	NaN	NaN	NaN	0.98148	NaN	1.0704	1.3286	4	1	3	2	4	1	3	2	130380000	75257000	55119000	18134000	12805000	5329100	54753000	26535000	28218000	66105000	31467000	34639000	0.15168	-0.0737296	AT1G79990.5;AT1G79990.3;AT1G79990.1	AT1G79990.5;AT1G79990.3;AT1G79990.1
-0.142357	-0.60768	0.274113	0.221314	-0.0636527	0.407207		70	70	70	37.4	37.4	37.4	275.42	0	323.31	19266000000	9643300000	9622400000	NaN	NaN	NaN	0.89982	0.90463	1.0843	0.85842	47	39	50	56	47	39	50	56	4343400000	2337100000	2006200000	3215100000	1810200000	1404800000	5532800000	2371700000	3161100000	6174400000	3124200000	3050200000	0.11068	-0.0636527	AT1G80070.1;AT4G38780.1	AT1G80070.1;AT4G38780.1
-0.978335	NaN	0.299646	-0.643892	-0.44086	0.662741		3	3	3	26.8	26.8	26.8	15.106	0	10.346	763330000	325710000	437610000	3	3	3	1.721	NaN	1.0814	1.6542	2	0	2	1	2	0	2	1	247020000	106800000	140220000	0	0	0	308450000	137130000	171320000	207850000	81776000	126080000	0.433709	-0.44086	AT1G80180.1	AT1G80180.1
-0.472623	0.0265786	0.488218	0.589298	0.157868	0.48649		9	9	6	53.2	53.2	40.4	18.583	0	137.94	20946000000	10839000000	10106000000	9	9	6	1.0988	0.56588	0.9481	0.68462	7	9	9	8	5	6	6	5	5390400000	2598400000	2792000000	1952700000	1140000000	812710000	7805000000	3777500000	4027500000	5797400000	3323300000	2474100000	0.249809	0.157868	AT1G80230.1	AT1G80230.1
-0.0125887	-0.36301	-0.219129	-0.23062	-0.206337	0.144727		15	14	14	50.3	48.4	48.4	40.226	0	90.928	8290000000	4156900000	4133100000	15	14	14	0.83519	0.72091	1.5972	1.1702	11	9	10	10	11	9	10	10	3237200000	1690100000	1547000000	1555200000	942950000	612240000	1566800000	669720000	897080000	1930900000	854080000	1076800000	1.18685	-0.206337	AT1G80240.1	AT1G80240.1
0.30221	0.0886842	0.537897	0.039149	0.241985	0.227914		13	13	6	30.9	30.9	17	68.134	0	59.746	5651900000	2633800000	3018000000	13	13	6	0.63891	0.53174	0.9362	1.0565	6	9	10	9	1	3	5	2	1521100000	694770000	826310000	1673400000	735240000	938150000	1317300000	693010000	624260000	1140100000	510790000	629330000	0.907371	0.241985	AT1G80300.1	AT1G80300.1
0.183967	0.228515	0.0227585	-0.265862	0.0423446	0.223675		5	5	5	14.9	14.9	14.9	49.55	0	96.145	691380000	352240000	339130000	5	5	5	0.71072	0.52808	1.2865	1.3179	5	5	5	5	5	5	5	5	121430000	66250000	55182000	313940000	170770000	143170000	89318000	42604000	46714000	166690000	72618000	94068000	0.136575	0.0423446	AT1G80310.1	AT1G80310.1
0.130943	0.219116	-0.0282704	0.799909	0.280424	0.361137		19	19	19	28.8	28.8	28.8	102.15	0	66.283	1579200000	874110000	705100000	NaN	NaN	NaN	0.73432	0.51485	1.3272	0.62049	12	14	9	7	12	14	9	7	365420000	202650000	162770000	418460000	239970000	178490000	536200000	255390000	280810000	259140000	176100000	83034000	0.661068	0.280424	AT1G80410.1;AT1G80410.2	AT1G80410.1;AT1G80410.2
-0.185738	NaN	-0.243113	-0.0280489	-0.1523	0.111363		4	4	4	12.4	12.4	12.4	47.373	0	11.301	280660000	136160000	144500000	NaN	NaN	NaN	0.94505	NaN	1.6191	1.0306	3	1	2	2	3	1	2	2	114930000	58976000	55949000	14269000	10164000	4104200	87183000	38595000	48588000	64284000	28425000	35859000	0.8496	-0.1523	AT1G80640.1;AT1G80640.2	AT1G80640.1;AT1G80640.2
NaN	2.57057	3.64646	3.60326	3.27343	0.609081	+	15	1	1	17.8	1.1	1.1	104.12	0.00036996	2.529	829730000	693700000	136030000	NaN	NaN	NaN	NaN	0.098753	0.10929	0.087181	1	1	1	1	1	1	1	1	172710000	100480000	72231000	98826000	84873000	13952000	251750000	221240000	30507000	306450000	287100000	19344000	1.94522	3.27343	AT1G80660.2;AT1G80660.1	AT1G80660.2;AT1G80660.1
0.249876	0.0625603	-0.0087724	0.285438	0.147275	0.142762		14	14	14	65.3	65.3	65.3	38.268	0	106.24	3493800000	1897700000	1596100000	14	14	14	0.70836	0.52491	1.2367	0.84587	11	8	10	11	11	8	10	11	1123300000	631020000	492300000	566900000	368510000	198390000	1070900000	494080000	576850000	732640000	404060000	328590000	0.88243	0.147275	AT1G80670.1	AT1G80670.1
-0.863235	NaN	-0.715674	-0.132661	-0.570523	0.386311		2	2	2	2.4	2.4	2.4	119.15	0	6.4858	91326000	45901000	45425000	2	2	2	1.4419	NaN	2.0539	1.1002	2	1	2	2	2	1	2	2	20472000	10331000	10141000	2898500	2745900	152620	39920000	16961000	22959000	28036000	15863000	12173000	0.90363	-0.570523	AT1G80680.1	AT1G80680.1
-0.17896	-0.144489	0.109303	1.3625	0.287089	0.728373		11	11	11	53	53	53	28.344	0	29.842	4166600000	2214800000	1951700000	11	11	11	0.95995	0.62271	1.2492	0.40613	7	7	9	6	7	7	9	6	361910000	183560000	178350000	979110000	483220000	495890000	1793000000	816280000	976680000	1032600000	731760000	300810000	0.311518	0.287089	AT1G80750.1	AT1G80750.1
0.327735	-0.539843	-0.0664789	-0.274229	-0.138204	0.366088		4	4	4	9.8	9.8	9.8	57.561	0	46.116	1003300000	531490000	471770000	4	4	4	0.63853	0.79182	1.2231	1.3356	3	2	4	3	3	2	4	3	113130000	63483000	49643000	307160000	187260000	119900000	313940000	161690000	152250000	269040000	119060000	149980000	0.296625	-0.138204	AT1G80830.1	AT1G80830.1
-0.0515056	0.163582	-0.48461	-0.517897	-0.222608	0.333796		5	5	2	18.3	18.3	7.4	50.462	0	56.447	426260000	231300000	194960000	5	5	2	0.87785	0.51169	1.7537	1.4253	4	5	3	2	1	2	2	1	165710000	89681000	76031000	141790000	91714000	50077000	78866000	30746000	48121000	39888000	19157000	20731000	0.561471	-0.222608	AT1G80900.1	AT1G80900.1
-0.0890678	-0.894078	-0.095324	-0.154471	-0.308235	0.391672		14	14	14	22.1	22.1	22.1	104.02	0	28.962	1396200000	657980000	738250000	14	14	14	0.8831	0.99621	1.3582	1.2505	10	6	10	9	10	6	10	9	369470000	181150000	188320000	348840000	179500000	169340000	336820000	135010000	201810000	341100000	162320000	178780000	0.670469	-0.308235	AT1G80930.1	AT1G80930.1
0.105516	-0.112285	0.0255161	-0.271612	-0.063216	0.16551		7	7	7	21.8	21.8	21.8	55.775	0	107.06	1228600000	694780000	533850000	NaN	NaN	NaN	0.74439	0.6064	1.3446	1.3104	3	4	3	4	3	4	3	4	322230000	197900000	124330000	256440000	156370000	100080000	399840000	246360000	153490000	250110000	94154000	155950000	0.300584	-0.063216	AT2G01070.1;AT2G01070.2	AT2G01070.1;AT2G01070.2
0.359175	0.247107	0.138111	0.71288	0.364318	0.249286		8	8	7	32	32	29.9	42.327	0	68.901	764100000	419460000	344640000	8	8	7	0.66289	0.56156	1.1796	0.6283	6	3	5	5	5	3	4	5	253420000	142820000	110600000	23675000	16382000	7292700	282380000	130420000	151960000	204630000	129830000	74798000	1.21217	0.364318	AT2G01140.1	AT2G01140.1
0.0997522	NaN	-0.123062	-0.156498	-0.0599361	0.139301		2	2	2	5.8	5.8	5.8	55.331	0	29.688	369230000	149900000	219320000	NaN	NaN	NaN	0.79027	NaN	1.4868	1.1798	2	0	1	1	2	0	1	1	27336000	14273000	13064000	0	0	0	191860000	68309000	123550000	150030000	67323000	82704000	0.272617	-0.0599361	AT2G01170.1;AT2G01170.2	AT2G01170.1;AT2G01170.2
0.439292	0.121048	-0.47584	0.0646068	0.0372767	0.379767		5	5	5	23.5	23.5	23.5	36.683	0	12.482	2169000000	857560000	1311500000	NaN	NaN	NaN	0.60326	0.53797	1.9699	0.97729	4	2	4	2	4	2	4	2	663180000	353700000	309480000	82658000	49552000	33106000	1042000000	249030000	793010000	381170000	205280000	175890000	0.0670643	0.0372767	AT2G01180.1;AT2G01180.2	AT2G01180.1;AT2G01180.2
-0.247161	-0.90029	-0.0922856	-0.304172	-0.385977	0.35437		15	10	10	50	36.4	36.4	28.171	0	82.379	14472000000	6714000000	7758200000	NaN	NaN	NaN	1.0053	1.0917	1.5104	1.1788	10	6	8	8	10	6	8	8	4967300000	2196600000	2770700000	3725400000	1999200000	1726200000	3071800000	1414600000	1657200000	2707600000	1103600000	1604000000	0.929862	-0.385977	AT2G01250.1;AT2G01250.2	AT2G01250.1;AT2G01250.2
-0.150002	-0.35075	-0.164287	-0.405869	-0.267727	0.129788	+	11	11	9	27.7	27.7	23.2	55.918	0	29.174	2741500000	1299100000	1442500000	11	11	9	0.90012	0.76983	1.4907	1.4239	7	6	9	8	6	5	7	6	554200000	281940000	272260000	443080000	258960000	184120000	831470000	365050000	466420000	912760000	393110000	519650000	1.58799	-0.267727	AT2G01270.1	AT2G01270.1
0.228561	0.338814	-0.0480643	-0.394	0.0313276	0.326933		6	6	6	17.4	17.4	17.4	78.898	0	65.073	150750000	77442000	73311000	NaN	NaN	NaN	0.701	0.51669	1.252	1.3536	1	2	1	4	1	2	1	4	52283000	30973000	21310000	9105700	7055200	2050500	10900000	4564400	6335200	78465000	34849000	43615000	0.0653714	0.0313276	AT2G01320.4;AT2G01320.1;AT2G01320.2;AT2G01320.3	AT2G01320.4;AT2G01320.1;AT2G01320.2;AT2G01320.3
-0.0313433	0.691089	0.067527	0.276565	0.250959	0.320267		5	5	5	24.8	24.8	24.8	43.021	0	33.83	314550000	152210000	162340000	5	5	5	0.90129	0.38501	1.3366	0.89597	2	2	3	2	2	2	3	2	34615000	19600000	15015000	16761000	13214000	3546900	191390000	86531000	104850000	71792000	32866000	38925000	0.667439	0.250959	AT2G01410.1	AT2G01410.1
-0.489594	-0.702233	-0.411806	-0.890597	-0.623557	0.216244	+	6	6	2	17.7	17.7	3.2	66.741	0	29.094	347080000	157740000	189340000	6	6	2	1.1296	0.97679	1.608	1.888	4	3	5	3	1	1	2	1	79816000	40400000	39416000	60996000	30540000	30455000	117770000	45481000	72287000	88505000	41321000	47184000	1.98453	-0.623557	AT2G01420.2	AT2G01420.2
0.293983	0.0807973	0.58304	0.32669	0.321128	0.205852		14	14	14	21	21	21	106.56	0	103.28	668910000	403620000	265280000	NaN	NaN	NaN	0.70653	0.55822	0.8659	0.80397	10	6	5	9	10	6	5	9	183630000	111080000	72547000	204310000	138660000	65651000	119440000	65118000	54317000	161540000	88769000	72770000	1.28007	0.321128	AT2G01460.2;AT2G01460.1	AT2G01460.2;AT2G01460.1
0.1493	-0.0147898	0.0734235	-0.0210171	0.0467292	0.0808446		15	15	15	53.2	53.2	53.2	42.793	0	123.83	4213300000	2216300000	1997000000	NaN	NaN	NaN	0.76064	0.60825	1.2741	1.0554	11	11	14	9	11	11	14	9	990440000	577180000	413270000	861380000	544110000	317260000	1043100000	477750000	565390000	1318300000	617280000	701060000	0.47968	0.0467292	AT2G01470.1;AT5G50650.1;AT5G50550.1	AT2G01470.1
-0.787818	-1.64272	-1.03949	-1.79338	-1.31585	0.479609	+	7	7	5	68.2	68.2	52.3	17.513	0	19.086	873160000	277300000	595860000	NaN	NaN	NaN	1.4606	2.0718	2.7607	4.4561	4	3	6	6	4	2	5	4	190570000	71129000	119440000	16049000	4556700	11492000	391420000	127440000	263980000	275120000	74176000	200950000	1.92421	-1.31585	AT2G01520.1;AT4G14060.1;AT3G26460.1	AT2G01520.1
-0.615006	NaN	-0.585002	-1.40183	-0.867279	0.463176		6	4	4	47.7	31.8	31.8	17.602	0	12.979	469650000	188830000	280820000	6	4	4	1.2636	NaN	2.0351	2.4953	4	0	3	3	4	0	3	3	158520000	75433000	83085000	0	0	0	186140000	81169000	104970000	124980000	32225000	92760000	1.07906	-0.867279	AT2G01530.1	AT2G01530.1
-0.0105286	NaN	1.90957	0.436559	0.778533	1.00469		3	3	3	22.2	22.2	22.2	20.085	0	11.693	647840000	441020000	206810000	3	3	3	0.84767	NaN	0.35907	0.76063	2	1	2	3	2	1	2	3	261180000	145280000	115890000	18138000	13934000	4203700	319560000	254910000	64652000	48965000	26898000	22067000	0.506386	0.778533	AT2G01540.1	AT2G01540.1
-0.0298072	0.0441421	-0.179594	-0.0740759	-0.0598337	0.0935556		10	10	10	21.2	21.2	21.2	63.628	0	26.144	1834600000	1014100000	820500000	NaN	NaN	NaN	0.80968	0.55327	1.5969	1.1405	7	5	9	6	7	5	9	6	621800000	368220000	253580000	509620000	344720000	164900000	472320000	208680000	263640000	230880000	92495000	138380000	0.536368	-0.0598337	AT2G01600.1;AT1G14910.1	AT2G01600.1
-0.247031	-0.422669	-0.613411	0.649105	-0.158502	0.558806		7	6	6	17.2	14.4	14.4	53.992	0	25.886	2667600000	1378600000	1289000000	NaN	NaN	NaN	0.98635	0.7914	2.1775	0.70959	5	6	4	4	5	6	4	4	674580000	324120000	350460000	897770000	516790000	380980000	469680000	178310000	291370000	625590000	359410000	266180000	0.214532	-0.158502	AT2G01630.1;AT2G01630.2	AT2G01630.1;AT2G01630.2
0.504743	-0.322217	-0.132236	0.523299	0.143397	0.434997		3	3	3	37.2	37.2	37.2	17.819	0	31.673	253840000	144500000	109340000	NaN	NaN	NaN	0.58876	0.72041	1.3399	0.71251	2	2	3	2	2	2	3	2	54508000	30274000	24234000	72022000	44926000	27096000	87085000	41545000	45541000	40226000	27759000	12466000	0.254306	0.143397	AT2G01640.2;AT2G01640.1	AT2G01640.2;AT2G01640.1
NaN	0.424519	0.301952	-0.214619	0.170617	0.339206		9	9	9	17.4	17.4	17.4	83.911	0	31.917	141730000	70471000	71261000	NaN	NaN	NaN	NaN	0.45184	1.0056	1.1474	3	4	4	5	3	4	4	5	7073200	3977700	3095500	28268000	18201000	10066000	63163000	28397000	34766000	43228000	19895000	23333000	0.322848	0.170617	AT2G01690.1;AT2G01690.2	AT2G01690.1;AT2G01690.2
0.0382494	0.383453	0.096797	-0.0166922	0.125452	0.178134		10	10	10	29.1	29.1	29.1	52.218	0	94.239	7207800000	3878700000	3329100000	10	10	10	0.84693	0.4597	1.211	1.0587	8	10	7	6	8	10	7	6	1974600000	1132600000	842000000	1355500000	905040000	450470000	2065700000	911080000	1154600000	1812000000	929970000	882010000	0.59563	0.125452	AT2G01720.1	AT2G01720.1
-0.154155	-0.43201	-0.144556	-0.0641723	-0.198723	0.160672		25	25	24	43.4	43.4	41.7	101.96	0	109.63	6252900000	2903200000	3349800000	25	25	24	0.93478	0.78081	1.4687	1.0521	15	15	15	15	14	14	14	14	1360800000	728430000	632320000	951560000	538780000	412780000	1786700000	671820000	1114900000	2153900000	964130000	1189700000	1.04685	-0.198723	AT2G01820.1	AT2G01820.1
-0.646103	-0.186135	-0.655751	NaN	-0.495997	0.268391		5	5	5	25.3	25.3	25.3	37.548	0	11.744	201380000	85404000	115970000	5	5	5	1.2819	0.63588	2.0171	NaN	2	3	2	1	2	3	2	1	61658000	30518000	31140000	69629000	34750000	34879000	70091000	20136000	49955000	0	0	0	1.06906	-0.495997	AT2G01880.1	AT2G01880.1
-0.174469	-0.667277	-0.220901	-0.54426	-0.401727	0.241645	+	17	17	6	26.9	26.9	8.3	68.048	0	142.92	28975000000	13182000000	15793000000	17	17	6	0.9819	0.9054	1.6913	1.5932	13	11	16	12	3	4	5	3	6825000000	3253500000	3571500000	6632500000	3808000000	2824500000	8810700000	3589800000	5220800000	6707100000	2530900000	4176200000	1.34787	-0.401727	AT2G01970.1	AT2G01970.1
-0.225748	0.0451307	-0.229349	0.0792629	-0.0826759	0.16787		8	8	8	11.8	11.8	11.8	127.19	0	22.244	671750000	307490000	364260000	8	8	8	0.95623	0.57633	1.4584	0.97413	7	2	5	6	7	2	5	6	216550000	112840000	103710000	26710000	16926000	9784300	186680000	66826000	119860000	241810000	110910000	130910000	0.400933	-0.0826759	AT2G01980.1	AT2G01980.1
-0.0306056	0.132724	0.174475	-0.28897	-0.00309415	0.210126		11	11	10	22.7	22.7	20.5	64.421	0	127.56	14119000000	6690900000	7428400000	NaN	NaN	NaN	0.83241	0.52557	1.1436	1.1897	9	10	10	8	8	9	9	7	4379700000	2118100000	2261600000	2353900000	1472900000	880970000	4178800000	1671800000	2507000000	3206800000	1428100000	1778700000	0.00950351	-0.00309415	AT2G02040.1;AT5G01180.1	AT2G02040.1
-0.644136	0.288149	0.227674	0.75231	0.155999	0.582639		7	7	7	68.9	68.9	68.9	11.74	0	34.779	19049000000	10324000000	8724400000	7	7	7	1.1978	0.43048	1.1493	0.64301	5	5	7	6	5	5	7	6	4420800000	1939600000	2481200000	5260900000	3480800000	1780100000	5484600000	2604800000	2879800000	3882300000	2299000000	1583300000	0.20103	0.155999	AT2G02050.1	AT2G02050.1
-0.0209052	-0.223758	-0.655845	-0.0707821	-0.242822	0.288557		1	1	1	31.2	31.2	31.2	8.524	0	18.641	15399000000	6873400000	8525700000	1	1	1	0.9199	0.67999	2.2618	1.0305	1	1	1	1	1	1	1	1	5852500000	3178600000	2674000000	1252000000	756940000	495020000	4811600000	1390600000	3421100000	3483000000	1547300000	1935700000	0.719051	-0.242822	AT2G02100.1	AT2G02100.1
0.147374	0.925292	-0.46328	0.859614	0.36725	0.656241		1	1	1	28.6	28.6	28.6	8.578	0	4.4215	1186400000	651830000	534570000	1	1	1	0.72467	0.29855	1.8503	0.55223	1	1	1	1	1	1	1	1	371150000	175680000	195470000	204450000	144360000	60095000	233290000	97747000	135550000	377500000	234040000	143450000	0.462724	0.36725	AT2G02120.1	AT2G02120.1
-0.0629629	-0.258574	-0.482818	-0.0868924	-0.222812	0.194		1	1	1	28.6	28.6	28.6	8.544	0	9.188	29096000000	13979000000	15117000000	1	1	1	0.93459	0.69218	2.0246	1.0738	1	1	1	1	1	1	1	1	15922000000	8175100000	7746600000	2899900000	1610900000	1288900000	4766500000	1554000000	3212500000	5507500000	2639000000	2868500000	0.977676	-0.222812	AT2G02130.1	AT2G02130.1
0.592056	0.42412	1.15455	0.889512	0.76506	0.323195	+	5	5	5	11.1	11.1	11.1	75.831	0	33.717	167970000	115070000	52894000	5	5	5	0.51936	0.38979	0.57618	0.62163	4	2	3	2	4	2	3	2	31306000	20175000	11132000	51460000	40004000	11456000	41557000	30882000	10675000	43644000	24013000	19632000	1.74801	0.76506	AT2G02160.1	AT2G02160.1
0.0340067	0.221619	0.0383395	0.532743	0.206677	0.234304		12	12	12	18	18	18	112.35	0	24.627	373280000	217010000	156270000	12	12	12	0.80491	0.53915	1.2017	0.72661	7	6	5	7	7	6	5	7	87740000	54627000	33113000	107350000	69703000	37644000	83044000	38367000	44677000	95143000	54312000	40832000	0.754749	0.206677	AT2G02220.1	AT2G02220.1
-0.209079	0.049537	-0.416341	-0.517371	-0.273314	0.250586		5	5	5	38	38	38	24.887	0	28.818	509100000	218360000	290740000	NaN	NaN	NaN	0.98125	0.5546	1.6952	1.5239	4	3	5	3	4	3	5	3	95458000	47910000	47548000	69425000	47702000	21723000	261300000	92127000	169170000	82913000	30617000	52295000	0.93109	-0.273314	AT2G02390.1;AT2G02390.2;AT2G02390.3;AT2G02380.1	AT2G02390.1;AT2G02390.2;AT2G02390.3
0.13	0.341282	0.25218	0.698123	0.355396	0.244348		11	11	11	12.3	12.3	12.3	134.62	0	22.428	693790000	365330000	328470000	NaN	NaN	NaN	0.7592	0.46371	1.1321	0.64069	5	7	4	3	5	7	4	3	219020000	111700000	107310000	104430000	65492000	38939000	218160000	100530000	117630000	152190000	87607000	64584000	1.20726	0.355396	AT2G02560.2;AT2G02560.1	AT2G02560.2;AT2G02560.1
-0.347767	NaN	0.0405965	0.261704	-0.0151556	0.308537		1	1	1	6.5	6.5	6.5	30.061	0	5.1539	10882000	5828400	5053200	NaN	NaN	NaN	1.0591	NaN	1.1298	1.0634	1	1	1	1	1	1	1	1	1569000	729650	839370	2599500	1604700	994850	1746500	815230	931280	4966600	2678900	2287700	0.0268962	-0.0151556	AT2G02730.2;AT2G02730.1	AT2G02730.2;AT2G02730.1
-0.449831	-0.477943	-0.924062	-0.468911	-0.580187	0.229549	+	7	7	7	11.9	11.9	11.9	82.001	0	16.729	166280000	87731000	78546000	7	7	7	1.1003	0.84508	2.3603	1.7818	5	2	3	4	5	2	3	4	61681000	33523000	28158000	8841700	7516500	1325200	38936000	13514000	25422000	56819000	33178000	23641000	1.82573	-0.580187	AT2G02780.1	AT2G02780.1
0.226778	0.301143	-0.0423507	-0.50278	-0.00430246	0.363604		4	4	4	9.4	9.4	9.4	69.76	0	41.633	176680000	92572000	84108000	4	4	4	0.69214	0.47289	1.3098	1.4589	3	2	3	3	3	2	3	3	102350000	52166000	50180000	31713000	22056000	9658000	25956000	11500000	14456000	16664000	6850500	9813900	0.00762084	-0.00430246	AT2G02790.1	AT2G02790.1
0.215786	NaN	-0.591863	-0.466625	-0.280901	0.434677		2	2	2	7.6	7.6	7.6	63.972	0	7.4554	305390000	97921000	207470000	NaN	NaN	NaN	0.71458	NaN	1.8879	1.4481	2	0	2	2	2	0	2	2	70457000	42738000	27719000	0	0	0	92813000	25914000	66898000	142120000	29268000	112850000	0.420909	-0.280901	AT2G02860.1;AT2G02860.2	AT2G02860.1;AT2G02860.2
0.0754156	-0.575104	-0.170979	0.354105	-0.0791407	0.394125		1	1	1	8.3	8.3	8.3	27.076	0	37.301	195360000	94660000	100700000	1	1	1	0.78984	0.85899	1.453	0.81024	1	1	1	1	1	1	1	1	28084000	16010000	12074000	52047000	26244000	25803000	72278000	29872000	42406000	42949000	22533000	20416000	0.14577	-0.0791407	AT2G03090.1	AT2G03090.1
0.477545	-0.168818	0.307067	0.651421	0.316804	0.352954		12	12	12	11.3	11.3	11.3	196.05	0	109.27	412430000	339650000	72782000	NaN	NaN	NaN	0.59323	0.70271	0.98229	0.66112	7	6	6	7	7	6	6	7	44337000	21756000	22581000	38052000	23142000	14910000	241010000	229640000	11374000	89033000	65116000	23917000	0.768262	0.316804	AT2G03140.1;AT2G03140.2	AT2G03140.1;AT2G03140.2
0.163753	-0.088747	-0.107688	-0.543434	-0.144029	0.293616		10	10	10	26.3	26.3	26.3	63.452	0	40.967	589680000	270670000	319010000	NaN	NaN	NaN	0.73063	0.62683	1.4608	1.4549	7	2	7	5	7	2	7	5	214030000	125810000	88220000	37341000	19941000	17400000	141640000	57196000	84445000	196660000	67716000	128950000	0.399132	-0.144029	AT2G03220.1;AT2G03210.1	AT2G03220.1
-0.124408	-0.429312	-0.390039	-0.276468	-0.305057	0.136763	+	9	9	4	20.6	20.6	10.6	67.818	0	17.383	1035100000	436560000	598540000	NaN	NaN	NaN	0.88196	0.75362	1.647	1.2865	7	2	6	5	3	2	2	3	297470000	143250000	154220000	96456000	54648000	41809000	366360000	146560000	219800000	274810000	92093000	182720000	1.67832	-0.305057	AT2G03480.1;AT2G03480.2	AT2G03480.1;AT2G03480.2
0.257946	0.197634	0.374233	0.0272234	0.214259	0.144636		14	14	14	45.2	45.2	45.2	40.596	0	41.033	7892200000	4356700000	3535500000	14	14	14	0.67471	0.48108	1.0673	1.0781	10	11	11	10	10	11	11	10	2174800000	1294800000	880080000	1969800000	1261800000	707960000	2081200000	1007600000	1073600000	1666300000	792430000	873910000	1.22611	0.214259	AT2G03510.1	AT2G03510.1
-0.189249	0.0960314	0.0434949	-0.107165	-0.0392219	0.131985		2	2	2	6.9	6.9	6.9	47.034	0	7.5547	87807000	54593000	33214000	NaN	NaN	NaN	0.92168	0.6056	1.1239	1.1155	2	1	2	2	2	1	2	2	8949900	5178800	3771100	11963000	7330000	4633300	48465000	35070000	13395000	18428000	7013800	11414000	0.226122	-0.0392219	AT2G03620.2;AT2G03620.1	AT2G03620.2;AT2G03620.1
NaN	0.486358	0.526133	0.825351	0.612614	0.185306	+	2	2	2	10	10	10	46.131	0	6.606	222230000	130970000	91266000	NaN	NaN	NaN	NaN	0.42677	0.95455	0.61197	0	2	1	2	0	2	1	2	0	0	0	42570000	32215000	10355000	112630000	57448000	55181000	67034000	41305000	25729000	1.53505	0.612614	AT2G03640.1;AT2G03640.4;AT2G03640.2;AT2G03640.3	AT2G03640.1;AT2G03640.4;AT2G03640.2;AT2G03640.3
-0.798647	-1.33361	1.17547	NaN	-0.318927	1.32154		5	5	5	11.4	11.4	11.4	65.909	0	12.054	124560000	60472000	64088000	5	5	5	1.4211	1.5025	0.52699	NaN	2	2	2	1	2	2	2	1	51879000	21616000	30263000	53503000	27647000	25857000	16227000	10308000	5918800	2951300	901310	2050000	0.144751	-0.318927	AT2G03670.1	AT2G03670.1
NaN	0.0337679	-0.573163	-1.38428	-0.641226	0.711472		3	3	3	29.1	29.1	29.1	18.69	0	11.543	225490000	52309000	173180000	3	3	3	NaN	0.60736	1.8799	2.7277	1	2	2	2	1	2	2	2	0	0	0	22681000	13957000	8724100	135040000	25950000	109090000	67765000	12403000	55362000	0.586868	-0.641226	AT2G03720.1	AT2G03720.1
0.0497462	-0.246086	0.444058	0.160945	0.102166	0.285408		5	5	5	21.8	21.8	21.8	37.139	0	11.874	226040000	130340000	95705000	5	5	5	0.80065	0.65605	0.91267	0.9402	4	3	3	3	4	3	3	3	54493000	30542000	23951000	51869000	35604000	16265000	62616000	33295000	29321000	57065000	30898000	26167000	0.279237	0.102166	AT2G03760.1	AT2G03760.1
-0.407782	-1.12196	-0.704773	-0.567917	-0.700608	0.306001	+	10	10	10	35.1	35.1	35.1	49.065	0	46.086	853400000	343480000	509920000	NaN	NaN	NaN	1.0644	1.1466	2.2489	1.5925	7	6	4	7	7	6	4	7	154510000	74826000	79684000	216420000	108890000	107540000	190850000	66051000	124800000	291620000	93714000	197900000	1.70883	-0.700608	AT2G03810.4;AT2G03810.3;AT2G03810.2;AT2G03810.1	AT2G03810.4;AT2G03810.3;AT2G03810.2;AT2G03810.1
0.252732	0.141812	2.45305	0.234983	0.770644	1.12266		3	3	3	6.8	6.8	6.8	59.293	0	6.1596	113620000	88778000	24839000	3	3	3	0.66836	0.55147	0.2131	0.8812	2	3	2	1	2	3	2	1	19956000	10621000	9335200	18326000	6680300	11646000	74033000	70833000	3199600	1301200	643340	657900	0.579368	0.770644	AT2G03820.1	AT2G03820.1
0.681858	0.638301	0.543106	0.694122	0.639347	0.0684858	+	17	17	17	27.2	27.2	27.2	88.255	0	82.466	607270000	357340000	249930000	NaN	NaN	NaN	0.48803	0.41275	0.93235	0.70116	11	8	11	6	11	8	11	6	149980000	99085000	50890000	100700000	67264000	33437000	242810000	126280000	116520000	113780000	64708000	49076000	3.47449	0.639347	AT2G04030.2;AT2G04030.1	AT2G04030.2;AT2G04030.1
-0.0343052	-0.145057	-0.196542	0.027914	-0.0869975	0.102228		9	9	9	22.4	22.4	22.4	82.873	0	61.737	1977300000	1133300000	843980000	9	9	9	0.848	0.63147	1.5363	1.0412	7	6	4	7	7	6	4	7	520330000	302770000	217550000	521370000	342170000	179200000	445440000	228010000	217420000	490160000	260350000	229810000	0.727449	-0.0869975	AT2G04160.1	AT2G04160.1
-0.827623	-0.714371	-0.561425	-0.507554	-0.652744	0.145831	+	11	9	9	47	37.9	37.9	33.876	0	204.97	5633300000	2114300000	3519000000	NaN	NaN	NaN	1.492	0.91807	2.0569	1.4607	6	7	6	8	6	7	6	8	1618700000	541690000	1077000000	971120000	477960000	493170000	1394000000	406170000	987800000	1649500000	688510000	960990000	2.53147	-0.652744	AT2G04170.4;AT2G04170.3;AT2G04170.2;AT2G04170.1;AT2G04170.5	AT2G04170.4;AT2G04170.3;AT2G04170.2;AT2G04170.1;AT2G04170.5
0.361762	0.788836	-0.108918	-2.12695	-0.271317	1.29028		13	13	9	28.9	28.9	21	64.559	0	60.877	1775600000	779990000	995650000	13	13	9	0.66183	0.32062	1.4104	4.7612	10	6	11	6	8	5	8	5	559370000	237320000	322040000	213580000	149600000	63972000	644990000	293200000	351780000	357710000	99858000	257850000	0.153423	-0.271317	AT2G04280.1	AT2G04280.1
0.148891	0.0496395	0.650961	0.395119	0.311153	0.269096		12	10	10	22.4	19.6	19.6	78.342	0	51.024	344110000	216330000	127780000	NaN	NaN	NaN	0.72056	0.59016	0.75307	0.81421	3	4	6	4	3	4	6	4	31810000	20500000	11310000	143660000	102450000	41207000	74565000	38204000	36361000	94077000	55174000	38902000	0.983861	0.311153	AT2G04350.2;AT2G04350.1	AT2G04350.2;AT2G04350.1
-0.104945	-0.104112	-0.101107	0.23139	-0.0196937	0.167397		2	2	2	14.5	14.5	14.5	16.59	0	7.7635	777740000	427440000	350300000	NaN	NaN	NaN	0.8252	0.5784	1.4621	0.94842	1	2	2	2	1	2	2	2	65363000	38039000	27324000	269100000	182510000	86592000	275470000	127150000	148320000	167800000	79739000	88063000	0.0813783	-0.0196937	AT5G35680.2;AT5G35680.1;AT2G04520.1;AT5G35680.3	AT5G35680.2;AT5G35680.1;AT2G04520.1;AT5G35680.3
-0.114638	-0.352693	-0.144289	-0.0638841	-0.168876	0.126962		4	4	4	25.2	25.2	25.2	26.845	0	139.46	36193000000	16211000000	19982000000	NaN	NaN	NaN	0.91491	0.75776	1.5104	1.0605	4	4	4	4	4	4	4	4	7955500000	3856200000	4099400000	9159400000	4809300000	4350200000	9692400000	3507800000	6184700000	9385800000	4037800000	5348000000	1.11735	-0.168876	AT2G04780.2;AT2G04780.1	AT2G04780.2;AT2G04780.1
0.184719	-0.180196	0.267534	0.000436764	0.0681233	0.199669		2	2	2	53.1	53.1	53.1	10.657	0	21.397	2364800000	1260000000	1104800000	NaN	NaN	NaN	0.75928	0.61133	1.1338	1.0541	2	2	2	2	2	2	2	2	694840000	427430000	267410000	355780000	209950000	145820000	756210000	344640000	411570000	557930000	277980000	279950000	0.264421	0.0681233	AT2G04900.2;AT2G04900.1	AT2G04900.2;AT2G04900.1
-0.0994997	0.380417	-0.246223	0.118283	0.0382443	0.272876		11	11	11	35.7	35.7	35.7	44.122	0	20.159	2447700000	1342100000	1105600000	11	11	11	0.94897	0.42055	1.5796	1.0065	5	4	7	7	5	4	7	7	575610000	286600000	289010000	806160000	541790000	264380000	372870000	166310000	206560000	693080000	347410000	345670000	0.0982907	0.0382443	AT2G04940.1	AT2G04940.1
-0.121724	-0.446393	-0.153594	0.535774	-0.046484	0.414763		8	1	1	56.6	10.9	10.9	28.62	0	11.149	751050000	386340000	364720000	8	1	1	0.88855	0.73384	1.4874	0.7445	1	1	1	1	1	1	1	1	104080000	59570000	44514000	286930000	164060000	122870000	258190000	104010000	154180000	101850000	58692000	43159000	0.0772535	-0.046484	AT2G05070.1	AT2G05070.1
-0.265703	-0.443236	-0.712079	-0.0519941	-0.368253	0.279509		6	6	6	5.6	5.6	5.6	144.6	0	10.395	126560000	66637000	59925000	NaN	NaN	NaN	0.95654	0.79167	2.0296	1.0627	3	3	5	4	3	3	5	4	22342000	11996000	10346000	31028000	17322000	13706000	41095000	17939000	23156000	32098000	19381000	12717000	1.10796	-0.368253	AT2G05120.1;AT2G05120.2	AT2G05120.1;AT2G05120.2
-0.162974	-0.137054	-0.0895178	-0.46488	-0.213607	0.170255		6	1	1	55	25	25	15.951	0	14.547	2833300000	1515900000	1317500000	NaN	NaN	NaN	0.90647	0.67119	1.394	1.3428	1	1	1	1	1	1	1	1	1387600000	822620000	565020000	333280000	195820000	137460000	550160000	247090000	303070000	562270000	250330000	311940000	1.06051	-0.213607	AT2G05220.2;AT2G05220.1	AT2G05220.2;AT2G05220.1
NaN	-1.09877	0.0351343	0.0920939	-0.323846	0.671705		2	2	2	16.8	16.8	16.8	13.808	0	5.0137	144790000	68956000	75838000	2	2	2	NaN	1.2608	1.3174	0.93376	1	1	1	2	1	1	1	2	8275800	2797700	5478100	41178000	19542000	21635000	46394000	21672000	24722000	48946000	24944000	24002000	0.308438	-0.323846	AT2G05310.1	AT2G05310.1
0.0467404	-0.374784	-0.103441	-0.324636	-0.18903	0.196474		3	3	3	9.8	9.8	9.8	48.946	0	23.936	241610000	118210000	123400000	3	3	3	0.80167	0.72802	1.4462	1.2823	1	2	2	1	1	2	2	1	38629000	20088000	18541000	75535000	42374000	33161000	55711000	23652000	32059000	71736000	32098000	39638000	0.823867	-0.18903	AT2G05320.1	AT2G05320.1
0.653636	NaN	0.467242	0.751448	0.624109	0.144385	+	3	3	3	45.7	45.7	45.7	11.586	0	5.5404	385410000	253720000	131690000	NaN	NaN	NaN	0.48773	NaN	1.0057	0.63643	3	2	2	2	3	2	2	2	39117000	27564000	11552000	66589000	57056000	9533200	89733000	45295000	44438000	189970000	123810000	66164000	1.76003	0.624109	AT2G05380.1;AT2G05380.2	AT2G05380.1;AT2G05380.2
-0.00650713	-0.098165	0.0464753	0.160305	0.0255271	0.107904		18	18	11	32.1	32.1	20.9	108.2	0	104.81	2329400000	1243400000	1086100000	18	18	11	0.82587	0.61197	1.1829	0.90416	12	11	11	11	6	7	6	6	565240000	309310000	255930000	500550000	332140000	168410000	638420000	289910000	348510000	625230000	312010000	313220000	0.174959	0.0255271	AT2G05710.1	AT2G05710.1
0.188448	-0.156593	0.00163705	0.243104	0.0691488	0.182583		19	19	19	43.8	43.8	43.8	80.014	0	86.138	3062800000	1411000000	1651800000	19	19	19	0.71288	0.61702	1.3707	0.89587	11	10	11	12	11	10	11	12	785830000	426370000	359460000	431970000	237300000	194670000	1210100000	450500000	759560000	634960000	296860000	338100000	0.297704	0.0691488	AT2G05920.1	AT2G05920.1
0.0299963	0.148153	-0.0643661	0.499666	0.153362	0.246697		9	9	8	34.8	34.8	30.4	34.291	0	31.493	1793100000	1015900000	777280000	9	9	8	0.80421	0.51625	1.3556	0.73345	7	7	4	4	6	7	3	4	831010000	477620000	353390000	462380000	306660000	155720000	298700000	119340000	179360000	201050000	112240000	88809000	0.519909	0.153362	AT2G06850.1	AT2G06850.1
0.0823364	NaN	-0.100557	-0.103946	-0.0407222	0.106585		5	5	4	11.1	11.1	9.5	86.032	0	6.5265	209840000	105350000	104490000	5	5	4	0.72524	NaN	1.2374	1.1397	3	1	4	2	3	1	3	2	46387000	26634000	19753000	23904000	16062000	7842000	76712000	35510000	41202000	62838000	27144000	35694000	0.239445	-0.0407222	AT2G07050.1	AT2G07050.1
-0.50344	-0.022962	0.0283543	-0.220705	-0.179688	0.241069		13	13	13	19.1	19.1	19.1	130.08	0	32.071	879550000	408050000	471500000	NaN	NaN	NaN	1.2138	0.63594	1.3663	1.224	8	5	8	8	8	5	8	8	186570000	89703000	96868000	47076000	24719000	22358000	407000000	167250000	239750000	238900000	126380000	112520000	0.632993	-0.179688	AT2G07360.1;AT2G07360.2	AT2G07360.1;AT2G07360.2
NaN	0.716907	-0.444557	-0.404276	-0.0439755	0.659252		18	3	2	20.7	6.4	4.7	105.01	0	6.5594	1292600000	1038700000	253920000	18	3	2	NaN	0.34889	1.5565	1.4195	1	2	2	3	0	1	1	2	178530000	148160000	30366000	29047000	19149000	9897200	520120000	427730000	92386000	564930000	443660000	121270000	0.0368857	-0.0439755	AT2G07560.1	AT2G07560.1
-0.127509	0.212302	0.720319	1.11381	0.479731	0.547783		3	3	3	22.3	22.3	22.3	17.201	0	6.508	379650000	228010000	151640000	NaN	NaN	NaN	0.8855	0.47634	0.78592	0.47581	1	2	1	2	1	2	1	2	88568000	45123000	43445000	130450000	89544000	40908000	115410000	63780000	51627000	45218000	29559000	15659000	0.749216	0.479731	ATMG01270.1;AT2G07696.1	ATMG01270.1;AT2G07696.1
0.00446775	-0.129021	0.389038	0.600556	0.21626	0.337446		29	29	28	39	39	38.1	85.932	0	323.31	392480000000	205450000000	187030000000	NaN	NaN	NaN	0.82524	0.67041	0.93281	0.69311	24	26	26	26	23	25	25	25	104290000000	53189000000	51103000000	71930000000	41294000000	30636000000	113260000000	56844000000	56418000000	103000000000	54124000000	48872000000	0.537581	0.21626	AT2G07698.1;ATMG01190.1	AT2G07698.1;ATMG01190.1
0.260044	0.0986658	0.445864	0.425252	0.307457	0.162146	+	10	10	10	44.3	44.3	44.3	18.211	0	38.391	37810000000	21277000000	16533000000	NaN	NaN	NaN	0.70234	0.53727	1.0342	0.74957	8	9	9	9	8	9	9	9	8914800000	4687800000	4227000000	7490500000	5399700000	2090800000	13147000000	6663200000	6483900000	8257400000	4526200000	3731200000	1.49253	0.307457	ATMG00480.1;AT2G07707.1	ATMG00480.1;AT2G07707.1
-0.0714341	-0.18583	0.914644	0.132078	0.197364	0.495931		3	3	3	8.1	8.1	8.1	44.146	0	22.622	21767000000	11069000000	10698000000	NaN	NaN	NaN	0.85506	0.62206	0.74117	1.0268	3	3	3	3	3	3	3	3	4902300000	2417900000	2484400000	5232200000	2838200000	2394000000	5944200000	3005000000	2939200000	5688700000	2808400000	2880300000	0.314946	0.197364	ATMG00220.1;AT2G07727.1	ATMG00220.1;AT2G07727.1
NaN	0.193943	1.8149	0.981478	0.996773	0.810586		3	3	3	8.6	8.6	8.6	43.025	0	5.2952	101280000	74055000	27221000	NaN	NaN	NaN	NaN	0.46545	0.36615	0.5988	0	1	1	3	0	1	1	3	0	0	0	11479000	8516100	2962900	37265000	31883000	5381900	52532000	33656000	18876000	0.777493	0.996773	ATMG00290.1;AT2G07734.1	ATMG00290.1;AT2G07734.1
0.877767	0.252392	0.273151	-0.408594	0.248679	0.525475		2	2	2	6.9	6.9	6.9	39.739	0	3.7094	5427700000	2858600000	2569100000	NaN	NaN	NaN	0.5001	0.45634	1.1585	1.4324	2	2	2	1	2	2	2	1	1628300000	888510000	739840000	1184100000	714080000	470020000	1209200000	603180000	605990000	1406100000	652880000	753210000	0.383289	0.248679	ATMG01170.1;ATMG00410.1;AT2G07741.1	ATMG01170.1;ATMG00410.1;AT2G07741.1
0.35103	0.0520704	0.131153	0.563278	0.274383	0.230414		1	1	1	5.1	5.1	5.1	28.456	0	4.8765	642130000	359500000	282630000	NaN	NaN	NaN	0.63417	0.56784	1.2597	0.71995	1	1	1	1	1	1	1	1	80823000	48574000	32250000	155670000	103000000	52671000	212570000	97099000	115470000	193070000	110830000	82239000	1.01112	0.274383	ATMG00900.1;AT2G07771.2	ATMG00900.1;AT2G07771.2
0.081962	0.0355624	-0.141886	-0.583175	-0.151884	0.303277		6	6	6	19.8	19.8	19.8	57.458	0	17.972	444050000	222030000	222020000	6	6	6	0.79206	0.5869	1.3815	1.6272	4	2	3	3	4	2	3	3	214610000	116660000	97960000	56633000	34976000	21657000	68439000	29863000	38576000	104360000	40535000	63826000	0.408564	-0.151884	AT2G11520.1	AT2G11520.1
-0.0878093	0.0984535	0.0491567	-0.0670499	-0.00181223	0.0900046		4	4	4	8.5	8.5	8.5	60.279	0	74.871	1921800000	969740000	952060000	4	4	4	0.86285	0.51622	1.3152	1.0623	3	3	3	4	3	3	3	4	410040000	238300000	171740000	477710000	297100000	180620000	593700000	226810000	366900000	440340000	207540000	232800000	0.0130456	-0.00181223	AT2G12400.1	AT2G12400.1
0.0869851	0.0824938	NaN	0.504208	0.224562	0.242191		3	3	3	25.6	25.6	25.6	13.198	0	5.8732	813510000	415080000	398430000	NaN	NaN	NaN	0.85527	0.56038	NaN	0.74731	2	3	1	3	2	3	1	3	373670000	189550000	184120000	92161000	54602000	37559000	137850000	58788000	79066000	209830000	112130000	97693000	0.602917	0.224562	AT2G13820.2;AT2G13820.1	AT2G13820.2;AT2G13820.1
0.0578891	-0.0970065	0.58826	0.273814	0.205739	0.296913		27	21	21	37.9	31.2	31.2	86.691	0	233	3753800000	2147800000	1606000000	NaN	NaN	NaN	0.77587	0.59883	0.87186	0.8754	12	13	16	14	12	13	16	14	505280000	294400000	210890000	1016700000	641840000	374860000	1233000000	645160000	587880000	998780000	566400000	432380000	0.585292	0.205739	AT2G14120.2;AT2G14120.1;AT2G14120.3	AT2G14120.2;AT2G14120.1;AT2G14120.3
0.470708	NaN	0.0204842	-0.556291	-0.0216995	0.514797		2	2	2	4.3	4.3	4.3	59.987	0	3.1276	115930000	59333000	56599000	2	2	2	0.61256	NaN	1.1738	1.5758	1	0	1	2	1	0	1	2	44416000	27310000	17106000	0	0	0	31669000	13961000	17708000	39848000	18063000	21786000	0.0229884	-0.0216995	AT2G14255.1	AT2G14255.1
-0.121724	-0.568321	-0.157167	0.306308	-0.135226	0.357392		1	1	1	23	23	23	6.9015	0	36.752	273010000	177910000	95095000	NaN	NaN	NaN	0.85174	0.76098	1.3866	0.97339	1	1	1	1	1	1	1	1	68197000	45304000	22893000	122660000	92977000	29680000	37942000	16615000	21328000	44209000	23014000	21195000	0.297387	-0.135226	AT2G14285.1;AT4G30220.1;AT4G30220.2	AT2G14285.1;AT4G30220.1;AT4G30220.2
0.405568	0.306734	0.0663536	-0.203285	0.143842	0.271745		22	3	3	46.7	8.3	8.3	69.812	0	15.746	798310000	354530000	443780000	NaN	NaN	NaN	0.64621	0.47919	1.3779	1.2194	1	2	1	3	1	2	1	3	68029000	43539000	24490000	25921000	16549000	9371700	157240000	68479000	88758000	547120000	225960000	321160000	0.4348	0.143842	AT2G14720.2;AT2G14720.1	AT2G14720.2;AT2G14720.1
-0.104802	0.379406	0.184725	-0.0201413	0.109797	0.216979		22	22	2	47	47	5.9	69.743	0	161.14	9494100000	5100200000	4393900000	NaN	NaN	NaN	0.88241	0.44856	1.1916	1.0422	18	16	20	15	2	2	2	2	2427700000	1455600000	972100000	1485100000	1057400000	427670000	2949100000	1311700000	1637400000	2632200000	1275400000	1356700000	0.413357	0.109797	AT2G14740.2;AT2G14740.1	AT2G14740.2;AT2G14740.1
-0.107517	0.242681	0.0190351	-0.636162	-0.120491	0.373027		10	10	10	45.8	45.8	45.8	37.437	0	48.419	1538700000	749330000	789390000	NaN	NaN	NaN	0.88986	0.49633	1.274	1.7501	10	5	6	6	10	5	6	6	325230000	169900000	155330000	275860000	182880000	92982000	352450000	172730000	179720000	585180000	223830000	361360000	0.248505	-0.120491	AT2G14835.2;AT2G14835.1	AT2G14835.2;AT2G14835.1
0.252292	NaN	0.720392	0.629684	0.534123	0.248251		2	2	2	11.9	11.9	11.9	28.276	0	28.395	123960000	70733000	53222000	2	2	2	0.72063	NaN	0.77728	0.69216	1	1	1	1	1	1	1	1	36117000	18879000	17238000	14012000	9850400	4162000	43916000	27069000	16847000	29910000	14934000	14975000	1.18669	0.534123	AT2G14860.1	AT2G14860.1
NaN	-0.297687	0.901506	2.10316	0.902327	1.20043		2	2	2	17.5	17.5	17.5	22.34	0	5.1665	174040000	112780000	61262000	2	2	2	NaN	0.71748	0.75086	0.25049	0	1	1	2	0	1	1	2	0	0	0	52679000	30019000	22661000	72911000	42080000	30830000	48447000	40677000	7770600	0.491199	0.902327	AT2G15270.1	AT2G15270.1
-0.348492	-1.33956	-0.694701	-1.35874	-0.935373	0.498316	+	7	7	7	21.1	21.1	21.1	61.484	0	13.068	503450000	186280000	317170000	NaN	NaN	NaN	1.0769	1.571	2.2316	2.6978	7	2	5	4	7	2	5	4	154520000	78814000	75710000	12443000	4697400	7746000	195600000	60004000	135600000	140890000	42768000	98117000	1.48119	-0.935373	AT2G15390.2;AT2G15390.1	AT2G15390.2;AT2G15390.1
NaN	-0.351657	-0.0541813	0.561343	0.051835	0.465642		2	2	2	10.3	10.3	10.3	35.461	0	8.1428	106410000	55417000	50998000	2	2	2	NaN	0.70277	1.2927	0.68408	0	1	1	2	0	1	1	2	0	0	0	38078000	21854000	16224000	31439000	12681000	18758000	36898000	20881000	16016000	0.0630282	0.051835	AT2G15430.1	AT2G15430.1
-0.50485	0.253889	-0.044496	-0.0192947	-0.0786878	0.314599		8	8	3	19.8	19.8	7.6	53.96	0	63.583	617590000	341930000	275650000	NaN	NaN	NaN	1.1047	0.49425	1.3355	1.0626	6	5	5	6	2	2	3	2	131670000	65509000	66162000	138330000	89643000	48683000	173150000	96814000	76340000	174440000	89968000	84468000	0.186221	-0.0786878	AT2G15490.1;AT2G15490.3;AT2G15490.2	AT2G15490.1;AT2G15490.3;AT2G15490.2
0.436479	0.0162794	0.623794	0.629079	0.426408	0.287717		9	9	9	18.4	18.4	18.4	65.504	0	20.155	557040000	320660000	236370000	9	9	9	0.58916	0.55892	0.82853	0.65315	7	7	5	5	7	7	5	5	119010000	71498000	47516000	187390000	118940000	68442000	159750000	85898000	73855000	90884000	44324000	46560000	1.22658	0.426408	AT2G15620.1	AT2G15620.1
0.63584	0.105691	-0.492593	0.0646382	0.0783939	0.461052		1	1	1	9.1	9.1	9.1	18.253	0	3.7265	183380000	101630000	81754000	NaN	NaN	NaN	0.55724	0.54997	1.8543	0.97135	1	1	1	1	1	1	1	1	52475000	32294000	20181000	11533000	7777900	3754700	57329000	27531000	29799000	62044000	34024000	28020000	0.121349	0.0783939	AT2G15970.2;AT2G15970.1	AT2G15970.2;AT2G15970.1
0.233706	0.105068	0.529213	-0.0666185	0.200342	0.251406		4	4	4	17.9	17.9	17.9	33.64	0	17.652	243390000	137000000	106380000	NaN	NaN	NaN	0.69234	0.53037	0.85205	1.0916	3	2	4	3	3	2	4	3	60901000	35300000	25601000	67205000	45434000	21771000	58640000	30773000	27866000	56642000	25496000	31146000	0.679353	0.200342	AT2G16070.2;AT2G16070.1	AT2G16070.2;AT2G16070.1
0.0429639	NaN	-0.636729	-0.995521	-0.529762	0.527441		6	6	6	10.3	10.3	10.3	99.703	0	35.965	149680000	70147000	79531000	6	6	6	0.81735	NaN	1.8987	2.1232	5	0	2	2	5	0	2	2	88766000	50276000	38490000	0	0	0	34602000	11993000	22609000	26309000	7877300	18432000	0.649664	-0.529762	AT2G16250.1	AT2G16250.1
0.146233	-0.0102678	0.521196	0.741696	0.349714	0.343534		7	7	7	38.7	38.7	38.7	25.789	0	124.22	6058800000	3791700000	2267100000	NaN	NaN	NaN	0.76091	0.54251	0.98003	0.63154	5	6	5	7	5	6	5	7	1747600000	943750000	803860000	1520800000	1070600000	450230000	1102800000	662300000	440480000	1687600000	1115000000	572570000	0.871063	0.349714	AT2G16460.1;AT2G16460.2	AT2G16460.1;AT2G16460.2
0.42058	0.462979	-0.257857	-0.186579	0.109781	0.384851		8	6	6	64.7	56.1	56.1	18.492	0	37.601	2168300000	1289100000	879140000	NaN	NaN	NaN	0.70082	0.41692	1.5065	1.2301	5	4	4	3	5	4	4	3	544750000	351570000	193180000	525070000	422820000	102250000	561220000	245210000	316010000	537230000	269530000	267700000	0.215908	0.109781	AT2G16600.1;AT2G16600.2	AT2G16600.1;AT2G16600.2
0.0924522	0.0422859	0.45426	-0.581968	0.00175757	0.430257		23	23	17	30	30	24.5	132.28	0	67.217	3438100000	1770100000	1668000000	23	23	17	0.77016	0.57609	0.90467	1.6149	14	13	15	18	11	11	10	14	793730000	452760000	340970000	618010000	402060000	215950000	867160000	440450000	426710000	1159200000	474860000	684350000	0.00261607	0.00175757	AT2G16640.1	AT2G16640.1
-0.38676	-0.414012	0.0605011	-0.447871	-0.297035	0.239665		4	4	3	9.9	9.9	7.7	58.977	0	44.257	1090900000	511450000	579460000	4	4	3	1.0577	0.75096	1.2967	1.4547	3	3	2	3	3	3	2	2	184200000	83819000	100380000	321220000	189300000	131920000	272760000	121980000	150780000	312730000	116350000	196380000	1.04882	-0.297035	AT2G16660.1	AT2G16660.1
1.74313	1.71685	1.43071	1.53621	1.60672	0.149095	+	10	10	10	26.7	26.7	26.7	42.526	0	92.23	658030000	447760000	210270000	NaN	NaN	NaN	0.2296	0.17077	0.47626	0.37023	6	3	5	5	6	3	5	5	181510000	151290000	30222000	54081000	46333000	7747800	114700000	71403000	43298000	307740000	178740000	129000000	3.66041	1.60672	AT2G16900.1;AT2G16900.3;AT2G16900.2	AT2G16900.1;AT2G16900.3;AT2G16900.2
0.0259346	0.468571	0.378385	-0.00890163	0.215997	0.242808		18	18	18	29.6	29.6	29.6	99.108	0	34.273	2070000000	1025500000	1044500000	NaN	NaN	NaN	0.82859	0.46798	1.0844	1.0185	11	7	12	12	11	7	12	12	529290000	229190000	300100000	217460000	148700000	68763000	845140000	425660000	419480000	478100000	221970000	256130000	0.761294	0.215997	AT2G16950.2;AT2G16950.1	AT2G16950.2;AT2G16950.1
-0.0340198	-0.28445	-0.622247	-0.116223	-0.264235	0.260441		5	5	5	17.4	17.4	17.4	37.739	0	21.045	4614800000	2594200000	2020600000	5	5	5	0.85417	0.72032	2.1324	1.0941	4	5	3	3	4	5	3	3	1319100000	781930000	537180000	1382500000	914180000	468290000	1273700000	598850000	674890000	639510000	299270000	340230000	0.8682	-0.264235	AT2G17120.1	AT2G17120.1
-0.170921	NaN	-0.119539	0.239722	-0.0169128	0.223732		3	3	3	14	14	14	29.889	0	21.227	46766000	23557000	23208000	NaN	NaN	NaN	0.8813	NaN	1.3914	0.93889	1	0	3	2	1	0	3	2	7030500	3803100	3227400	0	0	0	23900000	11432000	12468000	15835000	8322100	7513000	0.0420046	-0.0169128	AT2G17280.2;AT2G17280.1	AT2G17280.2;AT2G17280.1
-0.235972	0.37889	-0.585591	0.282395	-0.0400694	0.452947		17	16	10	41	39	26.5	61.111	0	85.967	3831200000	1697000000	2134200000	17	16	10	0.97417	0.42093	1.9657	0.83557	8	3	16	11	5	1	10	6	931730000	436240000	495490000	203940000	125290000	78655000	1904600000	693880000	1210800000	790900000	441640000	349270000	0.0600637	-0.0400694	AT2G17290.1	AT2G17290.1
0.540047	0.094972	0.658247	-0.217989	0.268819	0.405143		2	2	2	17.9	17.9	17.9	13.808	0	13.211	77055000	44171000	32884000	2	2	2	0.54449	0.49502	0.79989	1.3823	2	1	2	2	2	1	2	2	13342000	8627700	4714500	12991000	8010800	4979900	9268000	5114000	4154000	41454000	22419000	19036000	0.558371	0.268819	AT2G17350.1	AT2G17350.1
0.257707	0.115093	0.310554	0.459296	0.285663	0.142178	+	16	16	16	59	59	59	27.707	0	86.551	61905000000	33682000000	28223000000	NaN	NaN	NaN	0.72075	0.53655	1.1377	0.72344	14	11	12	14	14	11	12	14	16955000000	9342800000	7611700000	10474000000	6636600000	3837600000	19531000000	9511000000	10020000000	14945000000	8191800000	6753500000	1.55792	0.285663	AT5G07090.2;AT2G17360.1;AT5G07090.1;AT5G58420.1;AT2G17360.2	AT5G07090.2;AT2G17360.1;AT5G07090.1;AT5G58420.1;AT2G17360.2
-0.140265	-0.180824	-0.599179	-0.160545	-0.270203	0.219941		9	9	9	36.2	36.2	36.2	40.014	0	51.264	2493000000	1313900000	1179100000	NaN	NaN	NaN	0.89427	0.62805	1.9861	1.1415	7	2	8	7	7	2	8	7	981590000	532450000	449150000	282920000	204960000	77964000	777240000	348640000	428600000	451270000	227830000	223440000	1.04045	-0.270203	AT2G17420.1;AT4G35460.1	AT2G17420.1
-0.387583	-0.374401	-0.434886	-0.483309	-0.420045	0.04953	+	19	18	18	57.8	55.9	55.9	58.742	0	93.243	3503100000	1519100000	1984000000	19	18	18	1.0731	0.75444	1.8323	1.4441	12	11	13	13	12	11	13	13	950200000	453890000	496310000	544590000	310880000	233700000	1056700000	390980000	665720000	951650000	363360000	588290000	3.35031	-0.420045	AT2G17440.1	AT2G17440.1
0.49682	0.457953	0.319741	-0.308677	0.241459	0.374547		5	5	5	15.7	15.7	15.7	43.393	0	30.113	2252500000	1198000000	1054500000	NaN	NaN	NaN	0.61621	0.41498	1.0143	1.2495	4	2	4	4	4	2	4	4	240070000	141970000	98101000	318270000	233680000	84584000	644440000	346800000	297640000	1049700000	475580000	574150000	0.541071	0.241459	AT2G17500.4;AT2G17500.3;AT2G17500.2;AT2G17500.1	AT2G17500.4;AT2G17500.3;AT2G17500.2;AT2G17500.1
-0.0468972	0.191638	0.200558	0.0208082	0.091527	0.123925		14	14	13	57.7	57.7	55	32.691	0	75.702	12968000000	6431100000	6536600000	NaN	NaN	NaN	0.88694	0.52885	1.2087	0.98105	11	10	11	10	10	10	11	9	3740100000	2051000000	1689100000	2157600000	1320800000	836820000	4897600000	2054200000	2843400000	2172500000	1005100000	1167400000	0.626819	0.091527	AT2G17720.1;AT4G35810.1	AT2G17720.1
-0.0555372	-0.510792	-0.275255	-0.192521	-0.258526	0.191031		9	9	9	28.7	28.7	28.7	56.027	0	53.255	2589800000	1265400000	1324400000	9	9	9	0.84239	0.85364	1.5831	1.2174	7	7	6	7	7	7	6	7	834860000	463650000	371200000	401190000	206030000	195160000	858720000	378350000	480370000	495060000	217410000	277650000	1.13446	-0.258526	AT2G17760.1	AT2G17760.1
NaN	1.01222	-0.0282269	0.385331	0.456442	0.523858		2	2	2	3.4	3.4	3.4	89.492	0	3.605	44922000	27753000	17169000	2	2	2	NaN	0.326	1.2289	0.786	1	2	2	2	1	2	2	2	7485300	4567400	2917800	12521000	9579400	2941900	10535000	5245200	5289700	14381000	8360900	6020000	0.568132	0.456442	AT2G17790.1	AT2G17790.1
-0.142218	9.08971e-05	0.13743	-0.36038	-0.0912693	0.212655		3	3	3	21.8	21.8	21.8	21.53	0	5.7689	509390000	257030000	252370000	NaN	NaN	NaN	0.93464	0.60004	1.148	1.3754	3	1	3	3	3	1	3	3	125800000	74784000	51018000	59369000	36141000	23228000	185060000	87776000	97281000	139170000	58327000	80838000	0.343141	-0.0912693	AT2G17800.2;AT2G17800.1;AT4G35950.1;AT3G51300.1;AT3G51290.2	AT2G17800.2;AT2G17800.1;AT4G35950.1
-0.294834	0.822548	-0.0776952	0.341305	0.197831	0.493116		10	10	9	28.5	28.5	26.3	49	0	70.99	1207500000	708320000	499190000	10	10	9	0.99613	0.32213	1.3535	0.81968	6	4	8	6	5	3	8	5	255860000	172040000	83814000	163120000	128140000	34979000	468660000	234050000	234610000	319870000	174080000	145790000	0.31784	0.197831	AT2G17840.1	AT2G17840.1
1.74555	1.70997	0.786046	1.25707	1.37466	0.45103	+	7	7	7	41.9	41.9	41.9	29.564	0	26.492	1948700000	1507900000	440820000	7	7	7	0.23191	0.17505	0.79194	0.46069	6	4	4	7	6	4	4	7	1073800000	889640000	184120000	79528000	69491000	10037000	93262000	58504000	34759000	702190000	490290000	211900000	2.05214	1.37466	AT2G17870.1	AT2G17870.1
-0.282367	0.167661	-0.131698	-0.312926	-0.139833	0.219769		17	17	17	41.8	41.8	41.8	69.15	0	70.337	4417000000	2211400000	2205600000	17	17	17	1.012	0.51552	1.4709	1.2897	9	10	14	12	9	10	14	12	1029600000	597420000	432190000	482640000	332640000	149990000	1505000000	662850000	842170000	1399700000	618450000	781250000	0.53335	-0.139833	AT2G17980.1	AT2G17980.1
-0.00543484	-0.57466	0.441654	0.173847	0.00885164	0.430206		18	18	6	57.8	57.8	21.3	27.859	0	86.494	57611000000	30582000000	27029000000	NaN	NaN	NaN	0.81261	0.90089	1.05	0.89985	9	14	12	13	2	3	4	3	16776000000	9248700000	7527100000	6960500000	4474500000	2485900000	17643000000	8490300000	9153200000	16231000000	8368300000	7863100000	0.0133352	0.00885164	AT2G18020.1;AT3G51190.1	AT2G18020.1
-0.378856	NaN	-1.24	-0.73093	-0.783261	0.432949		4	4	4	26.4	26.4	26.4	28.927	0	113.35	235590000	92741000	142850000	NaN	NaN	NaN	1.0427	NaN	3.21	1.7777	4	0	2	1	4	0	2	1	104090000	55344000	48743000	0	0	0	74412000	17579000	56833000	57092000	19818000	37274000	1.05291	-0.783261	AT2G18030.1;AT2G18030.2	AT2G18030.1;AT2G18030.2
1.46594	1.69021	2.4773	2.32936	1.9907	0.488923	+	14	12	12	29.5	26.9	26.9	56.469	0	86.522	1717400000	1408900000	308510000	NaN	NaN	NaN	0.29136	0.17676	0.2498	0.20918	9	7	5	8	9	7	5	8	621750000	500470000	121280000	174420000	142380000	32039000	208630000	163650000	44977000	712570000	602360000	110210000	2.41201	1.9907	AT2G18193.1;AT2G18190.1	AT2G18193.1
-0.00222857	0.232295	0.160554	1.07067	0.365322	0.480358		12	12	12	23.6	23.6	23.6	86.96	0	69.511	2057900000	1178900000	878950000	12	12	12	0.80907	0.56372	1.1855	0.49513	7	7	10	8	7	7	10	8	258360000	147960000	110400000	279530000	180350000	99184000	856350000	382390000	473960000	663640000	468240000	195400000	0.646673	0.365322	AT2G18220.1	AT2G18220.1
0.160448	0.0742575	0.736337	0.724676	0.42393	0.355781		17	17	12	32.7	32.7	25.6	71.194	0	170.56	5867800000	3549000000	2318800000	17	17	12	0.74423	0.54759	0.80265	0.63877	13	11	11	12	11	8	8	9	1422900000	840350000	582530000	1775000000	1160800000	614230000	1472200000	827270000	644900000	1197700000	720580000	477170000	1.01168	0.42393	AT2G18330.1	AT2G18330.1
0.0951444	0.328234	0.114256	-0.264735	0.0682249	0.245839		7	7	7	26.2	26.2	26.2	35.526	0	12.807	1629400000	754110000	875270000	7	7	7	0.74522	0.44395	1.3196	1.2384	7	2	5	5	7	2	5	5	703010000	360150000	342870000	113660000	70568000	43091000	534120000	207710000	326410000	278580000	115680000	162900000	0.209314	0.0682249	AT2G18360.1	AT2G18360.1
0.0266395	-0.0451719	-0.0240583	0.474279	0.107922	0.24609		4	4	4	15.2	15.2	15.2	39.888	0	12.806	1910800000	973130000	937680000	4	4	4	0.8093	0.61908	1.3434	0.76751	2	3	2	2	2	3	2	2	670540000	353120000	317410000	470640000	241070000	229570000	416220000	187700000	228520000	353400000	191230000	162170000	0.351636	0.107922	AT2G18510.1	AT2G18510.1
0.671752	2.64026	0.536207	2.24814	1.52409	1.07587		7	7	7	17.4	17.4	17.4	36.039	0	16.247	1351700000	1025400000	326240000	NaN	NaN	NaN	0.51688	0.092244	0.93469	0.22514	5	3	3	4	5	3	3	4	570220000	417290000	152930000	411640000	355220000	56421000	185510000	109960000	75556000	184310000	142970000	41334000	1.18037	1.52409	AT2G18690.1;AT2G18690.2	AT2G18690.1
-0.411834	0.00191014	-0.568598	-0.729659	-0.427045	0.314031		13	13	13	43.9	43.9	43.9	53.88	0	46.798	1590000000	593610000	996420000	13	13	13	1.1058	0.58988	2.0477	1.7096	8	4	12	8	8	4	12	8	608360000	249420000	358930000	145190000	91503000	53688000	593300000	175760000	417540000	243190000	76924000	166260000	1.13928	-0.427045	AT2G18730.1	AT2G18730.1
-0.138729	-0.319703	-0.0503435	0.231089	-0.0694218	0.229576		3	3	3	36.4	36.4	36.4	10.298	0	10.844	2576400000	1334200000	1242200000	NaN	NaN	NaN	0.9355	0.67304	1.3415	0.89484	2	3	2	3	2	3	2	3	672450000	323590000	348850000	543570000	314000000	229560000	724490000	350910000	373580000	635930000	345720000	290210000	0.23062	-0.0694218	AT2G18740.1;AT2G18740.2;AT4G30330.1	AT2G18740.1;AT2G18740.2;AT4G30330.1
-0.149725	0.146286	0.228865	1.16199	0.346854	0.567211		17	17	17	35.7	35.7	35.7	88.011	0	47.778	1621900000	967700000	654200000	17	17	17	0.89849	0.58129	1.078	0.47032	9	8	14	8	9	8	14	8	323070000	210140000	112930000	432900000	273060000	159840000	627600000	328150000	299450000	238340000	156360000	81980000	0.510557	0.346854	AT2G18900.1	AT2G18900.1
-0.326336	-0.97332	-0.332794	-0.132523	-0.441243	0.366687		63	63	23	55.7	55.7	20.2	104.22	0	323.31	686300000000	323890000000	362410000000	63	63	23	1.0377	1.1158	1.6267	1.1178	51	53	49	55	17	21	17	21	170400000000	88789000000	81607000000	93277000000	50033000000	43244000000	225290000000	91330000000	133960000000	197340000000	93742000000	103600000000	1.02089	-0.441243	AT2G18960.1	AT2G18960.1
-0.0395229	-0.162734	-0.73369	-0.651389	-0.396834	0.346768		16	12	12	64.1	46.1	46.1	35.832	0	236.79	10330000000	5198400000	5131400000	16	12	12	0.87739	0.66383	2.2156	1.6229	10	12	10	9	10	12	10	9	4447800000	2356600000	2091100000	1316700000	749510000	567200000	2250500000	914290000	1336200000	2314900000	1177900000	1137000000	0.974377	-0.396834	AT2G18980.1	AT2G18980.1
NaN	0.717016	0.390486	0.762262	0.623255	0.202849	+	1	1	1	5.2	5.2	5.2	24.443	0	6.2923	28212000	17612000	10601000	NaN	NaN	NaN	NaN	0.32614	0.96516	0.71962	0	1	1	1	0	1	1	1	0	0	0	10151000	7580200	2571200	9533300	4466300	5067000	8527700	5565200	2962400	1.4744	0.623255	AT3G25580.1;AT2G18990.1	AT3G25580.1;AT2G18990.1
-0.127649	-0.39277	0.470935	0.264794	0.0538274	0.387672		9	9	9	36.2	36.2	36.2	35.853	0	279.45	8329700000	4393200000	3936500000	9	9	9	0.91514	0.71967	1.0412	0.82812	7	8	7	7	7	8	7	7	2288900000	1187100000	1101900000	1136600000	677800000	458810000	2662200000	1281300000	1380900000	2241900000	1247000000	994930000	0.0972989	0.0538274	AT2G19080.1	AT2G19080.1
-0.253497	-0.576213	-0.271841	-0.161623	-0.315793	0.180185	+	26	26	25	34	34	33.1	127.21	0	323.31	12801000000	5702900000	7098400000	26	26	25	0.98823	0.93792	1.6554	1.1688	18	16	24	20	17	16	23	19	2056200000	1044800000	1011400000	2505200000	1275100000	1230100000	4488800000	1679200000	2809600000	3750900000	1703700000	2047200000	1.40524	-0.315793	AT2G19110.1	AT2G19110.1
0.485879	0.54787	1.33438	NaN	0.789378	0.473006		6	6	6	10.7	10.7	10.7	92.341	0	16.483	431710000	283100000	148610000	6	6	6	0.6021	0.38952	0.48676	NaN	5	2	2	1	5	2	2	1	199980000	117690000	82289000	99699000	74905000	24793000	108990000	75287000	33703000	23039000	15211000	7827300	0.992483	0.789378	AT2G19130.1	AT2G19130.1
-0.205882	-0.297822	-0.112331	-0.785062	-0.350274	0.299587		7	7	3	23.1	23.1	12.4	45.75	0	33.122	747480000	344470000	403010000	7	7	3	0.95095	0.65746	1.4927	1.7175	6	3	5	3	2	1	1	0	201120000	101420000	99697000	168040000	98290000	69751000	219740000	94722000	125020000	158580000	50036000	108540000	0.994085	-0.350274	AT2G19160.1	AT2G19160.1
0.159744	-0.0384934	-0.0882705	0.0388861	0.0179665	0.108032		9	9	8	32.5	32.5	29.3	42.846	0	56.115	1714500000	846090000	868370000	NaN	NaN	NaN	0.73611	0.57291	1.3768	0.99432	7	7	8	3	6	6	7	2	341170000	181540000	159640000	430480000	255780000	174700000	723400000	291560000	431830000	219410000	117210000	102200000	0.118438	0.0179665	AT2G19480.3;AT2G19480.2;AT2G19480.1	AT2G19480.3;AT2G19480.2;AT2G19480.1
0.0779949	0.651974	0.698652	1.5236	0.738056	0.594902		7	7	7	28	28	28	55.758	0	22.425	855840000	500020000	355820000	7	7	7	0.8339	0.39061	0.83821	0.34267	3	2	6	5	3	2	6	5	89926000	51820000	38106000	35387000	22453000	12934000	564390000	309640000	254750000	166140000	116110000	50033000	1.04978	0.738056	AT2G19520.1	AT2G19520.1
0.734885	NaN	1.13251	2.67063	1.51268	1.02234		2	2	2	6	6	6	51.403	0	38.995	86894000	56278000	30617000	2	2	2	0.49129	NaN	0.55615	0.18973	2	1	2	1	2	1	2	1	27643000	15106000	12538000	6606600	6241500	365160	39545000	23382000	16163000	13099000	11548000	1550700	0.904969	1.51268	AT2G19540.1	AT2G19540.1
-0.68384	-1.21275	-0.626359	0.153322	-0.592406	0.562864		3	3	3	14.4	14.4	14.4	30.128	0	16.916	519010000	240830000	278180000	3	3	3	1.3243	1.336	2.0054	0.95076	2	2	2	2	2	2	2	2	93657000	43641000	50016000	210970000	103660000	107310000	123800000	48106000	75692000	90585000	45421000	45165000	0.89974	-0.592406	AT2G19580.1	AT2G19580.1
0.645047	1.07717	1.19552	0.164586	0.77058	0.468173	+	2	1	1	16.4	9	9	13.847	0	6.3006	2529600000	1439000000	1090600000	NaN	NaN	NaN	0.63331	0.26599	0.59075	0.99647	1	1	1	1	1	1	1	1	918280000	551790000	366490000	337420000	217660000	119760000	499020000	289720000	209310000	774820000	379820000	395000000	1.33711	0.77058	AT2G19680.2;AT2G19680.1	AT2G19680.2;AT2G19680.1
0.0193721	0.499685	0.0945763	0.782529	0.349041	0.357789		5	4	4	41.3	32.2	32.2	15.895	0	7.7213	11438000000	6376400000	5062100000	NaN	NaN	NaN	0.85313	0.41708	1.4079	0.55612	3	4	4	3	3	4	4	3	3421500000	1846200000	1575300000	1442600000	922990000	519660000	2699300000	1320800000	1378500000	3875100000	2286400000	1588700000	0.835299	0.349041	AT2G19730.3;AT2G19730.2;AT2G19730.1	AT2G19730.3;AT2G19730.2;AT2G19730.1
-0.0128784	-0.0150515	0.283752	0.299769	0.138898	0.176634		3	3	3	32.8	32.8	32.8	13.803	0	81.987	7113100000	3549300000	3563800000	NaN	NaN	NaN	0.9296	0.58465	1.1807	0.82141	2	2	2	3	2	2	2	3	2601900000	1223400000	1378500000	778220000	502590000	275620000	2858500000	1349600000	1509000000	874440000	473720000	400720000	0.669919	0.138898	AT5G56710.1;AT4G26230.1;AT2G19740.1;AT5G56710.2	AT5G56710.1;AT4G26230.1;AT2G19740.1
2.07814	2.15099	1.4857	2.83625	2.13777	0.552813	+	3	3	3	19.4	19.4	19.4	6.887	0	7.6781	13735000000	8998800000	4736600000	NaN	NaN	NaN	0.20172	0.12313	0.46151	0.142	2	3	3	2	2	3	3	2	2758800000	1770500000	988290000	4776000000	3305500000	1470600000	3398300000	1885900000	1512400000	2802200000	2036900000	765340000	2.34731	2.13777	AT5G56670.1;AT4G29390.1;AT2G19750.1	AT5G56670.1;AT4G29390.1;AT2G19750.1
-0.342924	0.0284147	-0.172811	-0.413011	-0.225083	0.196805		4	4	4	51.1	51.1	51.1	14.266	0	18.568	1277500000	578050000	699400000	4	4	4	1.1067	0.58086	1.5965	1.4003	4	2	4	3	4	2	4	3	254720000	133560000	121150000	71402000	45589000	25813000	638660000	256970000	381690000	312680000	141930000	170740000	0.973822	-0.225083	AT2G19760.1	AT2G19760.1
-0.0049597	-0.103866	0.468445	-0.107165	0.0631135	0.27435		7	7	3	41.8	41.8	21.1	24.014	0	97.249	3537200000	1877800000	1659400000	7	7	3	0.80031	0.59152	0.97662	1.2803	6	7	4	4	3	3	2	2	623460000	342830000	280620000	1070700000	668340000	402390000	874200000	414800000	459390000	968770000	451800000	516980000	0.169575	0.0631135	AT2G19830.1	AT2G19830.1
0.135092	0.0422178	0.533047	-0.455357	0.0637499	0.406311		22	16	16	60.6	50.4	50.4	54.489	0	110	8828500000	5041200000	3787300000	NaN	NaN	NaN	0.73378	0.56067	0.92442	1.4819	13	14	14	13	13	14	14	13	1620900000	960000000	660900000	1532700000	926460000	606220000	2948000000	1588500000	1359600000	2726900000	1566300000	1160600000	0.111131	0.0637499	AT2G19860.1;AT2G19860.2	AT2G19860.1;AT2G19860.2
-0.429988	-0.268761	-0.560226	-0.114138	-0.343278	0.193772	+	24	24	24	34.6	34.6	34.6	121.09	0	235.07	3476100000	1532600000	1943500000	NaN	NaN	NaN	1.107	0.69066	1.9368	1.1445	13	12	20	15	13	12	20	15	791130000	433050000	358080000	394880000	187440000	207440000	1250200000	429500000	820710000	1039800000	482610000	557230000	1.41704	-0.343278	AT2G20050.2;AT2G20050.1	AT2G20050.2;AT2G20050.1
-0.0944661	0.559977	0.895023	0.77741	0.534486	0.441675		5	5	5	24.7	24.7	24.7	33.263	0	24.193	666080000	444950000	221130000	5	5	5	0.90241	0.37424	0.66497	0.62499	2	2	5	4	2	2	5	4	48934000	31027000	17908000	181300000	136230000	45075000	229730000	131760000	97967000	206120000	145930000	60185000	1.0262	0.534486	AT2G20060.1	AT2G20060.1
-0.116909	-0.864338	0.435741	-0.697058	-0.310641	0.591754		3	3	2	11.7	11.7	5.5	28.378	0	21.839	1297300000	702560000	594760000	3	3	2	0.8867	1.1018	1.0272	1.6815	3	2	2	3	2	1	1	2	378300000	220040000	158260000	47659000	22211000	25448000	477250000	288930000	188320000	394120000	171380000	222740000	0.430768	-0.310641	AT2G20130.1	AT2G20130.1
-0.00408573	0.668375	0.329561	0.0913879	0.27131	0.299594		12	12	12	39.7	39.7	39.7	49.369	0	124.45	1246800000	648390000	598370000	NaN	NaN	NaN	0.80394	0.39184	1.0879	0.98172	7	6	6	8	7	6	6	8	289070000	154220000	134840000	117910000	81303000	36603000	382210000	177960000	204250000	457590000	234910000	222670000	0.775229	0.27131	AT4G29040.1;AT2G20140.1	AT4G29040.1;AT2G20140.1
0.418564	0.494437	-0.116416	-0.186447	0.152535	0.353512		8	8	8	8.3	8.3	8.3	158.95	0	70.616	121130000	71686000	49441000	8	8	8	0.65251	0.42208	1.2676	1.0654	5	5	4	5	5	5	4	5	25256000	15470000	9786400	54779000	38518000	16261000	22443000	8848900	13594000	18648000	8849000	9799100	0.345222	0.152535	AT2G20190.1	AT2G20190.1
-0.0740374	-0.0658772	0.105635	-0.50501	-0.134823	0.260325		6	5	5	28.9	24.8	24.8	29.721	0	77.325	11714000000	5392400000	6321200000	6	5	5	0.89486	0.58804	1.2504	1.4588	4	5	4	5	4	5	4	5	2590500000	1348500000	1242000000	1236400000	780000000	456440000	4019800000	1663800000	2355900000	3866900000	1600100000	2266800000	0.42428	-0.134823	AT2G20230.1	AT2G20230.1
-0.104802	-0.451115	-0.137203	0.225322	-0.11695	0.27651		3	2	2	40	31	31	15.189	0	66.169	4304700000	1975700000	2328900000	3	2	2	0.92489	0.75344	1.5259	0.928	2	2	2	2	2	2	2	2	720140000	373620000	346520000	1094300000	521070000	573210000	884760000	327010000	557750000	1605500000	754030000	851450000	0.337485	-0.11695	AT2G20260.1	AT2G20260.1
0.114647	-0.0426069	-0.0653525	0.104376	0.0277659	0.09494		20	20	20	64.4	64.4	64.4	43.935	0	190.17	92032000000	49241000000	42791000000	20	20	20	0.76843	0.68528	1.3206	0.96493	17	18	17	18	17	18	17	18	18535000000	9062100000	9472500000	18134000000	11987000000	6146900000	30573000000	14334000000	16239000000	24791000000	13858000000	10932000000	0.222074	0.0277659	AT2G20360.1	AT2G20360.1
0.108614	0.00650141	-0.170325	-0.228694	-0.0709758	0.155992		16	16	16	25.2	25.2	25.2	70.743	0	26.995	2272800000	1025000000	1247800000	16	16	16	0.74619	0.56978	1.497	1.2286	9	7	12	11	9	7	12	11	335710000	190770000	144940000	406080000	257380000	148700000	725980000	269640000	456340000	805020000	307230000	497790000	0.366614	-0.0709758	AT2G20370.1	AT2G20370.1
-0.0590554	0.0121069	0.634554	1.05506	0.410667	0.530679		8	8	8	65	65	65	19.82	0	20.231	1821300000	994070000	827270000	NaN	NaN	NaN	0.87204	0.57862	0.89008	0.53315	4	3	6	5	4	3	6	5	450160000	226910000	223250000	133820000	87048000	46774000	959250000	503620000	455630000	278110000	176490000	101620000	0.658684	0.410667	AT2G20390.1;AT2G20390.2	AT2G20390.1;AT2G20390.2
0.106725	0.162713	0.148562	0.284118	0.175529	0.0761951	+	7	7	7	24.7	24.7	24.7	45.345	0	23.433	2185100000	564690000	1620400000	7	7	7	0.7874	0.53859	1.1353	0.88996	7	4	7	5	7	4	7	5	302030000	177870000	124150000	112230000	79950000	32283000	852650000	182490000	670170000	918210000	124380000	793830000	1.71604	0.175529	AT2G20420.1	AT2G20420.1
0.515697	0.930512	0.290208	NaN	0.578805	0.324784		9	3	3	44.8	16.4	16.4	15.506	0	4.5554	2527900000	1243800000	1284100000	9	3	3	0.56413	0.28948	1.1012	NaN	3	3	3	1	3	3	3	1	1054100000	626130000	427950000	200940000	133860000	67085000	1237600000	476430000	761150000	35292000	7380000	27912000	1.04156	0.578805	AT2G20450.1	AT2G20450.1
-0.262116	-0.204811	0.631514	1.01895	0.295883	0.631803		4	4	4	61.9	61.9	61.9	7.2633	0	7.0551	4043700000	2559300000	1484400000	NaN	NaN	NaN	0.92542	0.64754	0.92342	0.49701	3	3	3	3	3	3	3	3	1529800000	996370000	533450000	910970000	545090000	365880000	699650000	445060000	254590000	903210000	572740000	330470000	0.378778	0.295883	AT2G20490.2;AT2G20490.1	AT2G20490.2;AT2G20490.1
-0.455563	NaN	-0.325873	1.87516	0.364575	1.30981		1	1	1	6.1	6.1	6.1	26.506	0	37.229	500490000	244380000	256110000	1	1	1	1.1135	NaN	1.6942	0.2923	1	1	1	1	1	1	1	1	95187000	43833000	51355000	98412000	61301000	37111000	195890000	72402000	123490000	111000000	66842000	44156000	0.169196	0.364575	AT2G20520.1	AT2G20520.1
-0.0512978	0.00242326	0.280257	0.765279	0.249165	0.373497		12	9	9	61.2	49	49	31.636	0	114.69	18065000000	10924000000	7140600000	NaN	NaN	NaN	0.87765	0.61566	1.0046	0.60678	8	9	9	8	8	9	9	8	4283200000	2950400000	1332800000	4240500000	3160800000	1079700000	4495600000	2105300000	2390200000	5045500000	2707700000	2337800000	0.561671	0.249165	AT2G20530.2;AT2G20530.1	AT2G20530.2;AT2G20530.1
-0.11549	-0.0257733	0.288245	0.24569	0.0981679	0.199084		20	20	13	33.1	33.1	23.2	98.143	0	154.63	2642700000	1429800000	1212900000	20	20	13	0.87561	0.56255	1.1261	0.93258	12	11	12	14	8	7	8	9	689550000	353490000	336070000	256880000	164480000	92408000	968030000	482100000	485920000	728210000	429730000	298480000	0.401483	0.0981679	AT2G20580.1	AT2G20580.1
-0.0974884	-0.663108	-0.393185	-0.321145	-0.368732	0.233162		9	9	7	42.3	42.3	33	30.496	0	52.976	2615800000	1161700000	1454100000	NaN	NaN	NaN	0.88672	0.90187	1.6739	1.362	5	4	7	9	4	3	5	7	293570000	153820000	139750000	473400000	245320000	228080000	1263600000	507230000	756410000	585210000	255330000	329880000	1.29449	-0.368732	AT2G20630.1;AT2G20630.2	AT2G20630.1;AT2G20630.2
-0.240406	-0.349972	-0.616875	-0.516213	-0.430867	0.16803	+	5	5	5	19.2	19.2	19.2	29.108	0	46.238	882940000	427790000	455160000	5	5	5	0.99022	0.76373	2.0244	1.5308	4	3	5	2	4	3	5	2	451510000	233730000	217780000	76496000	44492000	32004000	268980000	114300000	154690000	85950000	35264000	50687000	1.84295	-0.430867	AT2G20750.1	AT2G20750.1
0.328082	-0.0982886	0.293419	-0.143607	0.0949016	0.250327		11	11	10	28.7	28.7	26.3	37.225	0	19.443	12747000000	6417400000	6329600000	11	11	10	0.6135	0.63814	1.1124	1.1061	6	9	10	7	5	8	9	6	1871200000	1083000000	788210000	3315500000	1770200000	1545300000	3985500000	1669800000	2315700000	3574800000	1894400000	1680400000	0.298049	0.0949016	AT2G20760.1	AT2G20760.1
0.0511003	-0.266427	0.265282	-0.578443	-0.132122	0.369116		1	1	1	2.1	2.1	2.1	56.801	0	6.8605	133190000	68353000	64839000	1	1	1	0.75565	0.59532	1.0695	1.7221	1	1	1	1	1	1	1	1	22084000	12423000	9661400	42054000	25058000	16996000	24353000	11703000	12650000	44701000	19169000	25532000	0.279216	-0.132122	AT2G20780.1	AT2G20780.1
0.13005	NaN	0.00890025	0.0169029	0.0519512	0.0677542		11	10	10	26.1	24.4	24.4	61.811	0	32.654	473040000	227510000	245530000	11	10	10	0.76968	NaN	1.2819	0.98683	8	1	4	6	8	1	4	6	209590000	113540000	96047000	11503000	7733900	3768700	91738000	31751000	59988000	160210000	74486000	85725000	0.501078	0.0519512	AT2G20810.1	AT2G20810.1
-0.0552559	0.0709207	-0.0585753	0.131897	0.0222465	0.0947472		3	3	3	18.4	18.4	18.4	31.963	0	18.683	935560000	501830000	433730000	3	3	3	0.80138	0.56659	1.4561	1.0138	2	1	2	3	2	1	2	3	166750000	99091000	67664000	28948000	19737000	9210800	343000000	152820000	190180000	396850000	230180000	166670000	0.173493	0.0222465	AT2G20840.1	AT2G20840.1
0.131246	0.24595	0.392652	1.1914	0.490311	0.479479		5	5	5	51.2	51.2	51.2	14.142	0	19.051	1376400000	731620000	644820000	5	5	5	0.76	0.46903	1.062	0.47282	4	2	5	2	4	2	5	2	688240000	334000000	354240000	132990000	90730000	42263000	456720000	244800000	211920000	98492000	62090000	36402000	0.87491	0.490311	AT2G20940.1	AT2G20940.1
-0.00190598	0.0555701	-0.108235	-0.361201	-0.103943	0.184441		19	19	19	44.5	44.5	44.5	61.743	0	101.52	4798100000	2163700000	2634400000	NaN	NaN	NaN	0.82721	0.54041	1.5388	1.2965	13	11	15	17	13	11	15	17	734520000	406510000	328010000	716020000	458020000	258000000	1712300000	648350000	1063900000	1635300000	650810000	984490000	0.466347	-0.103943	AT2G20990.1;AT2G20990.3;AT2G20990.2;AT2G21010.1;AT1G20080.1	AT2G20990.1;AT2G20990.3;AT2G20990.2
-0.480141	-0.0655614	-0.282544	-1.31765	-0.536473	0.547613		5	5	5	38.5	38.5	38.5	19.039	0	24.569	1142300000	477450000	664830000	5	5	5	1.1555	0.64325	1.5378	2.599	2	3	3	4	2	3	3	4	129000000	64700000	64302000	212280000	131620000	80662000	425600000	156310000	269290000	375400000	124820000	250570000	0.838784	-0.536473	AT2G21045.1	AT2G21045.1
1.01374	0.972215	1.69963	1.35659	1.26054	0.339642	+	6	6	6	62.2	62.2	62.2	19.077	0	193.14	2503100000	1752800000	750320000	6	6	6	0.41958	0.29975	0.4423	0.38131	5	4	3	4	5	4	3	4	1330300000	923990000	406340000	470270000	372820000	97444000	319490000	183880000	135610000	383020000	272090000	110930000	2.2959	1.26054	AT2G21060.1	AT2G21060.1
0.300674	0.0170318	0.247239	0.224829	0.197443	0.124411		5	5	5	22.9	22.9	22.9	28.167	0	186	7555400000	3846500000	3708900000	NaN	NaN	NaN	0.70075	0.59548	1.1292	0.87101	3	3	4	4	3	3	4	4	1459900000	847900000	612010000	828680000	509100000	319570000	3052200000	1408800000	1643400000	2214600000	1080700000	1134000000	1.29823	0.197443	AT2G21160.1;AT2G21160.2	AT2G21160.1;AT2G21160.2
0.328739	0.244324	-0.070976	NaN	0.167362	0.210678		2	2	2	8.2	8.2	8.2	35.323	0	3.048	39673000	20059000	19614000	NaN	NaN	NaN	0.62327	0.45994	1.3333	NaN	1	2	1	1	1	2	1	1	5347700	3113200	2234500	18353000	10889000	7463300	11555000	4399700	7155100	4418100	1657100	2761000	0.519046	0.167362	AT2G21270.2;AT2G21270.1;AT2G21270.3	AT2G21270.2;AT2G21270.1;AT2G21270.3
-0.169554	0.30747	0.297471	0.286503	0.180473	0.233508		36	36	15	38.8	38.8	18.2	136.47	0	160.59	7410700000	4793400000	2617300000	36	36	15	0.96224	0.46012	1.1006	0.8678	18	26	26	21	9	8	11	9	923160000	507160000	416010000	3022700000	2577600000	445140000	1959800000	930380000	1029400000	1505100000	778310000	726760000	0.657804	0.180473	AT2G21390.1	AT2G21390.1
-0.0425876	0.568677	0.221972	-0.109121	0.159735	0.307855		29	18	18	45.8	33.1	33.1	93.105	0	215.42	19971000000	10149000000	9821300000	29	18	18	0.85265	0.4191	1.1	1.0833	15	15	14	16	15	15	14	16	4367900000	2361400000	2006500000	4643500000	2688000000	1955500000	5527400000	2542800000	2984600000	5432000000	2557300000	2874700000	0.425166	0.159735	AT2G21410.1	AT2G21410.1
0.00109261	-0.0953213	0.774478	1.54809	0.557086	0.766838		10	10	10	16.7	16.7	16.7	112.06	0	96.933	747330000	482510000	264810000	10	10	10	0.82007	0.6367	0.78662	0.35175	5	6	6	4	5	6	6	4	57432000	33656000	23776000	354720000	233830000	120890000	190190000	111960000	78230000	144980000	103070000	41913000	0.615848	0.557086	AT2G21440.1	AT2G21440.1
-0.16105	-0.887304	NaN	-0.627709	-0.558687	0.368014		2	1	1	5.1	3.2	3.2	71.725	0	201.69	9598200	4275500	5322600	NaN	NaN	NaN	0.91901	1.1036	NaN	1.9817	1	1	1	1	1	1	1	1	625830	280750	345080	3390800	1938600	1452300	1792400	672410	1120000	3789100	1383800	2405300	0.923364	-0.558687	AT2G21520.1;AT2G21520.2	AT2G21520.1;AT2G21520.2
-0.365068	-0.376567	0.165521	0.556574	-0.00488502	0.45172		5	2	1	43	19.6	13.1	11.941	0	12.916	13670000000	7040500000	6629900000	NaN	NaN	NaN	1.0996	0.76677	1.2969	0.68262	1	2	2	2	1	1	1	1	2235900000	1115000000	1120900000	881290000	478390000	402910000	4704500000	1782100000	2922300000	5848800000	3665000000	2183800000	0.0069597	-0.00488502	AT2G21580.2;AT2G21580.1	AT2G21580.2;AT2G21580.1
0.09365	-0.0699135	-0.434995	-0.286133	-0.174348	0.233211		5	5	5	41.2	41.2	41.2	20.587	0	6.2274	155620000	71460000	84164000	NaN	NaN	NaN	0.75097	0.59172	1.6281	1.2766	2	1	3	4	2	1	3	4	15360000	8934900	6425300	21080000	13850000	7230200	54435000	22150000	32285000	64748000	26525000	38223000	0.634997	-0.174348	AT2G21620.1;AT2G21620.2	AT2G21620.1;AT2G21620.2
[truncated: 2,553 more rows]
[truncated: 2 more columns]
