# Supplementary material for: The EXO70 inhibitor Endosidin2 alters plasma membrane protein composition in Arabidopsis roots
Source: Front Plant Sci. 2023 May 31;14:1171957. doi: 10.3389/fpls.2023.1171957 (PMC10264680; doi:10.3389/fpls.2023.1171957)
Supplement: Supplementary file 3 [file Table_2.xlsx]

## Sheet: Table S2
Supplementary Table 2. Proteins with 20% or more reduction in abundance in enriched plasma membrane fractions after a 2-h ES2 treatment and their Gene Ontology terms in biological processes category.
Protein ID	Protein Name	Protein Symbol	Mean L/H	Other GO biological processes
Phloem sucrose unloading (GO:0110128)
AT1G35720	Annexin D1	ANN1	0.61	GO:0009651; GO:0140115; GO:0015672
AT5G65020	Annexin D2	ANN2	0.62	GO:0009651
Anisotropic cell growth (GO:0051211)
AT2G22125	Protein CELLULOSE SYNTHASE INTERACTIVE 1	CSI1	0.65	GO:0030244
AT5G64740	Cellulose synthase A catalytic subunit 6 [UDP-forming]	CESA6	0.65	GO:0009833; GO:0030244; GO:0043622
Export across plasma membrane (GO:0140115)
AT3G60330	ATPase 7, plasma membrane-type	AHA7	0.62	GO:0015672
AT1G17260	autoinhibited H(+)-ATPase 10	AHA10	0.4	GO:0015672
Glucosinolate catabolic process (GO:0019762)
AT1G66270	Beta-glucosidase 21	BGLU21	0.43	GO:0016036; GO:0009651
AT3G09260	Beta-glucosidase 23	BGLU23	0.54	GO:0009651
AT1G66280	Beta-glucosidase 22	BGLU22	0.51	GO:0009651
AT3G16400	Nitrile-specifier protein 1	NSP1	0.57
AT1G52400	Beta-D-glucopyranosyl abscisate beta-glucosidase	BGLU18	0.51	GO:0009651
Plant-type primary cell wall biogenesis (GO:0009833)
AT5G05170	Cellulose synthase A catalytic subunit 3 [UDP-forming]	CESA3	0.63	GO:0030244; GO:0009834; GO:0009808
AT4G32410	Cellulose synthase A catalytic subunit 1 [UDP-forming]	CESA1	0.5	GO:0030244; GO:0009651
Response to freezing (GO:0050826)
AT2G40150	Protein trichome birefringence-like 28	TBL28	0.48
AT5G65430	General regulatory factor 8	GRF8	0.62	GO:0009742
AT5G38480	14-3-3-like protein GF14 psi	GRF3	0.55	GO:0016036
Cellulose biosynthetic process (GO:0030244)
AT5G49720	Endoglucanase 25	KOR	0.71	GO:0043622; GO:0009651
Oligopeptide transport (GO:0006857)
AT5G64410	Oligopeptide transporter 4	OPT4	0.51
AT3G45710	Protein NRT1/ PTR FAMILY 2.5	NPF2.5	0.64	GO:0015698
AT3G54140	Protein NRT1/ PTR FAMILY 8.1	NPF8.1	0.58
AT3G16180	Protein NRT1/ PTR FAMILY 1.1	NPF1.1	0.66	GO:0015698
AT1G65730	Probable metal-nicotianamine transporter YSL7	YSL7	0.37
AT3G45650	Protein NRT1/ PTR FAMILY 2.7	NPF2.7	0.35	GO:0015698
AT1G12110	Protein NRT1/ PTR FAMILY 6.3	NPF6.3	0.56	GO:0071365; GO:0015698
Plant-type secondary cell wall biogenesis (GO:0009834)
AT4G09990	Glucuronoxylan 4-O-methyltransferase 2	GXM2	0.43	GO:0045491; GO:0070592
AT3G16630	Kinesin-like protein KIN-13A	KIN13A	0.09
AT1G33800	Glucuronoxylan 4-O-methyltransferase 3	GXM3	0.66	GO:0045491; GO:0070592
				GO:0009808
AT5G61840	Probable beta-1,4-xylosyltransferase IRX10L	IRX10L	0.61	GO:0045491; GO:0070592
AT3G11030	Protein trichome birefringence-like 32	TBL32	0.56	GO:0045491
Cortical microtubule organization (GO:0043622)
AT4G20260	Plasma membrane-associated cation-binding protein 1	PCAP1	0.62	GO:0009651
Brassinosteroid mediated signaling pathway (GO:0009742)
AT1G22300	14-3-3-like protein GF14 epsilon	GRF10	0.49
AT1G35160	14-3-3-like protein GF14 phi	GRF4	0.54
AT1G78300	14-3-3-like protein GF14 omega	GRF2	0.52
AT1G63500	Kinase with tetratricopeptide repeat domain-containing protein	BSK7	0.67
Cell wall polysaccharide biosynthetic process (GO:0070592)
AT1G14070	Probable fucosyltransferase 7	FUT7	0.67
AT2G15390	Probable fucosyltransferase 4	FUT4	0.52	GO:0009651
Inorganic anion transport (GO:0015698)
AT1G35350	Phosphate transporter PHO1 homolog 8	PHO1-H8	0.61	GO:0016036
AT1G78000	Sulfate transporter 1.2	SULTR1;2	0.47	GO:0009267
Lignin metabolic process (GO:0009808)
AT5G54160	Flavone 3'-O-methyltransferase 1	OMT1	0.69
AT1G05250	Peroxidase 2	PER2	0.68
Cellular response to phosphate starvation (GO:0016036)
AT4G37870	Phosphoenolpyruvate carboxykinase (ATP)	PCKA	0.69	GO:0046686
Cellular response to auxin stimulus (GO:0071365)
AT4G02520	Glutathione S-transferase F2	GSTF2	0.6	GO:0009651
AT1G22530	Patellin-2	PATL2	0.63
AT2G01420	Auxin efflux carrier component 4	PIN4	0.65
AT3G62680	Proline-rich protein 3	PRP3	0.67	GO:0010015
Monovalent inorganic cation transport (GO:0015672)
AT4G32650	Potassium channel KAT3	KAT3	0.66
AT4G13420	Potassium transporter 5	POT5	0.64
AT1G70300	Potassium transporter 6	POT6	0.7
Response to salt stress (GO:0009651)
AT3G16470	Jacalin-related lectin 35	JAL35	0.48	GO:0009651
Regulation of transcription, DNA-templated (GO:0006355) (not enriched)
AT1G66230	At1g66230	AtMYB20	0.02
Not assigned to enriched biological processes
AT3G17440	Novel plant SNARE 13	NPSN13	0.71
AT2G48010	Probable LRR receptor-like serine/threonine-protein kinase RKF3	RKF3	0.71
AT2G39360	Probable receptor-like protein kinase At2g39360	AT2G39360	0.7
AT4G25820	Xyloglucan endotransglucosylase/hydrolase protein 14	XTH14	0.7
AT5G23830	MD-2-related lipid recognition domain-containing protein	MRO11.13	0.7
AT1G17620	At1g17620/F11A6_23	AT1G17620	0.7
AT3G19930	Sugar transport protein 4	STP4	0.69
AT5G04960	Probable pectinesterase/pectinesterase inhibitor 46	PME46	0.69
AT2G26730	Probable inactive receptor kinase At2g26730	AT2G26730	0.69	GO:0006468
AT5G37660	Cysteine-rich repeat secretory protein 60	CRRSP60	0.69
AT4G34260	Alpha-L-fucosidase 2	FUC95A	0.68
AT5G14720	Protein kinase superfamily protein	AT5G14720	0.68
AT5G19450	Calcium-dependent protein kinase 8	CPK8	0.68
AT1G03080	Protein NETWORKED 1D	NET1D	0.68
AT1G51860	Probable LRR receptor-like serine/threonine-protein kinase At1g51860	AT1G51860	0.67
AT2G02780	Probable LRR receptor-like serine/threonine-protein kinase At2g02780	AT2G02780	0.67	GO:0006468
AT4G21410	Cysteine-rich receptor-like protein kinase 29	CRK29	0.66
AT3G62830	UDP-glucuronic acid decarboxylase 2	UXS2	0.66
AT1G11260	Sugar transport protein 1	STP1	0.65
AT1G54970	Proline-rich protein 1	PRP1	0.65
AT1G53400	F12M16.29	AT1G53400	0.65
AT2G04170	Putative uncharacterized protein	AT2G04170	0.64
AT1G14870	Protein PLANT CADMIUM RESISTANCE 2	PCR2	0.64
AT2G28960	Probable LRR receptor-like serine/threonine-protein kinase At2g28960	AT2G28960	0.64
AT3G16460	Jacalin-related lectin 34	JAL34	0.64
AT1G20440	Dehydrin COR47	COR47	0.64
AT1G70850	MLP-like protein 34	MLP34	0.63
AT3G51350	Eukaryotic aspartyl protease family protein	AT3G51350	0.63
AT3G52470	Late embryogenesis abundant (LEA) hydroxyproline-rich glycoprotein family	F22O6_150	0.63
AT3G07020	Sterol 3-beta-glucosyltransferase UGT80A2	UGT80A2	0.63
AT1G65610	Endoglucanase 7	KOR2	0.62
AT1G08250	Arogenate dehydratase/prephenate dehydratase 6, chloroplastic	ADT6	0.62
AT1G15350	DUF4050 family protein	AT1G15350	0.62
AT2G03810	18S pre-ribosomal assembly protein gar2-like protein	AT2G03810	0.62
AT3G10980	PLAC8 family protein	F9F8.20	0.61
AT4G02050	Sugar transport protein 7	STP7	0.61
AT5G23980	Ferric reduction oxidase 4	FRO4	0.61
AT5G45480	Putative uncharacterized protein	MFC19.15	0.59
AT3G16450	Jacalin-related lectin 33	JAL33	0.59
AT3G20370	AT3g20370/MQC12_13	AT3G20370	0.59
AT5G07460	Peptide methionine sulfoxide reductase A2	MRSA2	0.59
AT4G02600	MLO-like protein 1	MLO1	0.58
AT2G38480	CASP-like protein 4B1	AT2G38480	0.58
AT5G27100	Glutamate receptor 2.1	GLR2.1	0.58
AT5G43360	Probable inorganic phosphate transporter 1-3	PHT1-3	0.57
AT5G66210	Calcium-dependent protein kinase 28	CPK28	0.57
AT5G49760	At5g49760	LRR-RLK	0.57
AT5G11730	At5g11730	AT5G11730	0.57
AT5G63600	Flavonol synthase 5	FLS5	0.57
AT1G51790	Leucine-rich repeat protein kinase family protein	AT1G51790	0.57
AT1G70830	MLP-like protein 28	MLP28	0.56
AT3G16420	PYK10-binding protein 1	PBP1	0.56
AT3G22600	AT3g22600/F16J14_17	LTPG5	0.56
AT5G09260	Vacuolar protein sorting-associated protein 20 homolog 2	VPS20.2	0.55
AT5G57330	Apospory-associated protein C	MJB24.14	0.55
AT5G26280	TRAF-like family protein	AT5G26280	0.55
AT1G14380	At1g14380	IQD28	0.55
AT2G39310	Jacalin-related lectin 22	JAL22	0.55
AT1G52100	Jacalin-related lectin 11	JAL11	0.54
AT4G09000	General regulatory factor 1	GRF1	0.54
AT3G28050	WAT1-related protein At3g28050	AT3G28050	0.54
AT2G45750	Probable methyltransferase PMT16	AT2G45750	0.54
AT1G54000	GDSL esterase/lipase 22	GLL22	0.54
AT1G54030	Inactive GDSL esterase/lipase-like protein 25	MVP1	0.54
AT5G16050	14-3-3-like protein GF14 upsilon	GRF5	0.53
AT5G47540	Putative MO25-like protein At5g47540	AT5G47540	0.53
AT1G33790	Jacalin-related lectin 4	JAL4	0.53
AT1G60710	NAD(P)-linked oxidoreductase superfamily protein	ATB2	0.53
AT4G21580	oxidoreductase, zinc-binding dehydrogenase family protein	AT4G21580	0.52
AT4G00110	UDP-glucuronate 4-epimerase 3	GAE3	0.52
AT3G46280	Kinase-like protein	AT3G46280	0.51
AT5G65240	Probable LRR receptor-like serine/threonine-protein kinase At5g65240	AT5G65240	0.5
AT2G39420	Alpha/beta-Hydrolases superfamily protein	AT2G39420	0.5
AT3G14220	GDSL esterase/lipase At3g14220	AT3G14220	0.48
AT5G14540	AT5G14540 protein	AT5G14540	0.48
AT1G34760	14-3-3-like protein GF14 omicron	GRF11	0.46
AT1G54010	Inactive GDSL esterase/lipase-like protein 23	GLL23	0.44
AT2G42590	14-3-3-like protein GF14 mu	GRF9	0.43
AT3G16430	PYK10-binding protein 2	PBP2	0.43
AT1G14160	CASP-like protein 1A1	AT1G14160	0.42
AT1G50630	Extracellular ligand-gated ion channel protein (DUF3537)	AT1G50630	0.42
AT3G20380	TRAF-like family protein	AT3G20380	0.41
AT2G39510	WAT1-related protein At2g39510	AT2G39510	0.4
AT2G01520	MLP-like protein 328	MLP328	0.4
AT5G26260	F9D12.8 protein	F9D12.8	0.4
AT5G40780	Lysine histidine transporter 1	LHT1	0.39
AT1G12950	Protein DETOXIFICATION 31	DTX31	0.38
AT2G25980	Jacalin-related lectin 20	JAL20	0.38
AT5G35940	Jacalin-related lectin 41	JAL41	0.38
AT5G25820	Exostosin family protein	AT5G25820	0.35
AT4G36670	Major facilitator superfamily protein	AT4G36670	0.31
AT3G08610	Unknown protein	AT3G08610	0.3
AT3G22240	Cysteine-rich/transmembrane domain PCC1-like protein	AT3G22240	0.26
AT3G61480	Quinoprotein amine dehydrogenase, beta chain-like RIC1-like guanyl-nucleotide exchange factor	AT3G61480	0.1
AT5G59870	Histone H2A6	HTA6	0.09
