# Supplementary material for: The EXO70 inhibitor Endosidin2 alters plasma membrane protein composition in Arabidopsis roots
Source: Front Plant Sci. 2023 May 31;14:1171957. doi: 10.3389/fpls.2023.1171957 (PMC10264680; doi:10.3389/fpls.2023.1171957)
Supplement: Supplementary file 4 [file Table_3.xlsx]

## Sheet: fdr<0.10 decreased
Supplementary Table S3: Raw counts of proteins with significantly decreased abundance in ES2-treated samples.																																											Supplemtary table 2: Proteins with significantly reduced aundance in ES2 treated samples at 10% FDR
Log2 L/H normalized 1	Log2 L/H normalized 2	Log2 L/H normalized 3	Log2 L/H normalized 4	mean	SD	moderated_t	moderated_p	BH_p	Peptides	Razor + unique peptides	Unique peptides	Sequence coverage [%]	Unique + razor sequence coverage [%]	Unique sequence coverage [%]	Mol. weight [kDa]	Q-value	Score	Intensity	Intensity L	Intensity H	Peptide counts (all)	Peptide counts (razor+unique)	Peptide counts (unique)	Ratio H/L 1	Ratio H/L 2	Ratio H/L 3	Ratio H/L 4	Razor + unique peptides 1	Razor + unique peptides 2	Razor + unique peptides 3	Razor + unique peptides 4	Unique peptides 1	Unique peptides 2	Unique peptides 3	Unique peptides 4	Intensity 1	Intensity L 1	Intensity H 1	Intensity 2	Intensity L 2	Intensity H 2	Intensity 3	Intensity L 3	Intensity H 3	Intensity 4	Intensity L 4	Intensity H 4	Protein IDs	Majority protein IDs
-0.525941	-0.306267	-0.484926	-0.619794	-0.484232	0.131388	-3.78286	0.00828586	0.0950459	14	14	14	28.8	28.8	28.8	69.191	0	61.02	7983700000	3139200000	4844500000	NaN	NaN	NaN	1.244	0.6892	1.798	1.5486	8	7	13	12	8	7	13	12	2385900000	1132100000	1253800000	730840000	428170000	302660000	3192400000	1009100000	2183300000	1674600000	569840000	1104800000	AT5G49720.1;AT4G24260.1	AT5G49720.1
-0.662814	-0.486108	-0.494896	-0.319939	-0.490939	0.140025	-3.80315	0.00808395	0.0937036	7	7	4	34.3	34.3	24.5	24.537	0	249.34	2958000000	1303200000	1654800000	NaN	NaN	NaN	1.3023	0.84269	2.0237	1.3422	7	5	5	5	4	3	3	3	780720000	368740000	411990000	296160000	154370000	141780000	1280400000	502780000	777660000	600700000	277350000	323350000	AT3G17440.2;AT3G17440.1	AT3G17440.2;AT3G17440.1
-0.662133	-0.344386	-0.523887	-0.441564	-0.492993	0.134526	-3.83973	0.00773352	0.0928885	5	5	5	12.2	12.2	12.2	67.223	0	15.932	81660000	29157000	52503000	5	5	5	1.2525	0.82976	1.7542	1.4021	1	2	1	3	1	2	1	3	3304200	1739500	1564700	19281000	9855500	9425500	21468000	4923000	16545000	37607000	12639000	24968000	AT2G48010.1	AT2G48010.1
-0.270557	-0.471879	-0.6565	-0.626539	-0.506368	0.176802	-3.76958	0.0084211	0.0960842	14	14	14	24.7	24.7	24.7	91.32	0	44.942	924410000	474540000	449880000	14	14	14	1.0443	0.76978	1.9728	1.6242	5	8	8	10	5	8	8	10	146230000	71642000	74584000	297810000	212020000	85788000	220540000	87873000	132670000	259840000	103000000	156840000	AT2G39360.1	AT2G39360.1
-0.503115	-0.359923	-0.517621	-0.651006	-0.507916	0.119015	-4.01311	0.00628583	0.0842852	6	5	5	11.3	10.4	10.4	87.201	0	172.6	311700000	132000000	179700000	6	5	5	1.1481	0.71561	1.8605	1.9622	5	3	5	3	5	3	5	3	76642000	34610000	42032000	89107000	46313000	42795000	109070000	37389000	71684000	36880000	13686000	23193000	AT1G70300.1	AT1G70300.1
-0.272214	-0.555559	-0.676003	-0.564663	-0.51711	0.172202	-3.86999	0.00745628	0.0913146	6	6	5	30.7	30.7	24.4	32.74	0	224.06	1910000000	869550000	1040500000	6	6	5	1.0188	0.82888	2.1322	1.5823	5	3	4	4	4	2	3	3	410100000	196310000	213790000	664130000	352100000	312030000	329440000	106680000	222760000	506340000	214460000	291880000	AT4G25820.1	AT4G25820.1
-0.287417	-0.58362	-0.633312	-0.568019	-0.518092	0.156283	-3.94645	0.00680352	0.0867921	1	1	1	6.2	6.2	6.2	17.829	0	3.8688	120110000	50867000	69239000	NaN	NaN	NaN	0.95547	0.75779	2.0029	1.7189	1	1	1	1	1	1	1	1	16900000	8511600	8388800	28704000	15863000	12841000	32433000	10037000	22396000	42068000	16456000	25613000	AT5G23830.2;AT5G23830.1	AT5G23830.2;AT5G23830.1
-0.476277	-0.376822	-0.494791	-0.748514	-0.524101	0.158323	-3.98344	0.00651065	0.085125	7	7	7	36	36	36	28.288	0	84.176	6336600000	2442100000	3894500000	7	7	7	1.1484	0.77462	1.8281	1.7537	6	6	5	6	6	6	5	6	1143300000	528970000	614310000	1009900000	505420000	504520000	1708900000	557270000	1151600000	2474500000	850460000	1624000000	AT1G17620.1	AT1G17620.1
-0.538916	-0.806832	-0.406034	-0.352736	-0.526129	0.202851	-3.79535	0.00816098	0.093992	7	7	7	16.1	16.1	16.1	57.095	0	97.17	13871000000	6140300000	7730400000	7	7	7	1.2213	0.94465	1.7989	1.413	4	4	4	4	4	4	4	4	4503800000	2283000000	2220800000	2919400000	1537600000	1381700000	4115300000	1353000000	2762200000	2332200000	966660000	1365600000	AT3G19930.1	AT3G19930.1
-0.704376	-0.342562	-0.530433	-0.530774	-0.527036	0.147767	-4.05081	0.00601245	0.0821866	13	13	12	60.1	60.1	50.1	39.618	0	65.379	2906700000	1169700000	1737000000	13	13	12	1.3442	0.70313	2.0551	1.4124	8	4	10	9	8	4	10	9	441160000	172710000	268460000	266260000	162720000	103540000	1495900000	529260000	966640000	703430000	305030000	398400000	AT5G54160.1	AT5G54160.1
-0.520376	-0.482919	-0.721406	-0.391132	-0.528958	0.139314	-4.10057	0.00567164	0.0789303	4	4	4	10.5	10.5	10.5	62.17	0	31.818	647790000	283190000	364600000	4	4	4	1.1987	0.83783	2.2893	1.3299	3	3	3	2	3	3	3	2	163300000	61172000	102130000	204800000	116620000	88178000	180660000	55636000	125020000	99029000	49758000	49271000	AT5G04960.1	AT5G04960.1
-0.360762	-0.692551	-0.535119	-0.546324	-0.533689	0.135772	-4.15168	0.00534377	0.0766915	10	10	9	22.2	22.2	20	73.404	0	17.901	553040000	267000000	286040000	10	10	9	1.1187	0.91465	1.7121	1.5289	8	5	7	3	7	4	6	2	234220000	107690000	126530000	135080000	73847000	61228000	150910000	69382000	81524000	32844000	16078000	16766000	AT4G37870.1	AT4G37870.1
-0.770249	-0.338516	-0.379994	-0.652348	-0.535277	0.209559	-3.82881	0.00783641	0.0933211	22	22	22	45.4	45.4	45.4	71.751	0	323.31	16900000000	8369500000	8530700000	22	22	22	1.3592	0.74985	1.829	1.6164	15	16	15	12	15	16	15	12	5031700000	2746400000	2285400000	3568200000	1957800000	1610400000	4454600000	1701400000	2753200000	3845700000	1964000000	1881800000	AT2G26730.1	AT2G26730.1
-0.468405	-0.705379	-0.72676	-0.242506	-0.535762	0.227879	-3.74242	0.00870512	0.0973275	3	3	3	18.4	18.4	18.4	30.456	0	21.033	324800000	154080000	170720000	NaN	NaN	NaN	1.1237	0.92894	2.0429	1.2511	3	2	3	3	3	2	3	3	42511000	20544000	21967000	94841000	47661000	47180000	84930000	31895000	53036000	102520000	53985000	48537000	AT5G37660.1;AT5G37660.2	AT5G37660.1;AT5G37660.2
-0.615709	-0.778593	-0.21431	-0.621654	-0.557566	0.240947	-3.82751	0.00784873	0.0933211	10	10	10	19.7	19.7	19.7	93.724	0	34.374	623750000	262430000	361320000	10	10	10	1.2836	1.0363	1.6182	1.6322	5	5	5	4	5	5	5	4	132310000	54364000	77949000	65356000	38335000	27021000	256360000	98737000	157620000	169730000	70996000	98730000	AT4G34260.1	AT4G34260.1
-0.259806	-0.423778	-0.733867	-0.826917	-0.561092	0.264665	-3.72885	0.00885098	0.098541	8	8	8	24.2	24.2	24.2	75.363	0	56.589	426070000	169460000	256610000	8	8	8	0.93627	0.73705	2.0251	1.858	2	3	7	5	2	3	7	5	43435000	22211000	21224000	91225000	54601000	36624000	210720000	67653000	143060000	80694000	24995000	55699000	AT5G14720.1	AT5G14720.1
-0.679813	-0.548344	-0.592841	-0.433559	-0.563639	0.102476	-4.515	0.00353903	0.0643682	17	17	16	63.4	63.4	60.6	35.624	0	186.31	24906000000	10352000000	14555000000	NaN	NaN	NaN	1.2872	0.81562	2.0974	1.4246	13	15	16	12	13	14	16	12	2940800000	1246900000	1693900000	5598100000	3189200000	2408900000	8301800000	2690400000	5611500000	8065400000	3225100000	4840300000	AT1G05250.1;AT1G05240.1;AT5G42180.1	AT1G05250.1;AT1G05240.1
-0.485095	-0.419089	-0.914085	-0.445551	-0.565955	0.233666	-3.92314	0.00699563	0.0880204	15	12	9	37	33	27	59.94	0	52.295	1969200000	682570000	1286700000	NaN	NaN	NaN	1.1874	0.745	2.3846	1.4737	8	7	9	4	6	5	7	2	686580000	249580000	437000000	264600000	143370000	121230000	753620000	175780000	577840000	264420000	113840000	150590000	AT5G19450.2;AT5G19450.1	AT5G19450.2;AT5G19450.1
-0.499093	-0.568767	-0.710279	-0.48804	-0.566545	0.102269	-4.539	0.00344633	0.0633092	14	14	14	11.1	11.1	11.1	198.55	0	37.352	586940000	248680000	338260000	14	14	14	1.122	0.87249	2.0937	1.7352	7	3	9	9	7	3	9	9	131370000	68270000	63099000	63816000	32590000	31226000	158880000	51271000	107600000	232880000	96545000	136340000	AT1G03080.1	AT1G03080.1
-0.57292	-0.678576	-0.51556	-0.518948	-0.571501	0.0760662	-4.66234	0.00301092	0.0585297	18	10	10	51.1	33.9	33.9	54.798	0	92.503	11196000000	4611500000	6584500000	NaN	NaN	NaN	1.2009	0.92383	1.8776	1.4032	10	7	9	9	10	7	9	9	3198800000	1545500000	1653400000	1009600000	526310000	483330000	2911600000	1032000000	1879600000	4075900000	1507700000	2568300000	AT1G63500.1;AT4G11845.1;AT3G09240.1;AT5G01060.1	AT1G63500.1
-0.563895	-0.569101	-0.792821	-0.383073	-0.577223	0.16775	-4.34174	0.00429704	0.0680487	11	9	7	18.3	16.5	13.9	99.233	0	34.833	551910000	224980000	326930000	NaN	NaN	NaN	1.1813	0.87399	2.2564	1.3752	5	2	6	5	5	2	5	3	72572000	35916000	36657000	70728000	36442000	34286000	282430000	103760000	178660000	126180000	48855000	77329000	AT1G51860.1;AT1G51870.1	AT1G51860.1
-0.449831	-0.477943	-0.924062	-0.468911	-0.580187	0.229549	-4.04381	0.00606221	0.0821866	7	7	7	11.9	11.9	11.9	82.001	0	16.729	166280000	87731000	78546000	7	7	7	1.1003	0.84508	2.3603	1.7818	5	2	3	4	5	2	3	4	61681000	33523000	28158000	8841700	7516500	1325200	38936000	13514000	25422000	56819000	33178000	23641000	AT2G02780.1	AT2G02780.1
-0.313521	-0.779749	-0.442064	-0.809925	-0.586315	0.246741	-3.99346	0.00643372	0.0851185	9	9	8	29.1	29.1	26.5	58.527	0	73.724	1645000000	744460000	900540000	NaN	NaN	NaN	1.0035	1.0386	1.7677	1.8352	7	5	9	5	6	4	8	4	548070000	289950000	258130000	297290000	166840000	130450000	394120000	156820000	237300000	405520000	130860000	274660000	AT1G14070.1;AT1G14110.1	AT1G14070.1
-0.313768	-0.62568	-0.787964	-0.623121	-0.587633	0.198193	-4.26365	0.0046966	0.0728072	8	8	8	31.6	31.6	31.6	34.417	0	56.568	14950000000	6832800000	8117600000	8	8	8	1.0495	0.8757	2.2771	1.5973	7	6	6	7	7	6	6	7	2773200000	1349400000	1423900000	4044300000	2123700000	1920600000	3679100000	1350700000	2328400000	4453800000	2009000000	2444800000	AT3G62680.1	AT3G62680.1
-0.369599	-0.799444	-0.549289	-0.657798	-0.594033	0.181321	-4.39886	0.00402876	0.0654969	11	11	7	58.2	58.2	40.7	33.67	0	43.089	10457000000	3794200000	6662400000	11	11	7	1.0652	0.90509	1.9625	1.5975	9	6	8	10	6	3	6	7	2928600000	918910000	2009700000	1695800000	843470000	852370000	2707800000	870340000	1837400000	3124400000	1161500000	1962900000	AT1G33800.1	AT1G33800.1
-0.602701	-0.632199	-0.615048	-0.556086	-0.601509	0.032608	-5.00119	0.00210055	0.0512133	16	16	15	30.9	30.9	29.5	75.719	0	93.592	5321700000	2308800000	3012900000	NaN	NaN	NaN	1.2413	0.87466	2.0989	1.6328	14	12	14	13	13	12	13	13	1244100000	576220000	667860000	1246200000	660430000	585740000	1380700000	501830000	878900000	1450700000	570310000	880380000	AT4G21410.1;AT4G21400.1	AT4G21410.1
-0.60341	-0.589673	-0.731916	-0.499163	-0.60604	0.0958164	-4.87922	0.00238684	0.0528269	6	6	6	14.2	14.2	14.2	65.332	0	20.007	292330000	109920000	182420000	6	6	6	1.1689	0.97184	1.9213	1.4982	3	1	4	2	3	1	4	2	146260000	64891000	81368000	12359000	6261200	6098200	81584000	20604000	60980000	52130000	18160000	33970000	AT3G16180.1	AT3G16180.1
-0.208147	-0.745361	-0.951758	-0.530566	-0.608958	0.317759	-3.75446	0.00857787	0.0972688	19	19	19	38.4	38.4	38.4	75.483	0	54.613	2631300000	1106100000	1525200000	NaN	NaN	NaN	0.92883	0.94085	2.2595	1.4375	12	12	12	12	12	12	12	12	581360000	286770000	294590000	280610000	162930000	117680000	920220000	329910000	590310000	849060000	326450000	522610000	AT4G32650.3;AT4G32650.1;AT4G32650.2	AT4G32650.3;AT4G32650.1;AT4G32650.2
-0.310919	-0.504748	-0.828117	-0.793166	-0.609237	0.246069	-4.15338	0.00533324	0.0766915	24	24	8	64.9	64.9	19.8	49.971	0	169	41475000000	19254000000	22221000000	NaN	NaN	NaN	1.0467	0.77686	2.3346	1.7608	22	20	22	21	7	5	7	8	12087000000	6141600000	5945200000	7530700000	4188900000	3341800000	10913000000	4677400000	6235800000	10944000000	4246500000	6697900000	AT3G62830.2;AT3G62830.1	AT3G62830.2;AT3G62830.1
-0.464954	-0.369037	-0.719349	-0.894976	-0.612079	0.23962	-4.20922	0.00499959	0.0755905	22	22	9	28.8	28.8	11.7	122.5	0	118.01	4375900000	1721500000	2654400000	22	22	9	1.159	0.79253	2.1692	1.9777	16	10	16	13	8	3	7	4	1298700000	575850000	722850000	827430000	467880000	359550000	1232600000	354420000	878170000	1017200000	323380000	693830000	AT5G64740.1	AT5G64740.1
-0.719307	-0.193872	-0.613315	-0.955395	-0.620472	0.318319	-3.82239	0.00789754	0.0934808	37	37	37	28.3	28.3	28.3	230.7	0	219.91	3639100000	1654400000	1984700000	37	37	37	1.3267	0.66869	1.9763	1.9663	28	15	30	24	28	15	30	24	1076500000	628700000	447780000	481390000	286450000	194930000	1227500000	418610000	808840000	853740000	320600000	533150000	AT2G22125.1	AT2G22125.1
-0.813076	-0.666444	-0.817033	-0.195285	-0.62296	0.293601	-3.97533	0.00657366	0.0853415	3	3	3	30.7	30.7	30.7	12.706	0	28.114	1030200000	423580000	606630000	NaN	NaN	NaN	1.4375	0.85773	2.3234	1.279	2	1	3	1	2	1	3	1	304770000	139870000	164900000	184440000	98710000	85732000	344250000	106160000	238090000	196740000	78833000	117910000	AT1G53400.1;AT1G16960.1	AT1G53400.1
-0.223247	-0.726108	-0.740146	-0.802606	-0.623027	0.268586	-4.11797	0.00555754	0.0785043	4	4	4	14.9	14.9	14.9	36.516	0	7.1183	1407700000	598420000	809310000	4	4	4	0.97077	0.942	2.2632	1.8492	3	4	2	3	3	4	2	3	286160000	140530000	145640000	425830000	220560000	205270000	266250000	83601000	182650000	429490000	153730000	275760000	AT1G54970.1	AT1G54970.1
-0.489594	-0.702233	-0.411806	-0.890597	-0.623557	0.216244	-4.42226	0.00392427	0.0654969	6	6	2	17.7	17.7	3.2	66.741	0	29.094	347080000	157740000	189340000	6	6	2	1.1296	0.97679	1.608	1.888	4	3	5	3	1	1	2	1	79816000	40400000	39416000	60996000	30540000	30455000	117770000	45481000	72287000	88505000	41321000	47184000	AT2G01420.2	AT2G01420.2
-0.604321	-0.886231	-0.733867	-0.285638	-0.627514	0.255384	-4.22398	0.00491535	0.0749814	5	5	5	10.7	10.7	10.7	57.61	0	143.16	5895200000	2427000000	3468300000	5	5	5	1.2432	1.0511	2.3143	1.2609	5	4	5	4	5	4	5	4	2388900000	1070100000	1318800000	515330000	269740000	245580000	1536600000	435550000	1101100000	1454400000	651590000	802800000	AT1G11260.1	AT1G11260.1
-0.553452	-0.628142	-0.824876	-0.553421	-0.639973	0.1282	-5.01455	0.0020716	0.0512133	4	4	3	8.8	8.8	6.8	61.642	0	56.832	611690000	232970000	378720000	4	4	3	1.2003	0.91084	2.4836	1.5271	3	1	2	3	2	1	1	3	114750000	50672000	64076000	100180000	55926000	44258000	234370000	61714000	172650000	162390000	64662000	97730000	AT3G45710.1	AT3G45710.1
-0.492767	-0.830909	-0.477217	-0.763759	-0.641163	0.182513	-4.74118	0.00276499	0.0561248	5	5	5	8.2	8.2	8.2	87.852	0	122.16	1427300000	579810000	847490000	5	5	5	1.1321	0.91321	1.7168	1.9818	4	3	5	5	4	3	5	5	247900000	115350000	132550000	120620000	57044000	63578000	421720000	134470000	287260000	637050000	272940000	364110000	AT4G13420.1	AT4G13420.1
-0.690241	-1.02036	-0.377273	-0.485139	-0.643252	0.282938	-4.16712	0.00524889	0.0761833	34	34	34	54.2	54.2	54.2	72.473	0	323.31	490480000000	181700000000	308780000000	NaN	NaN	NaN	1.3782	1.3519	1.6986	1.4173	27	31	32	29	27	31	32	29	97789000000	37393000000	60397000000	90030000000	40442000000	49588000000	160570000000	52669000000	107900000000	142090000000	51195000000	90891000000	AT3G16460.2;AT3G16460.1	AT3G16460.2;AT3G16460.1
-1.00938	-0.763485	-0.431502	-0.399147	-0.650879	0.29023	-4.17337	0.00521104	0.0761833	4	4	4	29.6	29.6	29.6	16.742	0	52.909	14872000000	6325100000	8546700000	4	4	4	1.6831	1.0188	1.8045	1.4113	4	4	4	4	4	4	4	4	3684200000	1814000000	1870200000	754670000	405390000	349280000	5474000000	2063000000	3411000000	4958900000	2042700000	2916200000	AT1G14870.1	AT1G14870.1
-0.526048	-0.246504	-0.772085	-1.06165	-0.651572	0.347622	-3.84861	0.007651	0.0927716	8	8	7	55.5	55.5	52.5	29.896	0	48.238	2850600000	1109200000	1741400000	8	8	7	1.1862	0.66726	2.3899	2.2526	5	7	7	6	4	6	6	5	415380000	178890000	236490000	743970000	454460000	289510000	1010700000	261220000	749490000	680540000	214610000	465930000	AT1G20440.1	AT1G20440.1
-0.827623	-0.714371	-0.561425	-0.507554	-0.652744	0.145831	-5.02702	0.00204502	0.0512133	11	9	9	47	37.9	37.9	33.876	0	204.97	5633300000	2114300000	3519000000	NaN	NaN	NaN	1.492	0.91807	2.0569	1.4607	6	7	6	8	6	7	6	8	1618700000	541690000	1077000000	971120000	477960000	493170000	1394000000	406170000	987800000	1649500000	688510000	960990000	AT2G04170.4;AT2G04170.3;AT2G04170.2;AT2G04170.1;AT2G04170.5	AT2G04170.4;AT2G04170.3;AT2G04170.2;AT2G04170.1;AT2G04170.5
-0.45489	-0.442871	-0.708205	-1.00598	-0.652987	0.265232	-4.33614	0.00432437	0.0681878	15	13	13	24.4	22.6	22.6	98.964	0	162.67	930620000	349010000	581620000	NaN	NaN	NaN	1.107	0.81626	2.1401	2.0201	6	7	9	10	6	7	9	10	155820000	74312000	81511000	108040000	58563000	49477000	286980000	97828000	189150000	379780000	118300000	261480000	AT2G28960.1;AT3G46420.1	AT2G28960.1
-0.525835	-0.375294	-0.750345	-0.999066	-0.662635	0.272126	-4.35822	0.00421763	0.0673602	12	12	10	59.2	59.2	53.5	35.57	0	35.466	2241000000	793950000	1447100000	NaN	NaN	NaN	1.1447	0.71935	2.1937	2.1417	10	4	7	8	8	3	6	7	699740000	305990000	393750000	229230000	133150000	96072000	783290000	219630000	563660000	528790000	135180000	393610000	AT1G70850.3;AT1G70850.1;AT1G70850.2;AT1G70840.1	AT1G70850.3;AT1G70850.1;AT1G70850.2
-0.322651	-1.13865	-0.583921	-0.612622	-0.66446	0.341984	-3.95667	0.00672115	0.086341	12	12	12	34.9	34.9	34.9	69.276	0	204.4	2005700000	923270000	1082500000	NaN	NaN	NaN	1.049	1.2084	1.9359	1.4707	7	3	11	9	7	3	11	9	560030000	311380000	248650000	100980000	50849000	50128000	675400000	270140000	405270000	669310000	290900000	378410000	AT3G07020.2;AT3G07020.1	AT3G07020.2;AT3G07020.1
-0.42335	-0.569769	-1.00649	-0.65942	-0.664756	0.247727	-4.52168	0.00351296	0.0642121	33	33	26	45.4	45.4	36.6	119.68	0	232.09	9715900000	3792100000	5923800000	NaN	NaN	NaN	1.2055	0.83966	2.7201	1.6414	22	17	27	25	17	14	21	18	1882700000	876340000	1006300000	1065400000	565220000	500210000	3788100000	1237500000	2550600000	2979700000	1113000000	1866700000	AT5G05170.1;AT1G32180.1	AT5G05170.1
-0.596611	-0.787908	-0.592059	-0.695571	-0.668037	0.0930979	-5.38899	0.00141784	0.0414859	9	8	8	19.9	18.6	18.6	56.849	0	77.582	4932800000	1959600000	2973100000	NaN	NaN	NaN	1.2022	0.97756	2.1115	1.283	2	5	7	5	2	5	7	5	76865000	34085000	42779000	1222300000	567850000	654470000	1922100000	634580000	1287500000	1711500000	723140000	988350000	AT3G51350.1;AT3G51340.1	AT3G51350.1
-0.596611	-0.692346	-0.679597	-0.705209	-0.668441	0.0490149	-5.52745	0.00123798	0.0379028	6	6	6	36.5	36.5	36.5	23.098	0	25.015	1868000000	782810000	1085200000	NaN	NaN	NaN	1.2236	0.92428	2.1992	1.687	5	4	4	5	5	4	4	5	624990000	315160000	309840000	168990000	78991000	90001000	337250000	111520000	225730000	736780000	277140000	459640000	AT3G52470.1;AT2G35960.1	AT3G52470.1
-0.564728	-0.346857	-0.879012	-0.915717	-0.676579	0.270428	-4.46048	0.0037601	0.0651632	30	30	28	51.7	51.7	48.8	76.007	0	323.31	34954000000	12778000000	22176000000	30	30	28	1.2217	0.69386	2.5831	2.0832	27	22	29	24	25	20	27	23	7109200000	3185600000	3923500000	4440900000	2711400000	1729500000	14750000000	4029100000	10721000000	8654100000	2852200000	5801800000	AT1G22530.1	AT1G22530.1
-0.305453	-0.410784	-0.848396	-1.15596	-0.680148	0.394823	-3.75455	0.00857695	0.0972688	8	3	3	44	19	19	28.028	0	6.8284	1136100000	447170000	688950000	NaN	NaN	NaN	1.0843	0.80534	2.3637	2.352	3	3	3	3	3	3	3	3	461860000	236450000	225410000	47425000	23706000	23720000	350470000	101850000	248620000	276360000	85158000	191210000	AT5G65430.1;AT5G65430.2;AT5G65430.3	AT5G65430.1;AT5G65430.2;AT5G65430.3
-0.542828	-0.458591	-0.687763	-1.05304	-0.685555	0.262636	-4.56881	0.00333501	0.0625143	13	13	13	57.8	57.8	57.8	24.584	0	138.23	16569000000	6890400000	9678800000	NaN	NaN	NaN	1.2324	0.79613	2.1326	2.228	10	11	11	10	10	11	11	10	4553300000	2437200000	2116100000	2639000000	1380000000	1259100000	5778900000	2033700000	3745200000	3598000000	1039500000	2558500000	AT4G20260.3;AT4G20260.2;AT4G20260.1;AT4G20260.4;AT4G20260.6;AT4G20260.5	AT4G20260.3;AT4G20260.2;AT4G20260.1;AT4G20260.4;AT4G20260.6
-0.947321	-0.448937	-0.688495	-0.699564	-0.696079	0.203528	-5.01706	0.00206622	0.0512133	11	11	11	25.4	25.4	25.4	69.836	0	73.579	791600000	321260000	470350000	11	11	11	1.6213	0.80382	2.1149	1.7315	8	2	6	6	8	2	6	6	213870000	80389000	133480000	83722000	50189000	33533000	207470000	84706000	122760000	286550000	105970000	180570000	AT1G65610.1	AT1G65610.1
-0.343167	-1.0206	-0.578206	-0.846477	-0.697113	0.297977	-4.42099	0.00392986	0.0654969	12	12	7	43.8	43.8	30.3	44.801	0	187.12	2965100000	1150600000	1814600000	12	12	7	1.0238	1.1534	2.0891	1.9106	8	6	10	11	4	4	6	7	481980000	255820000	226160000	213220000	104900000	108320000	1367900000	479190000	888730000	902020000	310640000	591370000	AT1G08250.1	AT1G08250.1
-0.924811	-0.664881	-0.682171	-0.520734	-0.698149	0.167545	-5.25254	0.00162451	0.0448756	27	18	16	34.8	24.9	23.2	105.52	0	132.4	6458900000	2470200000	3988700000	NaN	NaN	NaN	1.5178	0.91816	2.0131	1.4729	14	12	13	18	13	11	12	16	1082200000	371120000	711100000	1092300000	522180000	570120000	2255100000	696310000	1558800000	2029300000	880560000	1148700000	AT3G60330.2;AT3G60330.1	AT3G60330.2;AT3G60330.1
#N/A	-0.717892	-0.543638	-0.834536	-0.698689	0.146397	-4.38482	0.00614394	0.0829884	2	2	2	33.3	33.3	33.3	12.214	0	51.549	93870000	33273000	60597000	NaN	NaN	NaN	NaN	1.017	1.9393	1.8035	0	1	1	2	0	1	1	2	0	0	0	25506000	11484000	14022000	48832000	15389000	33443000	19532000	6400200	13132000	AT1G15350.3;AT1G15350.2;AT1G15350.1	AT1G15350.3;AT1G15350.2;AT1G15350.1
-0.878291	-0.485164	-0.682079	-0.751379	-0.699228	0.164216	-5.28025	0.00157992	0.0443103	14	14	14	60.6	60.6	60.6	36.266	0	72.611	2512900000	972790000	1540100000	NaN	NaN	NaN	1.4103	0.82123	2.1808	1.8042	8	5	11	9	8	5	11	9	510010000	220740000	289270000	317620000	177020000	140600000	1158200000	384400000	773810000	527020000	190630000	336390000	AT5G65020.1;AT5G65020.2	AT5G65020.1;AT5G65020.2
-0.407782	-1.12196	-0.704773	-0.567917	-0.700608	0.306001	-4.39271	0.00405671	0.0654969	10	10	10	35.1	35.1	35.1	49.065	0	46.086	853400000	343480000	509920000	NaN	NaN	NaN	1.0644	1.1466	2.2489	1.5925	7	6	4	7	7	6	4	7	154510000	74826000	79684000	216420000	108890000	107540000	190850000	66051000	124800000	291620000	93714000	197900000	AT2G03810.4;AT2G03810.3;AT2G03810.2;AT2G03810.1	AT2G03810.4;AT2G03810.3;AT2G03810.2;AT2G03810.1
-0.569711	-0.422176	-0.708927	-1.11435	-0.70379	0.297695	-4.46513	0.00374066	0.0651632	17	17	17	63.1	63.1	63.1	36.203	0	49.355	14261000000	5401000000	8859700000	17	17	17	1.1767	0.81007	2.1779	2.241	12	11	15	15	12	11	15	15	3198900000	1663300000	1535600000	2232900000	1068400000	1164500000	5541000000	1790400000	3750600000	3287900000	879040000	2408900000	AT1G35720.1	AT1G35720.1
-0.499093	-0.491995	-0.85493	-0.976439	-0.705615	0.247606	-4.80039	0.00259511	0.0548536	5	5	5	12.3	12.3	12.3	55.828	0	22.534	3309400000	1280200000	2029200000	5	5	5	1.1184	0.75441	2.5977	2.1107	1	4	5	4	1	4	5	4	418200000	185680000	232520000	448220000	217030000	231190000	1695700000	579940000	1115800000	747290000	297580000	449710000	AT4G02050.1	AT4G02050.1
-1.1565	-0.624073	-0.280968	-0.788117	-0.712415	0.363729	-4.11171	0.00559829	0.0785043	4	4	4	8.9	8.9	8.9	63.233	0	231.34	602420000	264240000	338180000	NaN	NaN	NaN	1.7272	0.8147	1.5707	1.8382	3	2	2	3	3	2	2	3	87419000	39481000	47937000	147250000	98837000	48417000	185760000	61718000	124040000	181990000	64203000	117790000	AT3G10980.1;AT5G05350.1	AT3G10980.1
-0.47218	-0.282957	-0.879733	-1.21546	-0.712583	0.417612	-3.80833	0.00803333	0.0937036	3	3	3	9.9	9.9	9.9	47.194	0	6.7505	539170000	223810000	315350000	NaN	NaN	NaN	1.1125	0.70831	2.529	2.3405	3	2	2	3	3	2	2	3	182300000	85262000	97038000	87447000	54883000	32563000	186220000	62011000	124210000	83204000	21659000	61546000	AT5G61840.1;AT1G27440.1	AT5G61840.1
#N/A	-0.573883	-0.902383	-0.673555	-0.716607	0.168429	-4.42232	0.00592159	0.0817891	5	5	2	9.5	9.5	3.7	87.395	0	8.0262	167980000	71260000	96715000	5	5	2	NaN	0.97233	2.304	1.7287	1	1	3	1	0	0	2	0	38914000	28635000	10279000	9158400	4732200	4426100	23368000	7138700	16230000	96535000	30755000	65780000	AT1G35350.1	AT1G35350.1
-1.03776	-0.609956	-0.759516	-0.489006	-0.724058	0.236595	-4.99952	0.00210421	0.0512133	10	10	5	24.9	24.9	12.6	80.25	0	59.328	6296200000	2641800000	3654400000	10	10	5	1.6428	0.89748	2.3936	1.4586	9	8	9	10	5	5	5	5	1209000000	505670000	703310000	1584100000	888030000	696040000	2097400000	677160000	1420300000	1405700000	570940000	834750000	AT5G23980.1	AT5G23980.1
-0.792887	-0.385451	-0.710639	-1.09396	-0.745735	0.291275	-4.77451	0.00266789	0.0556099	11	11	9	73.6	73.6	65.6	24.128	0	51.429	5714100000	2630400000	3083800000	NaN	NaN	NaN	1.4073	0.7644	2.237	2.2165	9	2	8	7	7	1	6	6	2339100000	1187900000	1151200000	257980000	157560000	100420000	2505700000	961640000	1544100000	611300000	323250000	288050000	AT4G02520.1;AT2G02930.1	AT4G02520.1
-0.776638	-0.279557	-0.942278	-1.00087	-0.749837	0.327584	-4.55838	0.00337348	0.0625967	2	2	2	16.5	16.5	16.5	24.434	0	22.126	110040000	47444000	62597000	NaN	NaN	NaN	1.3756	0.68877	2.2239	2.0355	1	1	1	2	1	1	1	2	19299000	8290900	11008000	19410000	11664000	7745300	24875000	8073300	16802000	46457000	19416000	27042000	AT5G07460.1;AT5G07470.1	AT5G07460.1;AT5G07470.1
-1.31772	-0.816624	-0.537965	-0.337086	-0.752349	0.425121	-3.97847	0.00654922	0.0853256	15	15	15	52.2	52.2	52.2	43.449	0	243.36	99161000000	38962000000	60199000000	15	15	15	2.1477	1.0172	1.891	1.2629	12	11	15	14	12	11	15	14	21179000000	8182400000	12996000000	18404000000	8780900000	9623300000	31357000000	10550000000	20807000000	28221000000	11449000000	16772000000	AT3G20370.1	AT3G20370.1
-0.421284	-0.493522	-1.11839	-1.00598	-0.759793	0.353405	-4.45069	0.00380143	0.0652638	11	11	11	12.5	12.5	12.5	100.8	0	16.478	447860000	153480000	294380000	11	11	11	1.1602	0.81287	2.6175	1.9655	5	3	8	5	5	3	8	5	100850000	44759000	56095000	49225000	23487000	25738000	172060000	42047000	130020000	125710000	43186000	82528000	AT5G45480.1	AT5G45480.1
-0.923352	-0.946215	-0.467017	-0.706132	-0.760679	0.223681	-5.34288	0.00148416	0.0426	16	16	15	72.7	72.7	70.3	32.022	0	323.31	140340000000	49745000000	90596000000	NaN	NaN	NaN	1.6006	1.1034	1.7136	1.6969	12	14	14	14	11	13	13	14	31237000000	11859000000	19378000000	20875000000	8212400000	12663000000	45255000000	12855000000	32400000000	42974000000	16818000000	26155000000	AT3G16450.3;AT3G16450.2;AT3G16450.1	AT3G16450.3;AT3G16450.2;AT3G16450.1
-0.591924	-1.50597	-0.591766	-0.457662	-0.78683	0.483581	-3.83672	0.00776178	0.0928885	5	5	5	10.9	10.9	10.9	64.033	0	29.023	2553400000	885790000	1667600000	5	5	5	1.1566	1.6041	2.054	1.4684	3	3	5	5	3	3	5	5	421470000	193470000	228000000	222210000	90080000	132130000	1120400000	320070000	800310000	789330000	282160000	507170000	AT3G54140.1	AT3G54140.1
-0.395089	-1.13654	-0.613507	-1.02379	-0.792232	0.347291	-4.68167	0.00294844	0.0580138	4	4	4	8.2	8.2	8.2	100.9	0	50.172	114990000	48096000	66890000	4	4	4	1.0612	1.4386	1.8352	2.0566	3	2	3	2	3	2	3	2	39439000	20770000	18669000	9827700	4102500	5725100	34696000	12476000	22220000	31023000	10747000	20277000	AT5G27100.1	AT5G27100.1
-0.5615	-1.0759	-1.30943	-0.236767	-0.7959	0.486378	-3.86619	0.00749049	0.0914288	7	7	7	19.4	19.4	19.4	59.125	0	80.26	293230000	140600000	152620000	NaN	NaN	NaN	1.2011	1.3791	2.8832	1.1207	5	2	3	4	5	2	3	4	146310000	74771000	71537000	55421000	35208000	20213000	49129000	10705000	38424000	42368000	19920000	22449000	AT4G02600.2;AT4G02600.1	AT4G02600.2;AT4G02600.1
-0.794219	-0.925916	-0.514426	-0.956171	-0.797683	0.201502	-5.76396	0.000987267	0.0340672	2	2	2	19.1	19.1	19.1	20.888	0	20.571	624810000	258130000	366680000	2	2	2	1.3289	1.0389	1.9545	2.1764	1	2	1	1	1	2	1	1	83094000	34841000	48254000	176150000	97865000	78285000	124060000	46537000	77523000	241510000	78889000	162620000	AT2G38480.1	AT2G38480.1
-0.63426	-0.49704	-0.887164	-1.17702	-0.798871	0.29944	-5.05581	0.00198503	0.0506458	16	16	5	47.2	47.2	15.1	51.669	0	174.91	4647700000	1605800000	3041900000	NaN	NaN	NaN	1.2826	0.83672	2.4295	2.3332	14	7	13	12	4	3	4	5	1543000000	679500000	863480000	205850000	101340000	104510000	1928300000	530030000	1398200000	970640000	294970000	675670000	AT3G16400.2;AT3G16400.1	AT3G16400.2;AT3G16400.1
-0.574883	-0.571327	-0.534	-1.52566	-0.801467	0.483148	-3.9104	0.00710312	0.088464	4	4	4	13	13	13	44.268	0	8.1542	308980000	126570000	182400000	4	4	4	1.2582	0.83761	1.7305	3.0911	2	1	3	2	2	1	3	2	63462000	27197000	36265000	100090000	58148000	41945000	83417000	24742000	58675000	62003000	16484000	45520000	AT5G11730.1	AT5G11730.1
-1.34922	-0.868689	-0.582149	-0.434005	-0.808515	0.403104	-4.41084	0.00397488	0.0654969	29	29	26	42.9	42.9	38.4	104.71	0	205.2	7624200000	2853800000	4770500000	NaN	NaN	NaN	2.1674	1.0942	25.666	1.4436	21	17	24	20	18	14	21	18	1650400000	781260000	869160000	1035000000	547880000	487120000	2850800000	894840000	1956000000	2088000000	629770000	1458200000	AT5G49760.1;AT5G49780.1;AT1G79620.1	AT5G49760.1
-0.987906	#N/A	-0.400908	-1.04109	-0.809967	0.355253	-4.12794	0.00795207	0.0936407	6	6	6	27.1	27.1	27.1	36.963	0	18.639	108850000	41413000	67439000	NaN	NaN	NaN	1.6609	NaN	1.5785	11.864	3	1	4	3	3	1	4	3	22467000	8398800	14068000	13080000	12361000	719110	43644000	13818000	29826000	29661000	6835300	22826000	AT5G63600.1;AT5G63600.2	AT5G63600.1;AT5G63600.2
-0.39836	-1.57776	-0.630554	-0.633253	-0.809983	0.523561	-3.74294	0.00869954	0.0973275	7	7	7	10.9	10.9	10.9	97.779	0	33.329	471960000	190320000	281640000	7	7	7	1.0317	1.6392	1.8576	1.6122	3	2	6	3	3	2	6	3	43168000	25433000	17735000	64311000	16899000	47412000	260920000	102190000	158730000	103560000	45797000	57761000	AT1G51790.1	AT1G51790.1
-0.519732	#N/A	-1.03748	-0.87459	-0.810599	0.264737	-4.56878	0.00513725	0.0761833	6	6	6	19.7	19.7	19.7	58.971	0	17.3	582010000	157860000	424150000	NaN	NaN	NaN	1.1219	NaN	2.7301	1.9042	3	0	5	5	3	0	5	5	84420000	44349000	40071000	0	0	0	321880000	51186000	270690000	175710000	62321000	113390000	AT5G66210.2;AT5G66210.1;AT5G66210.4;AT5G66210.3;AT4G36070.1;AT4G36070.2;AT2G17890.1	AT5G66210.2;AT5G66210.1;AT5G66210.4;AT5G66210.3
-0.614504	-0.822897	-0.61129	-1.22863	-0.81933	0.290272	-5.25314	0.00162352	0.0448756	7	2	2	13.4	3.3	3.3	57.256	0	4.4125	2080100000	891890000	1188200000	7	2	2	1.1963	0.9932	1.5798	2.4413	2	2	2	2	2	2	2	2	1710000000	740540000	969500000	144290000	68127000	76164000	83427000	28556000	54871000	142380000	54664000	87714000	AT5G43360.1	AT5G43360.1
-0.742661	-0.764848	-0.968802	#N/A	-0.825437	0.124652	-5.25718	0.00273716	0.056046	6	6	6	15.5	15.5	15.5	51.708	0	12.175	188350000	64172000	124170000	6	6	6	1.3508	1.0253	2.2827	NaN	2	2	3	1	2	2	3	1	16299000	7619000	8679700	5767600	2973700	2793800	147480000	46737000	100740000	18798000	6842500	11956000	AT3G11030.1	AT3G11030.1
-0.529995	-0.637946	-1.39604	-0.795163	-0.839787	0.38649	-4.69128	0.00291791	0.0579482	1	1	1	6.5	6.5	6.5	17.305	0	15.483	570530000	184860000	385670000	1	1	1	1.1498	0.94291	3.5461	1.8178	1	1	1	1	1	1	1	1	21672000	9525900	12146000	38335000	17973000	20361000	280180000	59058000	221130000	230340000	98300000	132040000	AT3G22600.1	AT3G22600.1
-0.520268	-1.45142	-0.808138	-0.58066	-0.840121	0.425962	-4.43734	0.00385857	0.0654969	17	17	13	88.9	88.9	71.8	32.158	0	303.76	153280000000	57423000000	95857000000	NaN	NaN	NaN	1.1652	1.6574	2.1977	1.604	14	13	15	15	11	11	11	12	31036000000	12040000000	18996000000	20266000000	8610700000	11656000000	55626000000	17293000000	38333000000	46352000000	19479000000	26873000000	AT3G16420.3;AT3G16420.2;AT3G16420.1	AT3G16420.3;AT3G16420.2;AT3G16420.1
-0.814389	-1.29115	-0.447262	-0.823603	-0.844101	0.345754	-4.99922	0.00210485	0.0512133	13	13	13	24.7	24.7	24.7	64.921	0	233.6	17412000000	6388900000	11023000000	13	13	13	1.459	1.3687	1.87	1.8822	12	7	13	11	12	7	13	11	4495900000	1772500000	2723400000	1418400000	587460000	830890000	6145500000	2057400000	4088200000	5352200000	1971500000	3380700000	AT1G12110.1	AT1G12110.1
-0.498114	#N/A	-0.95693	-1.08199	-0.845679	0.307427	-4.55069	0.00522738	0.0761833	3	2	2	16	12.5	12.5	32.277	0	4.3794	293760000	101790000	191980000	NaN	NaN	NaN	1.1543	NaN	2.7024	2.2884	1	1	1	1	1	1	1	1	104940000	47261000	57681000	5321100	2714000	2607100	85505000	24320000	61186000	97995000	27493000	70502000	AT1G70830.4;AT1G70830.1;AT1G70830.5;AT1G70830.3;AT1G70830.2	AT1G70830.4;AT1G70830.1;AT1G70830.5;AT1G70830.3;AT1G70830.2
-0.771691	-0.625252	-1.53512	-0.473799	-0.851465	0.471717	-4.21983	0.0049389	0.0749814	8	8	8	14.3	14.3	14.3	72.848	0	35.466	199750000	104280000	95465000	NaN	NaN	NaN	1.3505	0.86431	3.6817	1.5646	3	5	6	4	3	5	6	4	32499000	17893000	14606000	43278000	28184000	15094000	61251000	29859000	31391000	62720000	28346000	34374000	AT1G14380.3;AT1G14380.1;AT1G14380.2	AT1G14380.3;AT1G14380.1;AT1G14380.2
-0.542722	-1.15714	-0.571279	-1.13684	-0.851997	0.340932	-5.08108	0.00193403	0.0503945	14	9	8	69.4	47.8	43.5	28.606	0	307.47	23624000000	8212800000	15411000000	NaN	NaN	NaN	1.2961	1.2173	2.2794	2.3628	8	7	9	8	7	6	8	7	5659900000	2258200000	3401700000	3875000000	1644400000	2230700000	7605700000	2458100000	5147600000	6482900000	1852200000	4630800000	AT5G38480.1;AT5G38480.2	AT5G38480.1;AT5G38480.2
-0.735842	-0.709124	-1.01446	-0.951974	-0.85285	0.15307	-6.51871	0.000500488	0.0253137	16	16	15	55.2	55.2	51.7	50.462	0	56.64	3803700000	1309000000	2494700000	NaN	NaN	NaN	1.3739	0.92748	2.7015	2.0701	12	4	11	10	11	3	10	9	1117400000	450010000	667400000	374520000	182940000	191590000	1447100000	406130000	1041000000	864600000	269870000	594720000	AT2G39310.3;AT2G39310.1;AT2G39310.2	AT2G39310.3;AT2G39310.1;AT2G39310.2
-1.04478	#N/A	-0.825375	-0.703545	-0.8579	0.172928	-5.275	0.00269505	0.055627	4	3	3	20.4	16.7	16.7	24.609	0	14.387	141620000	56391000	85232000	4	3	3	1.719	NaN	2.0537	1.7762	2	0	3	1	2	0	3	1	31730000	14857000	16872000	0	0	0	61003000	23262000	37742000	48890000	18272000	30618000	AT5G09260.1	AT5G09260.1
-0.905069	-1.22057	-0.571973	-0.777	-0.868653	0.271779	-5.716	0.00103307	0.034821	18	18	14	69.1	69.1	56.3	39.445	0	323.31	145930000000	54948000000	90984000000	NaN	NaN	NaN	0.00044151	1.3786	1.9343	1.8019	17	16	16	16	13	13	13	13	29514000000	12210000000	17304000000	36082000000	15266000000	20816000000	39936000000	13180000000	26755000000	40400000000	14292000000	26108000000	AT5G26280.1;AT5G26280.2;AT2G04190.1	AT5G26280.1;AT5G26280.2
-1.11549	#N/A	-0.6997	-0.791427	-0.868872	0.218446	-5.13063	0.00305918	0.0591548	4	4	4	20.2	20.2	20.2	35.447	0	6.2766	114250000	46250000	67999000	4	4	4	1.876	NaN	1.8644	1.774	3	0	3	2	3	0	3	2	34706000	16625000	18082000	0	0	0	45507000	12939000	32568000	34035000	16686000	17349000	AT5G57330.1	AT5G57330.1
-1.05333	-1.1406	-0.556824	-0.755398	-0.876537	0.26949	-5.7863	0.000966724	0.0338261	36	36	31	75	75	68.1	59.72	0	323.31	577330000000	201970000000	375360000000	NaN	NaN	NaN	1.7466	1.3319	1.9702	1.7572	28	30	33	31	23	25	28	26	117650000000	43872000000	73778000000	110540000000	45741000000	64797000000	194300000000	56737000000	137560000000	154840000000	55621000000	99219000000	AT3G09260.1;AT5G28510.1	AT3G09260.1
-0.962714	-1.14501	-0.763081	-0.639743	-0.877637	0.222444	-6.17434	0.00067709	0.0282685	18	18	16	69.1	69.1	65	43.194	0	323.31	188070000000	66568000000	121500000000	18	18	16	1.5814	1.3057	2.2258	1.5631	18	15	18	17	16	13	16	15	35877000000	13671000000	22206000000	37611000000	14808000000	22803000000	61649000000	19011000000	42638000000	52934000000	19078000000	33856000000	AT1G54000.1	AT1G54000.1
-0.49637	-1.04668	-0.591766	-1.38371	-0.87963	0.413019	-4.73175	0.0027932	0.0563857	19	19	11	73	73	41.2	29.931	0	249.31	40637000000	14617000000	26020000000	NaN	NaN	NaN	1.2219	1.2193	2.2247	2.6947	15	12	15	13	7	7	9	7	7551400000	3490400000	4061100000	7385800000	3019700000	4366200000	16296000000	5166400000	11130000000	9403400000	2940300000	6463100000	AT4G09000.1;AT4G09000.2	AT4G09000.1;AT4G09000.2
-0.44611	-1.5378	-1.10166	-0.448533	-0.883524	0.534229	-4.0257	0.00619306	0.0833454	13	12	11	40	37.8	35.5	47.657	0	24.494	1537400000	591520000	945890000	NaN	NaN	NaN	1.0765	1.6585	2.6498	1.393	3	8	9	8	3	7	8	7	31589000	16891000	14698000	415640000	171400000	244250000	524540000	177270000	347280000	565630000	225960000	339670000	AT1G52100.1;AT1G52100.2	AT1G52100.1;AT1G52100.2
-0.464508	-1.06211	-0.918146	-1.09425	-0.884754	0.290439	-5.67126	0.00107797	0.0352458	14	6	6	62.9	31.1	31.1	30.194	0	205.14	3025900000	1078800000	1947100000	NaN	NaN	NaN	1.2055	1.1544	2.5603	2.4153	2	5	6	5	2	5	6	5	523880000	223280000	300600000	477720000	216150000	261580000	1430600000	428370000	1002300000	593720000	211010000	382710000	AT1G35160.1;AT1G35160.2;AT1G26480.1	AT1G35160.1;AT1G35160.2
-0.97599	-0.648738	-0.826373	-1.10402	-0.888779	0.196169	-6.46478	0.000524317	0.0253137	18	18	16	40.4	40.4	34.9	72.101	0	152.77	3594600000	1285200000	2309400000	18	18	16	1.6194	0.89246	2.2238	2.1883	12	7	12	14	11	5	10	12	932110000	369880000	562230000	639390000	340390000	299000000	808090000	283620000	524470000	1215000000	291310000	923710000	AT2G45750.1	AT2G45750.1
-0.875276	-1.36012	-0.770789	-0.568324	-0.893626	0.336085	-5.3666	0.00144963	0.0419364	10	10	10	40.5	40.5	40.5	46.082	0	51.721	7600900000	2947300000	4653700000	10	10	10	1.5237	1.5073	2.2854	1.5699	7	8	9	9	7	8	9	9	1773400000	727250000	1046200000	1001800000	452250000	549580000	2108000000	744770000	1363300000	2717700000	1023000000	1694700000	AT1G54030.1	AT1G54030.1
-0.588041	-0.917541	#N/A	-1.19298	-0.899521	0.302873	-4.86498	0.00388885	0.0654969	2	2	2	7.9	7.9	7.9	40.056	0	7.6512	94436000	36423000	58013000	2	2	2	1.1767	1.0187	NaN	2.6796	2	1	1	2	2	1	1	2	14033000	4560300	9472700	25314000	12318000	12996000	7020700	2189700	4831000	48069000	17355000	30714000	AT3G28050.1	AT3G28050.1
-0.191945	-1.19921	-1.02478	-1.20322	-0.904789	0.482455	-4.41868	0.00394007	0.0654969	9	9	7	32.1	32.1	26.2	39.457	0	18.009	947460000	344820000	602640000	9	9	7	0.97016	1.2638	2.8311	2.3845	3	5	8	6	3	3	7	4	117650000	56590000	61059000	147470000	78946000	68523000	225810000	66544000	159270000	456540000	142740000	313800000	AT5G47540.1	AT5G47540.1
#N/A	-0.502416	-1.38559	-0.846393	-0.911466	0.445168	-4.18181	0.00752735	0.0915744	3	2	2	12.5	8.7	8.7	37.924	0.0003775	2.6862	93431000	36179000	57252000	NaN	NaN	NaN	NaN	0.83624	3.353	1.8817	1	1	2	1	1	1	2	1	7511900	4391500	3120400	15777000	8975400	6801200	33773000	8867200	24906000	36369000	13945000	22424000	AT1G60710.1;AT1G60690.1;AT1G60680.1	AT1G60710.1
-0.857134	-1.21225	-0.682079	-0.91819	-0.917413	0.220563	-6.47001	0.000521953	0.0253137	25	25	25	60.5	60.5	60.5	81.842	0	115.78	7861100000	3214900000	4646200000	NaN	NaN	NaN	1.482	1.3455	2.0715	1.9324	12	16	21	22	12	16	21	22	675090000	260380000	414710000	1317600000	611270000	706350000	3149300000	1204100000	1945300000	2719100000	1139200000	1579900000	AT1G33790.2;AT1G33790.1	AT1G33790.2;AT1G33790.1
-0.406274	-1.11542	-0.794181	-1.38912	-0.926248	0.423419	-4.90982	0.00231111	0.052092	12	4	4	56	25.4	25.4	30.182	0	134.58	2364900000	851720000	1513200000	12	4	4	1.0674	1.1715	2.4345	2.7848	4	3	4	4	4	3	4	4	675520000	342940000	332570000	175650000	74854000	100800000	907570000	294770000	612800000	606180000	139150000	467030000	AT5G16050.1	AT5G16050.1
-0.87896	-1.14956	-0.587554	-1.12419	-0.935067	0.261845	-6.23846	0.00063943	0.0281176	10	7	3	37	29.8	14.2	47.689	0	54.657	567460000	215610000	351850000	10	7	3	1.5885	1.3404	2.0736	2.2048	5	3	4	5	2	2	1	1	172860000	64154000	108700000	96987000	48485000	48502000	107150000	38919000	68231000	190470000	64049000	126420000	AT4G00110.1	AT4G00110.1
-0.348492	-1.33956	-0.694701	-1.35874	-0.935373	0.498316	-4.4708	0.00371712	0.0651632	7	7	7	21.1	21.1	21.1	61.484	0	13.068	503450000	186280000	317170000	NaN	NaN	NaN	1.0769	1.571	2.2316	2.6978	7	2	5	4	7	2	5	4	154520000	78814000	75710000	12443000	4697400	7746000	195600000	60004000	135600000	140890000	42768000	98117000	AT2G15390.2;AT2G15390.1	AT2G15390.2;AT2G15390.1
-1.13922	-0.468419	#N/A	-1.20276	-0.9368	0.406872	-4.49557	0.00551335	0.0782086	3	3	3	7.7	7.7	7.7	34.465	0	4.128	112730000	49831000	62903000	NaN	NaN	NaN	1.7529	0.79418	NaN	2.4481	3	2	1	2	3	2	1	2	25571000	12264000	13307000	41779000	21454000	20325000	2565600	745870	1819800	42819000	15367000	27451000	AT4G21580.1;AT4G21580.3;AT4G21580.2	AT4G21580.1;AT4G21580.3
-0.654238	-1.36063	-0.694427	-1.0641	-0.943349	0.333792	-5.68389	0.00106507	0.0352458	13	7	7	68	39.4	39.4	29.161	0	298.98	4089700000	1398700000	2691100000	13	7	7	1.26	1.4379	2.1853	2.1704	4	5	6	6	4	5	6	6	653160000	259220000	393940000	550730000	256130000	294600000	1756400000	538730000	1217600000	1129500000	344590000	784900000	AT1G78300.1	AT1G78300.1
-1.13404	-1.23609	-0.843969	-0.634805	-0.962226	0.274293	-6.30955	0.000600435	0.0269024	25	16	16	57.3	39.7	39.7	59.78	0	122.22	53787000000	19540000000	34247000000	25	16	16	1.9095	1.3119	2.4704	1.6208	12	14	16	12	12	14	16	12	10153000000	4242700000	5910500000	12296000000	4845400000	7450600000	17767000000	5848900000	11918000000	13570000000	4602800000	8967500000	AT1G66280.1	AT1G66280.1
-0.93603	-0.932426	-1.0221	#N/A	-0.963519	0.0507652	-6.34902	0.0011298	0.0358456	3	3	3	5.3	5.3	5.3	81.792	0	96.827	304020000	136400000	167630000	3	3	3	1.4996	1.1683	2.4473	NaN	3	2	2	1	3	2	2	1	251070000	115570000	135500000	25557000	11587000	13971000	18841000	5268500	13572000	8554400	3973800	4580700	AT5G64410.1	AT5G64410.1
-1.02994	-1.04995	-0.824376	-1.00493	-0.977301	0.1036	-7.82172	0.000176845	0.0147665	9	9	8	40.1	40.1	36.5	50.503	0	78.487	14645000000	5193100000	9451500000	9	9	8	1.8256	1.2463	2.4673	2.0427	8	8	8	8	7	7	7	7	3370700000	1293600000	2077000000	2986000000	1263200000	1722800000	5219400000	1544500000	3674900000	3068400000	1091700000	1976700000	AT3G46280.1	AT3G46280.1
-0.782552	-1.1132	-1.10953	-0.904419	-0.977426	0.162474	-7.39532	0.000244478	0.016778	9	8	8	30.8	29.3	29.3	52.37	0	17.992	2072200000	684320000	1387900000	NaN	NaN	NaN	1.424	1.2822	2.602	1.9478	4	2	7	3	4	2	7	3	604850000	225890000	378950000	252740000	120320000	132420000	671620000	173210000	498420000	543000000	164900000	378100000	AT1G52400.2;AT1G52400.3;AT1G52400.1;AT1G75940.1	AT1G52400.2;AT1G52400.3;AT1G52400.1
-0.713785	-1.04195	-1.20731	#N/A	-0.98768	0.251196	-5.64581	0.00196829	0.0505698	8	3	3	17.1	6.9	6.9	67.717	0	5.2891	155530000	50474000	105050000	NaN	NaN	NaN	1.3141	1.2557	2.754	NaN	2	3	2	2	2	3	2	2	58435000	19612000	38823000	35705000	13927000	21778000	53558000	12004000	41554000	7829600	4930600	2899000	AT5G65240.1;AT5G65240.2	AT5G65240.1;AT5G65240.2
-1.1986	#N/A	-0.627886	-1.13869	-0.988391	0.31364	-5.28184	0.00267908	0.0556099	6	6	5	29	29	26.8	35.704	0	14.156	309330000	118580000	190740000	6	6	5	1.892	NaN	1.9715	2.2815	4	0	3	3	3	0	3	3	69640000	26843000	42797000	0	0	0	121650000	54407000	67242000	118040000	37334000	80705000	AT2G39420.1	AT2G39420.1
-0.449944	-1.60947	-0.537965	-1.40057	-0.999488	0.59103	-4.23332	0.00486286	0.0747537	28	25	18	37.7	34.3	23.1	122.24	0	199.6	6886700000	2745600000	4141100000	28	25	18	1.1483	1.7677	2.0397	2.8682	19	14	19	20	14	12	14	13	1466300000	722120000	744150000	833430000	437850000	395580000	2719000000	963810000	1755200000	1868000000	621860000	1246200000	AT4G32410.1	AT4G32410.1
-0.468738	-1.4078	-0.706129	-1.49104	-1.01843	0.508155	-4.80379	0.00258572	0.0548536	15	14	12	65.4	61.4	58.3	28.9	0	289.2	24814000000	7479200000	17335000000	NaN	NaN	NaN	1.2534	1.5489	2.3856	2.8803	9	9	12	12	9	8	11	10	5861300000	2198100000	3663100000	1893900000	598060000	1295900000	10717000000	3026600000	7690600000	6341600000	1656400000	4685200000	AT1G22300.2;AT1G22300.1;AT1G22300.3;AT1G22290.1;AT1G22290.2	AT1G22300.2;AT1G22300.1;AT1G22300.3
-0.810184	-1.48327	-1.48234	-0.419105	-1.04873	0.526048	-4.83025	0.0025139	0.054012	10	10	10	23.8	23.8	23.8	59.097	0	36.251	1315900000	498470000	817460000	10	10	10	1.4096	1.6132	3.1509	1.4316	5	3	8	9	5	3	8	9	312020000	130710000	181320000	101860000	42013000	59844000	422960000	126010000	296950000	479100000	199740000	279350000	AT5G14540.1	AT5G14540.1
-1.13222	-1.3737	-1.17019	-0.553421	-1.05738	0.352307	-6.20368	0.000659554	0.0282685	15	14	14	51	48.8	48.8	40.248	0	122.25	5723900000	1862900000	3861000000	15	14	14	1.8165	1.527	2.9719	1.5371	8	9	10	13	8	9	10	13	1053400000	361270000	692090000	869500000	324540000	544960000	1807600000	473650000	1334000000	1993400000	703420000	1290000000	AT3G14220.1	AT3G14220.1
-1.37228	-1.30673	-0.582642	-1.00673	-1.0671	0.360047	-6.19141	0.000666824	0.0282685	18	18	18	69.4	69.4	69.4	48.496	0	323.31	88026000000	30719000000	57307000000	NaN	NaN	NaN	2.0587	1.4912	1.7833	2.2194	18	16	16	18	18	16	16	18	19753000000	7452500000	12300000000	10300000000	4293600000	6006200000	30544000000	8163100000	22381000000	27429000000	10810000000	16619000000	AT3G16470.2;AT3G16470.1;AT3G16470.3	AT3G16470.2;AT3G16470.1;AT3G16470.3
-1.04731	#N/A	-1.11022	-1.05028	-1.06927	0.0354916	-7.07121	0.000670934	0.0282685	2	2	2	5.9	5.9	5.9	49.404	0	4.1513	121500000	44003000	77500000	2	2	2	1.6665	NaN	2.788	2.1649	1	1	1	2	1	1	1	2	18948000	6694400	12254000	15935000	13342000	2593100	41936000	9947800	31989000	44684000	14020000	30664000	AT2G40150.1	AT2G40150.1
-1.03678	-0.81343	-0.595477	-1.85404	-1.07493	0.549763	-4.7994	0.00259786	0.0548536	20	20	20	43.6	43.6	43.6	71.706	0	275.43	7910100000	3194200000	4716000000	NaN	NaN	NaN	1.6701	1.0989	1.9058	4.0055	17	17	18	16	17	17	18	16	2338000000	903130000	1434900000	2073200000	1076100000	997150000	2011400000	707250000	1304100000	1487500000	507700000	979840000	AT1G78000.2;AT1G78000.1;AT1G22150.1;AT4G08620.1	AT1G78000.2;AT1G78000.1
#N/A	-0.979955	-0.995512	-1.35486	-1.11011	0.212101	-6.59453	0.000941474	0.0335823	9	6	6	45.6	34.9	34.9	28.781	0	220.39	663610000	163950000	499660000	NaN	NaN	NaN	NaN	1.1647	2.7583	2.7266	0	3	5	5	0	3	5	5	0	0	0	33425000	15947000	17478000	376580000	83554000	293030000	253600000	64445000	189150000	AT1G34760.2;AT1G34760.1	AT1G34760.2;AT1G34760.1
-1.26346	-1.35315	-1.02898	-1.06647	-1.17802	0.155591	-8.97994	7.8675e-05	0.00932425	18	17	17	67.9	63.7	63.7	43.143	0	256.14	93574000000	31577000000	61997000000	18	17	17	1.9768	1.4282	2.6397	2.1486	14	15	16	17	14	15	16	17	11363000000	4075500000	7287500000	20861000000	7704700000	13157000000	31879000000	8683800000	23195000000	29471000000	11113000000	18358000000	AT1G54010.1	AT1G54010.1
-0.637823	-1.53015	-0.969404	-1.69905	-1.20911	0.492253	-5.82674	0.000930756	0.0335255	7	6	6	36.1	32.3	32.3	29.52	0	133.17	2943800000	786720000	2157000000	NaN	NaN	NaN	1.4175	1.6969	2.7159	3.3152	4	1	4	6	4	1	4	6	698110000	239070000	459040000	98226000	33417000	64809000	1121000000	277910000	843060000	1026400000	236320000	790120000	AT2G42590.1;AT2G42590.3;AT2G42590.2	AT2G42590.1;AT2G42590.3;AT2G42590.2
-1.64728	-1.0748	-0.747539	-1.36997	-1.2099	0.386848	-6.75536	0.000409515	0.0221258	6	2	2	33.8	15.9	15.9	32.837	0	42.833	461600000	141160000	320440000	6	2	2	2.5603	1.1385	2.0944	2.7338	1	1	2	1	1	1	2	1	99925000	23399000	76527000	162200000	68805000	93398000	115110000	28018000	87094000	84357000	20935000	63422000	AT4G09990.1	AT4G09990.1
-1.70357	-1.24776	-0.922352	-1.0032	-1.21922	0.351286	-7.1637	0.000293395	0.017671	27	22	16	68.7	61.8	48.9	59.663	0	323.31	67705000000	22965000000	44740000000	NaN	NaN	NaN	2.7574	1.3175	2.5422	2.1689	19	21	21	19	14	15	15	14	11343000000	3981600000	7361800000	18013000000	7054300000	10959000000	20582000000	5656900000	14925000000	17766000000	6271900000	11494000000	AT1G66270.1;AT1G66270.2	AT1G66270.1;AT1G66270.2
-1.1949	-2.15154	-1.03158	-0.502036	-1.22001	0.687838	-4.59752	0.00323154	0.0615141	7	3	3	36.1	18.9	18.9	32.233	0	83.979	1478300000	462120000	1016200000	NaN	NaN	NaN	1.7875	2.3754	2.8213	1.5687	3	2	2	2	3	2	2	2	332150000	137520000	194640000	296220000	99110000	197110000	510660000	104770000	405890000	339310000	120720000	218590000	AT3G16430.2;AT3G16430.1	AT3G16430.2;AT3G16430.1
-0.657265	-0.947158	-1.72293	-1.62566	-1.23825	0.518741	-5.75872	0.000992159	0.0340672	1	1	1	6.2	6.2	6.2	22.403	0	4.9013	210750000	66990000	143760000	1	1	1	1.2434	0.94718	4.3197	3.4633	1	1	1	1	1	1	1	1	9156200	3983700	5172500	61705000	30875000	30830000	60302000	12649000	47653000	79589000	19482000	60107000	AT1G14160.1	AT1G14160.1
#N/A	-1.58202	-0.678031	-1.52817	-1.26274	0.507087	-5.38998	0.00244066	0.0535261	3	3	3	9.3	9.3	9.3	49.068	0	10.808	185780000	88210000	97570000	NaN	NaN	NaN	NaN	1.7394	2.0032	2.8444	1	3	2	2	1	3	2	2	16954000	8577900	8376500	85476000	47086000	38391000	45266000	18473000	26793000	38083000	14073000	24010000	AT1G50630.2;AT1G50630.1	AT1G50630.2;AT1G50630.1
-2.45918	-1.33969	-0.829611	-0.572886	-1.30034	0.835708	-4.17255	0.00521595	0.0761833	6	6	6	16.8	16.8	16.8	43.157	0	9.3819	623580000	168390000	455190000	6	6	6	4.331	1.3942	2.0582	1.5704	5	3	3	3	5	3	3	3	219320000	68300000	151020000	120550000	36880000	83674000	169360000	18472000	150890000	114350000	44743000	69607000	AT3G20380.1	AT3G20380.1
-0.376607	-2.20914	-1.91185	-0.723654	-1.30531	0.891744	-3.96107	0.00668609	0.0861919	10	2	2	10.6	3.6	3.6	104.81	0	9.9295	1628200000	605280000	1022900000	10	2	2	1.145	2.638	5.0122	1.7283	2	1	1	1	2	1	1	1	444080000	225330000	218750000	276780000	80978000	195800000	606270000	151520000	454750000	301050000	147450000	153600000	AT1G17260.1	AT1G17260.1
-0.787818	-1.64272	-1.03949	-1.79338	-1.31585	0.479609	-6.45118	0.000530527	0.0253137	7	7	5	68.2	68.2	52.3	17.513	0	19.086	873160000	277300000	595860000	NaN	NaN	NaN	1.4606	2.0718	2.7607	4.4561	4	3	6	6	4	2	5	4	190570000	71129000	119440000	16049000	4556700	11492000	391420000	127440000	263980000	275120000	74176000	200950000	AT2G01520.1;AT4G14060.1;AT3G26460.1	AT2G01520.1
-1.12229	-1.35773	-1.98717	-0.819342	-1.32163	0.495405	-6.34189	0.00058359	0.0264705	17	15	14	55	49.9	47.3	39.826	0	263.04	81360000000	29864000000	51496000000	NaN	NaN	NaN	1.8461	1.4938	5.1431	1.7332	13	13	13	14	12	13	12	13	16711000000	5821000000	10890000000	15405000000	6583100000	8821500000	23079000000	8142800000	14936000000	26165000000	9316900000	16848000000	AT5G26260.1;AT5G26290.1	AT5G26260.1
-0.902685	-2.03184	-0.953662	-1.40905	-1.32431	0.523745	-6.11816	0.000712168	0.0284403	4	4	4	18.4	18.4	18.4	40.674	0	32.329	1374800000	754040000	620730000	4	4	4	1.5247	2.4112	2.5616	2.6448	3	3	4	4	3	3	4	4	199540000	72959000	126580000	141460000	45477000	95982000	412050000	124750000	287300000	621730000	510850000	110870000	AT2G39510.1	AT2G39510.1
-1.2175	-2.24643	-0.707935	-1.28817	-1.36501	0.641955	-5.43033	0.00136122	0.0406595	3	3	3	7.9	7.9	7.9	49.685	0	6.2628	814370000	305700000	508670000	NaN	NaN	NaN	1.8504	2.5889	2.1698	2.6093	3	3	3	3	3	3	3	3	383370000	146710000	236660000	25183000	8278000	16905000	238430000	100010000	138420000	167390000	50703000	116690000	AT5G40780.2;AT5G40780.1;AT1G67640.1;AT1G24400.1;AT1G48640.1	AT5G40780.2;AT5G40780.1
-2.02998	-1.40362	-0.939284	-1.1419	-1.3787	0.473972	-6.81165	0.000390749	0.021427	4	4	4	12.1	12.1	12.1	56.905	0	66.698	657660000	192980000	464680000	4	4	4	3.1295	1.4645	2.6716	2.4517	1	1	4	2	1	1	4	2	134260000	41388000	92877000	97349000	39965000	57384000	225560000	62481000	163080000	200490000	49146000	151350000	AT1G12950.1	AT1G12950.1
-1.74211	-1.35237	-1.67222	-0.792383	-1.38977	0.432893	-7.26928	0.000269828	0.0171573	15	15	13	49.8	49.8	41	48.514	0	90.668	2245000000	689610000	1555400000	15	15	13	2.6635	1.5594	3.8562	1.8555	7	10	13	11	5	9	11	9	291200000	120010000	171200000	478470000	183270000	295210000	896140000	181520000	714620000	579150000	204820000	374330000	AT5G35940.1	AT5G35940.1
-1.283	-1.09769	-2.56105	-0.621458	-1.3908	0.828434	-4.49615	0.00361378	0.0651416	26	26	25	75.9	75.9	73.7	48.978	0	323.31	49381000000	17681000000	31700000000	26	26	25	1.9926	1.1841	7.8382	1.5468	24	20	25	24	23	19	24	23	9213100000	3203600000	6009600000	7907400000	3080000000	4827400000	16013000000	4933200000	11080000000	16248000000	6464200000	9784000000	AT2G25980.1	AT2G25980.1
-1.47887	-1.78585	-0.964805	-1.49351	-1.43076	0.341298	-8.52817	0.000106694	0.0115293	2	2	2	4.7	4.7	4.7	75.7	0	36.264	249080000	73605000	175480000	2	2	2	2.1822	1.7126	2.5175	3.1812	2	2	2	2	2	2	2	2	69364000	19422000	49942000	49701000	17951000	31750000	73805000	20961000	52844000	56213000	15270000	40943000	AT1G65730.1	AT1G65730.1
-1.78318	-1.54489	-1.41136	-1.24091	-1.49509	0.228831	-10.4304	3.21649e-05	0.0069514	5	5	5	6.3	6.3	6.3	73.525	0	6.5124	245220000	80973000	164250000	5	5	5	2.6409	1.825	3.2907	2.3547	3	2	3	4	3	2	3	4	50397000	23490000	26907000	32249000	10671000	21577000	53303000	13835000	39468000	109280000	32976000	76300000	AT5G25820.1	AT5G25820.1
-0.89807	-2.66467	-0.675542	-1.75205	-1.49758	0.90591	-4.48265	0.00366838	0.0651416	6	6	6	14.9	14.9	14.9	61.098	0	24.456	270770000	60722000	210040000	NaN	NaN	NaN	1.5108	4.0034	1.9152	3.6928	3	4	4	5	3	4	4	5	35751000	13932000	21820000	38178000	10530000	27648000	68036000	12814000	55222000	128800000	23446000	105350000	AT3G45650.1;AT3G45660.1	AT3G45650.1
-2.05452	-2.87807	-0.286054	-1.48169	-1.67508	1.08903	-4.25593	0.00473834	0.0731457	2	2	2	5.5	5.5	5.5	52.922	0	54.325	403700000	142510000	261190000	2	2	2	3.2832	4.5937	1.6368	3.0902	1	2	2	2	1	2	2	2	51523000	22485000	29038000	26409000	4096500	22313000	168120000	57140000	110980000	157650000	58786000	98859000	AT4G36670.1	AT4G36670.1
-0.552614	-2.50067	-0.805863	-3.04902	-1.72704	1.23477	-3.91043	0.00710281	0.088464	2	2	2	21.5	21.5	21.5	7.3375	0	10.946	5529000000	2484300000	3044700000	2	2	2	1.1385	3.2118	2.5482	9.0662	2	2	2	2	2	2	2	2	1088400000	635080000	453340000	655120000	381410000	273710000	2295200000	1135400000	1159700000	1490300000	332340000	1158000000	AT3G08610.1	AT3G08610.1
-1.89037	-2.72431	-1.04999	-2.04222	-1.92672	0.687864	-7.26048	0.000271707	0.0171573	2	2	2	38.9	38.9	38.9	7.5245	0	15.382	6478900000	2031100000	4447800000	2	2	2	2.8445	3.6948	2.7455	4.7341	2	2	2	2	2	2	2	2	698860000	236190000	462680000	1701100000	565780000	1135300000	2100500000	641930000	1458500000	1978500000	587240000	1391300000	AT3G22240.1	AT3G22240.1
-3.96528	-2.43201	#N/A	-3.64572	-3.34767	0.808921	-10.3514	9.94775e-05	0.0110752	3	1	1	5	1.6	1.6	121.32	0.0047178	1.7146	155570000	22476000	133090000	3	1	1	12.673	3.3825	NaN	13.031	1	1	0	1	1	1	0	1	57352000	4621700	52731000	58382000	13966000	44416000	0	0	0	39834000	3889100	35945000	AT3G61480.1	AT3G61480.1
-3.59287	-3.66657	-3.16332	#N/A	-3.47425	0.271789	-19.4363	3.75418e-06	0.00303592	4	4	4	6.9	6.9	6.9	89.081	0.0015893	2.1174	201950000	18491000	183460000	NaN	NaN	NaN	10.427	7.0573	11.069	NaN	2	2	2	1	2	2	2	1	33032000	4431400	28600000	98534000	9402100	89132000	41768000	4327500	37441000	28616000	329520	28286000	AT3G16630.2;AT3G16630.1	AT3G16630.2;AT3G16630.1
-4.83855	#N/A	-1.36662	-4.42089	-3.54202	1.89549	-5.15398	0.0029966	0.0585297	4	3	3	30.7	24.7	24.7	15.966	0	4.4935	1677000000	755780000	921220000	4	3	3	23.823	NaN	3.3943	20.64	2	2	3	2	2	2	3	2	359470000	29193000	330270000	410200000	333160000	77042000	437610000	170530000	267080000	469720000	222900000	246820000	AT5G59870.1	AT5G59870.1
-4.90859	-7.44984	-3.81358	#N/A	-5.39067	1.86545	-7.96403	0.000373413	0.0211065	2	2	2	5	5	5	32.336	0.0072739	1.5662	898430000	318120000	580310000	2	2	2	23.997	91.675	18.936	NaN	2	2	2	2	2	2	2	2	125900000	27427000	98477000	513300000	206990000	306310000	218250000	43939000	174310000	40975000	39760000	1214400	AT1G66230.1	AT1G66230.1
[truncated: 2 more columns]
