# Supplementary material for: The EXO70 inhibitor Endosidin2 alters plasma membrane protein composition in Arabidopsis roots
Source: Front Plant Sci. 2023 May 31;14:1171957. doi: 10.3389/fpls.2023.1171957 (PMC10264680; doi:10.3389/fpls.2023.1171957)
Supplement: Supplementary file 5 [file Table_4.xlsx]

## Sheet: fdr<0.10 increased
Supplementary Table S4: Proteins with significantly increased plasma membrane abundance in ES2 treated samples
Log2 L/H normalized 1	Log2 L/H normalized 2	Log2 L/H normalized 3	Log2 L/H normalized 4	mean	SD	moderated_t	moderated_p	BH_p	Peptides	Razor + unique peptides	Unique peptides	Sequence coverage [%]	Unique + razor sequence coverage [%]	Unique sequence coverage [%]	Mol. weight [kDa]	Q-value	Score	Intensity	Intensity L	Intensity H	Peptide counts (all)	Peptide counts (razor+unique)	Peptide counts (unique)	Ratio H/L 1	Ratio H/L 2	Ratio H/L 3	Ratio H/L 4	Razor + unique peptides 1	Razor + unique peptides 2	Razor + unique peptides 3	Razor + unique peptides 4	Unique peptides 1	Unique peptides 2	Unique peptides 3	Unique peptides 4	Intensity 1	Intensity L 1	Intensity H 1	Intensity 2	Intensity L 2	Intensity H 2	Intensity 3	Intensity L 3	Intensity H 3	Intensity 4	Intensity L 4	Intensity H 4	Protein IDs	Majority protein IDs
3.61489	3.70385	4.06506	2.85989	3.56092	0.506276	16.8388	1.70954e-06	0.00209362	5	5	5	36.2	36.2	36.2	12.125	0	5.2428	4997100000	4737100000	259980000	NaN	NaN	NaN	0.074931	0.045283	0.076145	0.14684	3	3	2	5	3	3	2	5	1649900000	1576200000	73623000	505830000	484580000	21246000	827100000	773800000	53305000	2014300000	1902500000	111810000	AT4G14320.1;AT3G23390.1;AT4G14320.2	AT4G14320.1;AT3G23390.1;AT4G14320.2
#N/A	2.57057	3.64646	3.60326	3.27343	0.609081	12.45	3.84889e-05	0.00754851	15	1	1	17.8	1.1	1.1	104.12	0.00036996	2.529	829730000	693700000	136030000	NaN	NaN	NaN	NaN	0.098753	0.10929	0.087181	1	1	1	1	1	1	1	1	172710000	100480000	72231000	98826000	84873000	13952000	251750000	221240000	30507000	306450000	287100000	19344000	AT1G80660.2;AT1G80660.1	AT1G80660.2;AT1G80660.1
3.24979	3.27482	3.62463	2.60825	3.18937	0.423518	16.9037	1.66921e-06	0.00209362	33	28	27	30.9	27.1	26.2	161.02	0	88.598	7018000000	6469000000	548990000	33	28	27	0.08282	0.06014	0.10757	0.17477	22	22	23	21	21	21	22	20	1491900000	1401600000	90312000	1915000000	1831600000	83393000	2160100000	1991100000	168940000	1451000000	1244700000	206340000	AT1G15520.1	AT1G15520.1
2.95531	2.53364	2.36068	3.39535	2.81124	0.462605	14.1083	5.10392e-06	0.00303592	10	10	8	25.7	25.7	20.7	51.438	0	36.997	839750000	729940000	109800000	NaN	NaN	NaN	0.10554	0.10342	0.2395	0.10001	7	6	5	7	5	4	3	5	195210000	172120000	23082000	290870000	270140000	20737000	153200000	121380000	31824000	200470000	166310000	34161000	AT3G56860.5;AT3G56860.4;AT3G56860.3;AT3G56860.2;AT3G56860.1	AT3G56860.5;AT3G56860.4;AT3G56860.3;AT3G56860.2;AT3G56860.1
2.2215	2.18621	2.93234	3.57832	2.72959	0.662033	10.6017	2.91572e-05	0.00669521	13	13	13	31.7	31.7	31.7	80.438	0	88.975	1394300000	1264600000	129620000	13	13	13	0.17155	0.12249	0.16532	0.090524	6	9	9	10	6	9	9	10	216130000	175740000	40392000	386700000	351230000	35474000	359920000	315920000	44001000	431520000	421760000	9757800	AT1G33680.1	AT1G33680.1
#N/A	2.01466	3.30611	2.79334	2.70471	0.650273	9.8355	0.000129096	0.0119889	4	4	2	9.3	9.3	5.7	48.46	0	10.072	376780000	324670000	52108000	NaN	NaN	NaN	NaN	0.14702	0.14123	0.15466	0	3	2	4	0	2	1	2	0	0	0	106320000	92693000	13623000	120440000	107380000	13054000	150020000	124590000	25431000	AT4G03110.2;AT4G03110.1	AT4G03110.2;AT4G03110.1
2.43546	2.51161	2.40855	3.25689	2.65313	0.40487	14.4378	4.42744e-06	0.00303592	5	5	5	42.7	42.7	42.7	20.602	0	117.35	409950000	321810000	88141000	5	5	5	0.15502	0.10367	0.23052	0.11177	4	4	4	5	4	4	4	5	49376000	43612000	5763900	135760000	118820000	16940000	64111000	52064000	12047000	160700000	107310000	53390000	AT5G42380.1	AT5G42380.1
2.25899	2.26021	2.6016	3.19698	2.57944	0.442131	13.3185	7.27238e-06	0.00303592	7	7	6	20.3	20.3	17.3	30.334	0	15.378	851090000	730750000	120340000	NaN	NaN	NaN	0.17137	0.11272	0.21424	0.11246	2	4	4	3	1	3	3	2	110730000	90038000	20692000	252750000	231530000	21214000	139700000	110830000	28876000	347910000	298350000	49556000	AT1G78260.2;AT1G78260.1;AT1G22330.1	AT1G78260.2;AT1G78260.1;AT1G22330.1
#N/A	2.44	2.15311	3.01971	2.53761	0.441468	11.6932	5.32123e-05	0.00815119	5	4	2	27	27	16.1	29.897	0	28.464	263650000	230210000	33441000	NaN	NaN	NaN	NaN	0.10179	0.27962	0.12675	1	3	2	2	1	1	2	1	12067000	9651700	2415400	97642000	86170000	11472000	76715000	66798000	9917000	77227000	67591000	9636500	AT1G20880.2;AT1G20880.1	AT1G20880.2;AT1G20880.1
1.93582	2.64046	2.51286	2.93011	2.50481	0.417572	13.3875	7.04556e-06	0.00303592	14	14	14	40.4	40.4	40.4	69.481	0	104.59	1602900000	1414000000	188850000	NaN	NaN	NaN	0.21079	0.086642	0.23354	0.13729	10	9	13	7	10	9	13	7	211960000	191480000	20480000	418400000	386200000	32201000	461730000	395750000	65980000	510780000	440590000	70188000	AT3G13060.2;AT3G13060.1	AT3G13060.2;AT3G13060.1
2.24092	2.41334	2.62159	2.41558	2.42286	0.155713	18.4669	9.63188e-07	0.00209362	14	14	14	26.2	26.2	26.2	90.075	0	44.173	1787400000	1286000000	501440000	14	14	14	0.16225	0.10358	0.1942	0.22167	9	8	7	13	9	8	7	13	235620000	195580000	40043000	448340000	414380000	33956000	246340000	213700000	32634000	857130000	462320000	394810000	AT3G07660.1	AT3G07660.1
2.37261	2.72907	1.69442	#N/A	2.26537	0.525596	9.46566	0.000156835	0.0137193	1	1	1	22.4	22.4	22.4	9.0344	0	13.26	196350000	168200000	28153000	1	1	1	0.15364	0.082643	0.42001	NaN	1	1	1	0	1	1	1	0	25918000	22548000	3369600	121250000	110450000	10799000	49184000	35200000	13984000	0	0	0	AT5G18150.1	AT5G18150.1
2.08498	1.71484	2.32686	2.60431	2.18275	0.377258	12.3556	1.15127e-05	0.00356566	16	16	4	41.5	41.5	10.8	90.878	0	113.16	1897300000	1707800000	189460000	16	16	4	0.19169	0.17844	0.25262	0.17713	10	7	12	12	3	2	2	3	512150000	460600000	51544000	150740000	131130000	19610000	557240000	488340000	68900000	677130000	627720000	49405000	AT1G29350.1	AT1G29350.1
1.80053	2.0387	2.30718	2.54924	2.17391	0.324717	13.27	7.43693e-06	0.00303592	18	18	14	38.8	38.8	33.9	72.474	0	98.427	4480800000	3718300000	762450000	NaN	NaN	NaN	0.22723	0.13199	0.2738	0.18298	11	11	14	16	10	9	11	13	806400000	642560000	163840000	681000000	610680000	70327000	1764900000	1403200000	361650000	1228500000	1061900000	166630000	AT3G13460.1;AT3G13460.2;AT3G13460.4;AT3G13460.3	AT3G13460.1;AT3G13460.2;AT3G13460.4;AT3G13460.3
2.07814	2.15099	1.4857	2.83625	2.13777	0.552813	9.50713	5.60536e-05	0.00823764	3	3	3	19.4	19.4	19.4	6.887	0	7.6781	13735000000	8998800000	4736600000	NaN	NaN	NaN	0.20172	0.12313	0.46151	0.142	2	3	3	2	2	3	3	2	2758800000	1770500000	988290000	4776000000	3305500000	1470600000	3398300000	1885900000	1512400000	2802200000	2036900000	765340000	AT5G56670.1;AT4G29390.1;AT2G19750.1	AT5G56670.1;AT4G29390.1;AT2G19750.1
1.75512	1.89292	2.03678	2.74147	2.10657	0.438607	10.9307	2.42444e-05	0.00593826	6	6	6	19	19	19	61.812	0	16.871	141740000	122120000	19621000	6	6	6	0.24321	0.14675	0.2873	0.14644	4	4	4	3	4	4	4	3	37270000	31044000	6226400	34441000	29030000	5410800	35083000	28551000	6532100	34943000	33491000	1452200	AT3G13222.1	AT3G13222.1
2.51992	#N/A	0.82176	2.94859	2.09676	1.12479	4.92814	0.0036702	0.0651416	3	3	3	20.7	20.7	20.7	22.514	0	36.47	323050000	204750000	118290000	NaN	NaN	NaN	0.1337	NaN	0.69353	0.13133	1	2	2	2	1	2	2	2	72108000	56029000	16078000	72073000	55195000	16878000	105770000	42849000	62920000	73099000	50680000	22418000	AT5G35620.1;AT5G35620.2	AT5G35620.1;AT5G35620.2
1.52041	1.99859	2.31581	2.39136	2.05654	0.395862	11.3357	1.94491e-05	0.00510399	10	10	10	27.9	27.9	27.9	46.621	0	85.923	2925900000	2449200000	476750000	10	10	10	0.2929	0.12564	0.26108	0.21257	9	8	8	8	9	8	8	8	532960000	410860000	122100000	535780000	466350000	69433000	840360000	690040000	150320000	1016800000	881910000	134890000	AT4G22670.1	AT4G22670.1
1.93018	1.62219	#N/A	2.60907	2.05381	0.504927	8.7886	0.000228145	0.0166799	3	3	3	26.3	26.3	26.3	11.755	0	11.402	300640000	241950000	58694000	3	3	3	0.2245	0.20458	NaN	0.16884	3	2	0	2	3	2	0	2	78356000	53856000	24500000	47302000	39703000	7598700	0	0	0	174980000	148390000	26595000	AT2G38540.1	AT2G38540.1
#N/A	0.650806	2.77173	2.73204	2.05152	1.21322	4.51028	0.0054353	0.0775922	2	2	2	3.8	3.8	3.8	60.842	0	3.348	113710000	109950000	3762800	2	2	2	NaN	0.41474	0.18246	0.16874	2	2	2	2	2	2	2	2	34716000	34372000	344460	19645000	19134000	510200	32511000	31239000	1271800	26841000	25204000	1636300	AT3G21240.1	AT3G21240.1
1.71559	2.11726	#N/A	2.2823	2.03838	0.291477	11.1637	6.75452e-05	0.00827203	2	2	2	12.9	12.9	12.9	41.691	0	27.103	191080000	160070000	31004000	NaN	NaN	NaN	0.25334	0.12899	NaN	0.21427	1	2	1	2	1	2	1	2	49849000	40233000	9616500	57682000	50203000	7479000	34337000	26247000	8089400	49211000	43392000	5818900	AT4G36960.2;AT4G36960.1	AT4G36960.2;AT4G36960.1
1.85614	1.52434	1.60316	2.99693	1.99514	0.682693	7.56355	0.000214767	0.0165025	8	8	7	28.6	28.6	26.2	36.704	0	19.046	919170000	688450000	230720000	8	8	7	0.22105	0.1893	0.39017	0.13581	2	4	5	6	2	3	4	6	41409000	34421000	6988500	352060000	236560000	115510000	322140000	237990000	84151000	203550000	179480000	24073000	AT2G46780.1	AT2G46780.1
#N/A	0.974357	2.36553	2.63251	1.9908	0.890327	5.70198	0.00187934	0.0497202	2	2	2	7.2	7.2	7.2	61.798	0	39.345	37838000	32321000	5516600	2	2	2	NaN	0.32566	0.24501	0.18201	1	1	1	2	1	1	1	2	781480	660530	120960	5997300	5562300	434970	8465500	6610400	1855000	22594000	19488000	3105700	AT5G45330.1	AT5G45330.1
1.46594	1.69021	2.4773	2.32936	1.9907	0.488923	9.63671	5.17033e-05	0.00815119	14	12	12	29.5	26.9	26.9	56.469	0	86.522	1717400000	1408900000	308510000	NaN	NaN	NaN	0.29136	0.17676	0.2498	0.20918	9	7	5	8	9	7	5	8	621750000	500470000	121280000	174420000	142380000	32039000	208630000	163650000	44977000	712570000	602360000	110210000	AT2G18193.1;AT2G18190.1	AT2G18193.1
1.55973	#N/A	2.23664	1.94835	1.91491	0.339694	9.93533	0.000122629	0.0119625	3	3	3	13.9	13.9	13.9	49.067	0	18.687	94928000	80245000	14683000	3	3	3	0.27514	NaN	0.25419	0.26106	2	1	2	2	2	1	2	2	34915000	28580000	6334900	13610000	12637000	973120	21230000	17347000	3883100	25173000	21681000	3492100	AT5G66100.1	AT5G66100.1
1.56924	1.51722	2.27543	2.2837	1.9114	0.425666	10.0998	3.90369e-05	0.00754851	10	10	10	20.6	20.6	20.6	62.687	0	15.345	175420000	142470000	32946000	10	10	10	0.2638	0.19257	0.2622	0.24875	4	7	2	5	4	7	2	5	44879000	36332000	8546900	62067000	52412000	9654800	11820000	8723200	3097200	56654000	45006000	11647000	AT4G02940.1	AT4G02940.1
1.96741	1.65929	2.08956	#N/A	1.90542	0.221734	11.216	6.59403e-05	0.00827203	8	4	4	21.2	14.9	14.9	81.703	0	21.751	63291000	54052000	9238500	8	4	4	0.20591	0.17517	0.26874	NaN	2	3	2	2	2	3	2	2	22423000	19513000	2909900	22715000	20571000	2144200	7486600	6422900	1063700	10665000	7544800	3120700	AT3G55090.1	AT3G55090.1
1.19498	1.88033	1.95108	2.57754	1.90099	0.565422	8.31774	0.000123549	0.0119625	5	5	5	14.7	14.7	14.7	55.837	0	18.537	351330000	301270000	50065000	5	5	5	0.36756	0.14623	0.34333	0.18155	2	5	3	2	2	5	3	2	28016000	23011000	5004800	168840000	150380000	18461000	75451000	56126000	19324000	79025000	71750000	7274900	AT4G35890.1	AT4G35890.1
1.47284	2.21938	1.85972	2.02791	1.89496	0.317466	11.6881	1.61493e-05	0.00456405	7	7	7	26.4	26.4	26.4	25.659	0	13.226	846440000	673540000	172910000	7	7	7	0.284	0.1159	0.34251	0.263	4	5	5	3	4	5	5	3	211860000	162990000	48876000	301000000	268180000	32821000	144000000	101870000	42126000	189580000	140500000	49084000	AT2G35980.1	AT2G35980.1
1.70527	2.51954	1.87488	1.28282	1.84563	0.513639	8.64197	9.86854e-05	0.0110752	3	3	3	5.3	5.3	5.3	60.347	0	33.032	35805000	29165000	6639800	3	3	3	0.25145	0.093886	0.33313	0.50103	3	3	2	1	3	3	2	1	3107100	2337100	770020	19707000	17636000	2070100	4138400	3008700	1129700	8853000	6183000	2670000	AT5G40010.1	AT5G40010.1
1.87791	1.26386	2.19812	2.03697	1.84421	0.408394	9.98576	4.17888e-05	0.00767659	14	14	13	21.1	21.1	20.1	106.99	0	45.46	472690000	379550000	93134000	NaN	NaN	NaN	0.21179	0.249	0.28635	0.25227	7	11	7	7	6	10	6	7	131630000	109430000	22202000	138520000	116610000	21911000	126910000	92349000	34560000	75628000	61166000	14461000	AT3G20250.1;AT4G25880.2;AT4G25880.3;AT4G25880.1	AT3G20250.1
1.57651	1.69154	1.93369	2.07048	1.81806	0.224675	12.7531	9.48677e-06	0.00348544	16	16	14	55.2	55.2	47.5	49.396	0	62.516	1790300000	1437100000	353190000	NaN	NaN	NaN	0.26955	0.17904	0.33886	0.24258	7	11	10	9	7	9	9	8	268060000	211210000	56851000	657970000	566160000	91801000	479300000	360220000	119080000	384930000	299480000	85454000	AT4G26650.1;AT4G26650.2	AT4G26650.1;AT4G26650.2
1.17061	2.20118	1.87586	1.84261	1.77256	0.432681	9.27427	6.49721e-05	0.00827203	7	7	5	30	30	20.4	38.832	0	37.828	777400000	654300000	123090000	7	7	5	0.3662	0.13	0.35092	0.2751	3	4	5	4	2	2	4	2	88739000	60202000	28537000	326510000	304910000	21603000	269740000	215460000	54277000	92403000	73728000	18675000	AT3G49120.1	AT3G49120.1
0.0997192	1.63045	2.17571	3.00018	1.72651	1.22198	3.94711	0.00679816	0.0867921	11	11	11	20.9	20.9	20.9	108.49	0	97.994	587750000	249420000	338340000	NaN	NaN	NaN	0.76854	0.20002	0.25843	0.13298	6	7	6	4	6	7	6	4	330260000	36467000	293790000	121400000	96668000	24736000	64690000	51527000	13163000	71396000	64754000	6641700	AT4G01290.2;AT4G01290.1	AT4G01290.2;AT4G01290.1
#N/A	1.50803	1.47243	2.1277	1.70272	0.368472	8.54592	0.000262595	0.0171573	3	3	3	13	13	13	40.879	0	7.4621	355470000	263530000	91940000	3	3	3	NaN	0.20302	0.4509	0.24087	1	2	3	3	1	2	3	3	7011700	3965000	3046700	73115000	58883000	14232000	131770000	86123000	45645000	143570000	114560000	29017000	AT1G61730.1	AT1G61730.1
1.69119	1.03037	2.10122	1.92221	1.68625	0.468357	8.39566	0.000116975	0.0119625	13	13	13	43.7	43.7	43.7	51.871	0	137.06	2833900000	2258900000	575060000	NaN	NaN	NaN	0.25588	0.27378	0.32979	0.28286	7	10	8	11	7	10	8	11	487460000	391910000	95549000	674580000	587270000	87313000	902670000	669310000	233360000	769230000	610390000	158840000	AT3G07810.1;AT3G07810.2	AT3G07810.1;AT3G07810.2
1.81091	0.78271	2.11814	1.92873	1.66012	0.598475	6.96615	0.000344086	0.0197527	8	8	8	25.7	25.7	25.7	41.779	0	48.079	1353900000	1040200000	313690000	NaN	NaN	NaN	0.24236	0.34721	0.28477	0.26942	4	5	6	6	4	5	6	6	160350000	124810000	35538000	360860000	298340000	62523000	599070000	421630000	177440000	233630000	195440000	38186000	AT3G15010.2;AT3G15010.1	AT3G15010.2;AT3G15010.1
1.90335	1.55126	#N/A	1.51419	1.65627	0.214779	9.81421	0.000130527	0.0119889	9	9	9	48.2	48.2	48.2	30.087	0	46.762	1603600000	1279400000	324230000	9	9	9	0.21309	0.19987	NaN	0.38501	7	3	0	7	7	3	0	7	1035200000	866200000	168960000	35850000	30520000	5329700	0	0	0	532630000	382690000	149940000	AT4G36020.1	AT4G36020.1
2.44858	1.42173	1.65787	1.05241	1.64515	0.590742	6.97053	0.000342858	0.0197527	14	14	14	64.9	64.9	64.9	34.889	0	156.03	3275100000	2410800000	864350000	14	14	14	0.15545	0.21395	0.3916	0.50002	12	11	11	9	12	11	11	9	792150000	686890000	105260000	953140000	776790000	176350000	741760000	455170000	286590000	788040000	491900000	296150000	AT5G64120.1	AT5G64120.1
0.733146	1.63696	1.879	2.23334	1.62061	0.640327	6.45983	0.000526567	0.0253137	7	7	5	30.4	30.4	26.7	47.088	0	31.853	454750000	381940000	72816000	NaN	NaN	NaN	0.51116	0.18362	0.35787	0.21768	2	6	2	3	2	4	2	3	23744000	14710000	9034400	265350000	232570000	32780000	69860000	53582000	16278000	95803000	81080000	14723000	AT3G14100.1;AT1G54080.1;AT1G54080.2	AT3G14100.1
1.74313	1.71685	1.43071	1.53621	1.60672	0.149095	12.3323	1.16461e-05	0.00356566	10	10	10	26.7	26.7	26.7	42.526	0	92.23	658030000	447760000	210270000	NaN	NaN	NaN	0.2296	0.17077	0.47626	0.37023	6	3	5	5	6	3	5	5	181510000	151290000	30222000	54081000	46333000	7747800	114700000	71403000	43298000	307740000	178740000	129000000	AT2G16900.1;AT2G16900.3;AT2G16900.2	AT2G16900.1;AT2G16900.3;AT2G16900.2
1.80719	1.07195	0.957105	2.51269	1.58723	0.722827	5.74738	0.00100284	0.034115	4	4	4	23.9	23.9	23.9	20.393	0	13.683	1031500000	395400000	636130000	4	4	4	0.24233	0.30839	0.69395	0.19089	2	3	2	3	2	3	2	3	99067000	62933000	36134000	70138000	34393000	35745000	479080000	166820000	312270000	383230000	131250000	251980000	AT1G51840.1	AT1G51840.1
1.10654	1.60454	1.67457	1.85307	1.55968	0.3197	9.58935	5.32467e-05	0.00815119	21	21	20	42	42	40.9	71.652	0	102.16	5618900000	4345900000	1273100000	21	21	20	0.40149	0.18929	0.40669	0.28979	13	15	16	17	12	14	15	16	1076500000	767470000	309030000	911630000	778870000	132760000	1797900000	1392000000	405830000	1832900000	1407500000	425450000	AT2G23350.1	AT2G23350.1
1.60178	0.802261	1.46932	2.3557	1.55727	0.636985	6.23244	0.000642863	0.0281176	12	11	3	15.1	14	4.8	106.56	0	53.029	447940000	331870000	116070000	12	11	3	0.25795	0.33236	0.43922	0.2218	4	5	6	4	0	2	1	1	73601000	61141000	12460000	95873000	67290000	28582000	165540000	113080000	52462000	112920000	90358000	22565000	AT2G29200.1	AT2G29200.1
1.18985	1.73555	1.32819	1.89776	1.53784	0.333509	9.2696	6.51671e-05	0.00827203	31	31	31	28	28	28	187.72	0	323.31	4217100000	3108200000	1108800000	NaN	NaN	NaN	0.34933	0.1692	0.50566	0.28777	21	20	24	20	21	20	24	20	721110000	517930000	203180000	1055700000	908980000	146690000	1199500000	803250000	396220000	1240800000	878070000	362740000	AT3G60240.3;AT3G60240.2;AT3G60240.4	AT3G60240.3;AT3G60240.2;AT3G60240.4
0.671752	2.64026	0.536207	2.24814	1.52409	1.07587	3.9152	0.00706233	0.088464	7	7	7	17.4	17.4	17.4	36.039	0	16.247	1351700000	1025400000	326240000	NaN	NaN	NaN	0.51688	0.092244	0.93469	0.22514	5	3	3	4	5	3	3	4	570220000	417290000	152930000	411640000	355220000	56421000	185510000	109960000	75556000	184310000	142970000	41334000	AT2G18690.1;AT2G18690.2	AT2G18690.1
#N/A	2.17043	1.16074	1.19632	1.50916	0.57295	5.97548	0.00150771	0.0429405	2	2	2	2.4	2.4	2.4	112.53	0	29.906	92132000	65947000	26185000	2	2	2	NaN	0.137	0.54857	0.45581	1	2	2	1	1	2	2	1	1806300	1411200	395100	28416000	24229000	4186900	25619000	15262000	10357000	36291000	25045000	11246000	AT3G22910.1	AT3G22910.1
1.95847	1.92614	#N/A	0.616419	1.50034	0.765672	4.84061	0.00397718	0.0654969	2	2	1	52	52	24.5	10.57	0	12.781	103550000	64855000	38700000	2	2	1	0.20664	0.14672	NaN	0.67536	2	2	1	1	1	1	1	1	23608000	15435000	8173400	31717000	25553000	6164000	15486000	8407100	7079300	32743000	15460000	17283000	AT1G21930.1	AT1G21930.1
#N/A	1.85059	1.25784	1.35274	1.48706	0.318381	7.90444	0.000387609	0.021427	2	2	2	7.2	7.2	7.2	36.502	0	4.7438	7055400	4416500	2638800	NaN	NaN	NaN	NaN	0.17359	0.48813	0.4635	1	2	2	2	1	2	2	2	719910	403630	316270	2136400	1759400	377010	1937000	1082500	854500	2262100	1171000	1091100	AT1G15340.2;AT1G15340.1	AT1G15340.2;AT1G15340.1
1.34336	1.67214	1.16638	1.74935	1.48281	0.274748	9.71693	4.92051e-05	0.00815119	12	12	12	24	24	24	92.951	0	182.2	635440000	450010000	185430000	NaN	NaN	NaN	0.32713	0.18333	0.59181	0.35726	8	7	5	6	8	7	5	6	103470000	72721000	30752000	222270000	181360000	40907000	152110000	86311000	65795000	157590000	109610000	47979000	AT5G18230.1;AT5G18230.2	AT5G18230.1;AT5G18230.2
0.723336	1.45129	1.55676	2.10562	1.45925	0.568314	6.36133	0.000573724	0.0263483	12	10	10	31.5	28.3	28.3	55.225	0	39.958	1188800000	890750000	298090000	NaN	NaN	NaN	0.51709	0.20137	0.47486	0.23319	7	3	7	8	7	3	7	8	342680000	242240000	100440000	153920000	115790000	38130000	347810000	253840000	93968000	344430000	278880000	65544000	AT5G61020.1;AT5G61020.2	AT5G61020.1;AT5G61020.2
0.9921	1.35219	1.39682	2.03821	1.44483	0.435104	7.53386	0.000219696	0.0165025	9	7	7	41.3	33.5	33.5	48.833	0	25.075	422890000	282910000	139980000	NaN	NaN	NaN	0.4103	0.23734	0.47182	0.24441	3	5	4	4	3	5	4	4	112190000	56441000	55749000	84061000	70888000	13173000	118780000	64044000	54741000	107850000	91535000	16318000	AT5G55550.4;AT5G55550.1;AT5G55550.3;AT5G55550.2	AT5G55550.4;AT5G55550.1;AT5G55550.3;AT5G55550.2
1.33003	1.09312	1.89497	#N/A	1.43937	0.411955	6.8663	0.00077427	0.030149	2	2	2	2.9	2.9	2.9	44.877	0	4.6026	91903000	61901000	30001000	2	2	2	0.31139	0.25394	0.33895	NaN	2	2	2	1	2	2	2	1	24217000	18465000	5752800	43331000	28706000	14625000	15191000	9220000	5970700	9163100	5510400	3652700	AT3G06170.1	AT3G06170.1
1.37872	1.14061	1.42057	1.80398	1.43597	0.27458	9.41221	5.95075e-05	0.00827203	3	3	3	21.9	21.9	21.9	15.44	0	7.2936	163330000	119600000	43736000	NaN	NaN	NaN	0.30103	0.22149	0.48574	0.32816	1	2	1	2	1	2	1	2	5574800	4126200	1448700	54229000	44720000	9509200	48120000	33361000	14759000	55409000	37389000	18020000	AT3G01830.2;AT3G01830.1	AT3G01830.2;AT3G01830.1
1.30907	1.2637	1.88731	1.1117	1.39294	0.340217	8.3157	0.000123727	0.0119625	1	1	1	6.4	6.4	6.4	39.771	0.00037707	2.6769	9424200	6752900	2671300	1	1	1	0.32684	0.24953	0.32164	0.547	1	1	1	1	1	1	1	1	1569700	1219500	350180	3406000	2616700	789240	2218900	1559800	659120	2229600	1356900	872760	AT5G01160.1	AT5G01160.1
0.719177	1.27178	1.40835	2.17132	1.39266	0.598539	5.84334	0.000916432	0.0335113	2	2	2	17.4	17.4	17.4	22.398	0	45.119	192540000	142070000	50472000	2	2	2	0.52447	0.25911	0.46153	0.23393	1	1	2	2	1	1	2	2	36818000	21553000	15265000	8971300	7243700	1727500	69705000	50899000	18806000	77047000	62374000	14673000	AT4G03120.1	AT4G03120.1
0.851801	1.57145	1.31959	1.82538	1.39206	0.415161	7.46554	0.000231539	0.0166799	10	8	8	13.9	10.6	10.6	116.29	0	22.956	763860000	564530000	199330000	NaN	NaN	NaN	0.48266	0.19802	0.50411	0.29632	3	5	5	6	3	5	5	6	97543000	61868000	35676000	322600000	262540000	60064000	177930000	107860000	70076000	165780000	132270000	33513000	AT4G32640.2;AT4G32640.1	AT4G32640.2;AT4G32640.1
1.74555	1.70997	0.786046	1.25707	1.37466	0.45103	7.01033	0.000331934	0.0196698	7	7	7	41.9	41.9	41.9	29.564	0	26.492	1948700000	1507900000	440820000	7	7	7	0.23191	0.17505	0.79194	0.46069	6	4	4	7	6	4	4	7	1073800000	889640000	184120000	79528000	69491000	10037000	93262000	58504000	34759000	702190000	490290000	211900000	AT2G17870.1	AT2G17870.1
0.854914	1.18595	1.71387	1.66614	1.35522	0.409984	7.32149	0.00025898	0.0171573	18	18	16	40.3	40.3	38	66.136	0	191.12	3456900000	2530100000	926820000	18	18	16	0.46541	0.24792	0.41999	0.33244	12	14	12	10	11	12	11	9	1119500000	754960000	364590000	845380000	714300000	131080000	818600000	573760000	244830000	673370000	487050000	186320000	AT3G50930.1	AT3G50930.1
0.859651	1.17415	1.65955	1.67606	1.34235	0.397185	7.38516	0.000246417	0.016778	4	4	4	10	10	10	71.292	0	5.7104	91268000	70792000	20476000	4	4	4	0.45176	0.26244	0.38217	0.36076	1	2	1	3	1	2	1	3	2584600	1701200	883410	34514000	26882000	7632200	4666400	3403300	1263100	49503000	38806000	10697000	AT3G49240.1	AT3G49240.1
0.818379	1.49088	1.39806	1.59218	1.32487	0.346844	7.83434	0.000175198	0.0147665	16	16	16	19.5	19.5	19.5	136.87	0	67.984	1048300000	754630000	293640000	16	16	16	0.4547	0.20242	0.52226	0.35451	6	7	9	12	6	7	9	12	109940000	73384000	36559000	310200000	252480000	57716000	343640000	240770000	102870000	284480000	188000000	96487000	AT5G47010.1	AT5G47010.1
0.603696	1.65856	1.45721	1.48343	1.30072	0.473203	6.4332	0.000538869	0.0253821	11	11	11	16.2	16.2	16.2	95.477	0	49.598	1486200000	1016000000	470270000	NaN	NaN	NaN	0.5151	0.17057	0.49087	0.37835	4	9	7	7	4	9	7	7	149720000	85775000	63946000	340850000	296420000	44425000	619960000	386920000	233040000	375720000	246850000	128860000	AT2G43160.3;AT2G43160.2;AT2G43160.1;AT2G43160.4;AT3G59290.1	AT2G43160.3;AT2G43160.2;AT2G43160.1;AT2G43160.4
1.99829	#N/A	0.90013	0.955578	1.28467	0.61864	4.83495	0.00399806	0.0654969	3	3	3	7	7	7	65.996	0	8.7292	87601000	57851000	29750000	3	3	3	0.19594	NaN	0.66079	0.53262	1	1	2	2	1	1	2	2	14412000	9585900	4825900	2511300	1492500	1018800	27422000	17424000	9997400	43256000	29348000	13908000	AT3G55340.1	AT3G55340.1
1.01405	1.09266	1.33253	1.68577	1.28125	0.301786	8.08164	0.000146207	0.0131016	15	11	10	27.7	23.9	22.2	82.33	0	35.613	615590000	421020000	194560000	15	11	10	0.41738	0.28784	0.54878	0.33698	9	5	5	4	8	5	5	3	285190000	194940000	90247000	57672000	43321000	14351000	178570000	116600000	61974000	94158000	66165000	27993000	AT2G39350.1	AT2G39350.1
#N/A	1.47223	1.20476	1.13343	1.27014	0.178613	7.77311	0.000421194	0.0224271	5	5	5	14	14	14	56.918	0	28.781	477110000	346440000	130670000	5	5	5	NaN	0.20342	0.57783	0.49391	1	3	3	5	1	3	3	5	20649000	12767000	7882300	139160000	112580000	26576000	120970000	81699000	39266000	196340000	139400000	56944000	AT1G53645.1	AT1G53645.1
0.715535	1.17214	1.77799	1.40059	1.26656	0.444247	6.5204	0.000499765	0.0253137	8	8	8	27.4	27.4	27.4	39.979	0	18.9	2367900000	1625800000	742110000	NaN	NaN	NaN	0.47717	0.23941	0.3884	0.38415	5	5	6	7	5	5	6	7	460540000	319630000	140910000	833680000	591640000	242030000	544700000	321440000	223250000	528950000	393040000	135910000	AT3G22370.1;AT3G22360.1;AT3G27620.1;AT1G32350.1;AT5G64210.1	AT3G22370.1;AT3G22360.1;AT3G27620.1
1.01374	0.972215	1.69963	1.35659	1.26054	0.339642	7.5315	0.000220093	0.0165025	6	6	6	62.2	62.2	62.2	19.077	0	193.14	2503100000	1752800000	750320000	6	6	6	0.41958	0.29975	0.4423	0.38131	5	4	3	4	5	4	3	4	1330300000	923990000	406340000	470270000	372820000	97444000	319490000	183880000	135610000	383020000	272090000	110930000	AT2G21060.1	AT2G21060.1
1.34739	1.39653	0.935352	#N/A	1.22642	0.25327	6.99558	0.000707075	0.0284403	5	5	5	16.5	16.5	16.5	41.89	0	6.4424	133310000	86579000	46730000	NaN	NaN	NaN	0.32664	0.22327	0.68015	NaN	3	3	2	0	3	3	2	0	13043000	9492500	3550400	69825000	51819000	18007000	50441000	25267000	25173000	0	0	0	AT1G55900.2;AT1G55900.1	AT1G55900.2;AT1G55900.1
1.04781	1.3658	0.903325	1.55742	1.21859	0.297228	7.73633	0.000188469	0.0153874	12	12	9	39.2	39.2	30.8	43.358	0	65.36	5925900000	4390100000	1535800000	12	12	9	0.41729	0.22373	0.66641	0.35189	5	10	8	11	4	7	7	8	309730000	220170000	89562000	1396800000	1164200000	232660000	1197500000	753210000	444270000	3021900000	2252600000	769310000	AT1G24180.1	AT1G24180.1
0.454156	1.07264	1.9333	1.36747	1.20689	0.615923	4.95592	0.00220205	0.0518611	8	8	8	20.5	20.5	20.5	48.052	0	28.288	301210000	212490000	88727000	NaN	NaN	NaN	0.58149	0.26943	0.31863	0.45433	5	5	3	3	5	5	3	3	57123000	31714000	25410000	116260000	86671000	29593000	21359000	16077000	5281600	106470000	78023000	28442000	AT3G18240.2;AT3G18240.1;AT4G21460.1	AT3G18240.2;AT3G18240.1;AT4G21460.1
#N/A	1.75763	1.17654	0.677217	1.20379	0.54072	4.94361	0.00361881	0.0651416	1	1	1	17.9	17.9	17.9	7.1381	0.0015932	2.1356	1476100000	983150000	492960000	NaN	NaN	NaN	NaN	0.16737	0.6254	0.63098	1	1	1	1	1	1	1	1	69028000	28171000	40857000	426900000	392100000	34794000	331890000	179820000	152070000	648300000	383060000	265240000	AT2G43780.2;AT2G43780.1	AT2G43780.2;AT2G43780.1
0.998816	0.784474	1.16519	1.85918	1.20191	0.465062	6.01144	0.000784641	0.030149	3	3	3	5.1	5.1	5.1	133.36	0	115.73	59368000	42502000	16866000	3	3	3	0.40677	0.3537	0.55097	0.3373	3	2	3	2	3	2	3	2	17975000	13347000	4627500	7201200	5336800	1864500	21622000	14468000	7154400	12570000	9350300	3219800	AT5G53440.1	AT5G53440.1
1.53603	1.43119	1.28287	0.522801	1.19322	0.458856	6.01936	0.000778987	0.030149	11	11	11	16.9	16.9	16.9	111.96	0	20.236	835560000	483510000	352050000	11	11	11	0.2992	0.21336	0.52604	0.75102	7	7	5	7	7	7	5	7	118330000	90431000	27896000	110530000	90732000	19800000	375570000	152030000	223540000	231130000	150310000	80819000	AT5G25930.1	AT5G25930.1
0.408954	0.868759	1.68411	1.78408	1.18648	0.660873	4.61462	0.00317164	0.0610085	15	10	10	35.2	25.7	25.7	63.609	0	58.786	826650000	603790000	222860000	15	10	10	0.59988	0.3022	0.39502	0.30012	4	9	6	8	4	9	6	8	177710000	114210000	63495000	271480000	216540000	54943000	204040000	139700000	64337000	173420000	133330000	40085000	AT3G22310.1	AT3G22310.1
1.46892	0.0509744	1.43784	1.7816	1.18483	0.771682	4.0658	0.00590744	0.0817891	9	9	9	16	16	16	87.464	0	25.385	540000000	283310000	256690000	NaN	NaN	NaN	0.31129	0.55934	0.50052	0.31741	3	5	5	4	3	5	5	4	95725000	74112000	21614000	113380000	70769000	42608000	272890000	93758000	179130000	58014000	44673000	13341000	AT5G67240.1;AT5G67240.2	AT5G67240.1;AT5G67240.2
0.741094	0.831991	2.07807	1.0602	1.17784	0.614982	4.84223	0.00248213	0.0539606	3	3	3	15.2	15.2	15.2	49.636	0	103.41	99182000	71468000	27714000	3	3	3	0.46836	0.33624	0.27998	0.54917	2	3	2	3	2	3	2	3	18807000	13716000	5091100	40492000	31302000	9190000	12237000	8658900	3577900	27647000	17792000	9854900	AT3G50910.1	AT3G50910.1
0.785211	0.875566	1.13675	1.90587	1.17585	0.508994	5.5401	0.00122287	0.0379028	14	14	1	27.5	27.5	2.8	92.168	0	56.092	1673000000	1129500000	543450000	14	14	1	0.46579	0.35888	0.58773	0.29617	8	9	9	11	1	0	1	1	325340000	198090000	127250000	316370000	243560000	72818000	623230000	379430000	243790000	408020000	308430000	99593000	AT3G13990.2	AT3G13990.2
1.331	#N/A	0.66613	1.51971	1.17228	0.448379	5.35821	0.00250807	0.054012	3	3	3	7.1	7.1	7.1	71.363	0	6.9125	44719000	34423000	10296000	3	3	3	0.32533	NaN	0.74405	0.36295	2	1	2	2	2	1	2	2	13308000	9966500	3341800	3644100	2559100	1084900	10783000	6904200	3878500	16984000	14994000	1991000	AT3G07420.1	AT3G07420.1
1.45836	1.26711	0.574653	1.3884	1.17213	0.406079	6.36757	0.000570601	0.0263483	8	8	8	64.2	64.2	64.2	11.742	0	94.004	7877700000	4823500000	3054100000	8	8	8	0.33094	0.19639	0.95521	0.43377	6	8	6	7	6	8	6	7	1101100000	653730000	447320000	503190000	350850000	152340000	2775800000	1156100000	1619700000	3497600000	2662900000	834730000	AT4G23710.1	AT4G23710.1
1.64856	0.702124	1.09768	1.22163	1.1675	0.389787	6.49132	0.000512434	0.0253137	8	8	8	25.2	25.2	25.2	66.233	0	20.248	232570000	166400000	66179000	8	8	8	0.26576	0.34987	0.55255	0.44851	4	4	3	3	4	4	3	3	56936000	38247000	18689000	102410000	82344000	20068000	37715000	24098000	13618000	35511000	21707000	13804000	AT5G59710.1	AT5G59710.1
0.565111	#N/A	1.57285	1.34878	1.16225	0.529134	4.83668	0.00399165	0.0654969	3	3	3	48	48	48	10.812	0	3.4362	81710000	55916000	25794000	3	3	3	0.54875	NaN	0.40869	0.42253	2	1	1	2	2	1	1	2	21203000	13200000	8002700	5671400	4133500	1537800	15676000	11484000	4191700	39160000	27098000	12062000	AT1G14980.1	AT1G14980.1
1.01912	0.517318	1.35068	1.7388	1.15648	0.517755	5.38549	0.00142276	0.0414859	16	16	16	48.7	48.7	48.7	42.407	0	151.87	6890100000	4804700000	2085400000	16	16	16	0.40109	0.38495	0.54137	0.29641	13	9	14	13	13	9	14	13	1490000000	1071500000	418450000	1630900000	1115100000	515830000	1675200000	1051700000	623480000	2094000000	1566400000	527600000	AT5G40490.1	AT5G40490.1
0.982464	0.66219	1.101	1.85487	1.15013	0.505063	5.44756	0.00133838	0.0403049	4	4	4	19.1	19.1	19.1	41.328	0	12.152	619520000	389730000	229790000	4	4	4	0.41775	0.37902	0.60404	0.29094	3	3	2	1	3	3	2	1	132790000	80449000	52344000	259370000	148750000	110620000	103700000	64495000	39209000	123660000	96034000	27624000	AT2G33410.1	AT2G33410.1
1.24129	0.69748	1.50611	#N/A	1.14829	0.412257	5.47579	0.00226888	0.052092	4	4	4	20.4	20.4	20.4	37.864	0	14.409	244080000	187930000	56153000	NaN	NaN	NaN	0.3529	0.37004	0.40153	NaN	4	2	2	2	4	2	2	2	69030000	51454000	17576000	86580000	66587000	19993000	47145000	33320000	13825000	41329000	36570000	4758800	AT3G13224.2;AT3G13224.1	AT3G13224.2;AT3G13224.1
0.420786	1.32668	1.16288	1.6238	1.13354	0.512035	5.31906	0.00151979	0.0429515	10	10	10	44.4	44.4	44.4	39.175	0	98.954	4487200000	3109600000	1377600000	10	10	10	0.58649	0.22344	0.60235	0.34161	5	8	9	9	5	8	9	9	408270000	259360000	148900000	1030700000	825780000	204930000	1467600000	930200000	537440000	1580500000	1094200000	486310000	AT5G50850.1	AT5G50850.1
0.759048	1.25275	0.744907	1.75289	1.1274	0.479214	5.53025	0.00123462	0.0379028	4	4	4	22.9	22.9	22.9	33.984	0	14.049	202620000	143000000	59624000	4	4	4	0.51426	0.23184	0.73614	0.32124	3	3	2	2	3	3	2	2	47946000	33855000	14091000	41794000	34713000	7081600	65265000	37794000	27471000	47617000	36636000	10981000	AT5G56140.1	AT5G56140.1
0.718923	1.11948	1.3168	1.35374	1.12724	0.290986	7.22	0.000280548	0.0171789	19	18	17	42.2	41.1	37.6	72.779	0	224.92	8438700000	5843200000	2595500000	NaN	NaN	NaN	0.50366	0.27289	0.54668	0.40541	13	16	15	17	12	15	14	16	1201900000	823390000	378470000	2041500000	1570400000	471110000	2207500000	1384900000	822590000	2987800000	2064500000	923300000	AT1G49760.2;AT1G49760.1	AT1G49760.2;AT1G49760.1
1.27655	0.716011	1.26541	1.22086	1.11971	0.270204	7.3842	0.000246601	0.016778	3	3	3	16.3	16.3	16.3	21.04	0	40.103	664480000	435710000	228770000	3	3	3	0.31832	0.34266	0.58315	0.48531	1	3	1	2	1	3	1	2	110610000	75071000	35534000	111730000	77500000	34229000	68186000	45426000	22760000	373950000	237710000	136250000	AT1G10200.1	AT1G10200.1
0.530462	1.02437	0.654855	2.22142	1.10778	0.771489	3.80218	0.00809354	0.0937036	8	8	8	17.3	17.3	17.3	66.203	0	17.357	487770000	327070000	160710000	NaN	NaN	NaN	0.58214	0.27083	0.77316	0.23759	6	5	5	2	6	5	5	2	116080000	68701000	47379000	199070000	156520000	42557000	152850000	87461000	65387000	19771000	14386000	5384600	AT1G14710.2;AT1G14710.1	AT1G14710.2;AT1G14710.1
0.544303	1.33195	1.00461	1.49069	1.09289	0.417986	5.83774	0.00092124	0.0335113	6	6	6	21.6	21.6	21.6	44.927	0	77.263	279750000	185220000	94535000	6	6	6	0.58575	0.21572	0.6739	0.36786	2	2	4	5	2	2	4	5	56623000	33849000	22774000	31154000	25702000	5451700	83770000	48726000	35044000	108210000	76942000	31265000	AT3G13160.1	AT3G13160.1
#N/A	1.17602	0.815262	1.28593	1.09241	0.246225	6.27626	0.00119384	0.0374887	7	7	7	24	24	24	53.783	0	57.548	340790000	252050000	88740000	7	7	7	NaN	0.26154	0.72419	0.41613	0	5	2	5	0	5	2	5	0	0	0	143420000	110450000	32968000	27028000	16542000	10486000	170340000	125060000	45286000	AT1G16870.1	AT1G16870.1
1.02149	1.43659	0.802841	1.08746	1.0871	0.262838	7.24282	0.000275526	0.0171573	7	3	3	21.1	11.4	11.4	53.987	0	11.866	131760000	92378000	39384000	NaN	NaN	NaN	0.41969	0.22838	0.67669	0.48878	2	2	2	2	2	2	2	2	22665000	15106000	7558700	49379000	41993000	7385200	22892000	12323000	10569000	36827000	22956000	13871000	AT1G48030.2;AT1G48030.1	AT1G48030.2;AT1G48030.1
0.593889	1.71208	0.949571	#N/A	1.08518	0.571297	4.30473	0.0066517	0.0860505	5	5	5	6.5	6.5	6.5	117	0	17.402	44098000	32238000	11860000	NaN	NaN	NaN	0.56068	0.20125	0.60001	NaN	1	3	1	3	1	3	1	3	10512000	6453800	4058100	16021000	13382000	2638800	8444200	5213000	3231200	9120900	7189000	1931900	AT5G19400.3;AT5G19400.2;AT5G19400.1	AT5G19400.3;AT5G19400.2;AT5G19400.1
0.91882	#N/A	0.840799	1.4828	1.08081	0.350314	5.53971	0.00215002	0.0512933	3	3	2	10.6	10.6	8.1	48.483	0	74.358	339120000	235170000	103950000	3	3	2	0.43564	NaN	0.73125	0.35754	2	1	2	2	1	0	2	1	99520000	69717000	29803000	46797000	38142000	8655200	87890000	50037000	37854000	104910000	77276000	27637000	AT1G49600.1	AT1G49600.1
0.616585	1.03924	1.95382	0.698391	1.07701	0.612526	4.44114	0.0038422	0.0654969	6	6	6	26.7	26.7	26.7	37.214	0	78.139	105280000	59494000	45784000	6	6	6	0.51506	0.32552	0.32624	0.66019	3	4	3	3	3	4	3	3	21909000	12850000	9059500	12929000	7866300	5062800	13405000	8533500	4871400	57034000	30244000	26790000	AT3G54170.1	AT3G54170.1
1.69084	1.31409	0.0203946	1.27854	1.07597	0.728021	3.87346	0.00742521	0.0913146	9	9	9	16	16	16	88.839	0	31.258	227270000	132830000	94440000	NaN	NaN	NaN	0.25741	0.26315	1.3443	0.41317	3	1	3	6	3	1	3	6	39359000	21781000	17578000	8814200	7306100	1508100	91904000	46126000	45778000	87191000	57615000	29576000	AT1G79090.2;AT1G79090.1	AT1G79090.2;AT1G79090.1
0.995899	#N/A	0.91481	1.2947	1.06847	0.200072	6.41783	0.00107291	0.0352458	2	2	2	10.6	10.6	10.6	48.118	0	10.169	168240000	106740000	61497000	2	2	2	0.40915	NaN	0.67194	0.42854	2	1	1	1	2	1	1	1	22171000	14823000	7347600	5446800	3593000	1853800	88651000	50962000	37689000	51967000	37361000	14606000	AT3G19130.1	AT3G19130.1
0.677964	1.11988	#N/A	1.39227	1.06337	0.36049	5.38668	0.00244757	0.0535261	9	9	9	13.5	13.5	13.5	82.535	0	18.176	177640000	130730000	46907000	NaN	NaN	NaN	0.5207	0.26785	NaN	0.38704	5	6	1	5	5	6	1	5	20429000	13310000	7118800	73271000	58674000	14597000	2818000	2026700	791280	81121000	56722000	24400000	AT1G19520.1;AT1G19520.2	AT1G19520.1;AT1G19520.2
0.910267	0.45977	0.776294	2.09703	1.06084	0.71615	3.87031	0.00745343	0.0913146	5	5	5	35	35	35	22.829	0	67.719	940230000	669570000	270650000	5	5	5	0.42902	0.40312	0.70685	0.252	5	4	2	2	5	4	2	2	363970000	256820000	107150000	397390000	297030000	100360000	97542000	59927000	37616000	81329000	55801000	25527000	AT4G25550.1	AT4G25550.1
0.341526	1.83364	1.125	0.936202	1.05909	0.61489	4.35454	0.00423522	0.0673602	11	11	11	20.9	20.9	20.9	72.568	0	135.11	927130000	575720000	351400000	11	11	11	0.67148	0.17407	0.58456	0.5709	9	5	7	8	9	5	7	8	256800000	149750000	107050000	66735000	54623000	12113000	307770000	202720000	105040000	295830000	168620000	127200000	AT2G33580.1	AT2G33580.1
0.934169	#N/A	0.794253	1.43927	1.0559	0.339302	5.48089	0.00225913	0.052092	2	2	2	5.2	5.2	5.2	57.684	0	41.211	124710000	88818000	35896000	2	2	2	0.41667	NaN	0.67654	0.38552	2	1	2	2	2	1	2	2	28017000	19930000	8087000	17692000	14921000	2770400	26599000	16413000	10186000	52406000	37554000	14853000	AT1G27100.1	AT1G27100.1
0.668986	1.21596	0.930231	1.3871	1.05057	0.316595	6.48798	0.000513912	0.0253137	7	7	1	16.2	16.2	3.4	50.133	0	20.225	2310400000	1560400000	749970000	7	7	1	0.54822	0.24327	0.73347	0.38676	4	5	3	5	1	1	1	1	300250000	185170000	115080000	281190000	225390000	55800000	693140000	418870000	274260000	1035800000	730970000	304820000	AT5G55070.1	AT5G55070.1
0.881985	0.656552	0.77738	1.88419	1.05003	0.563688	4.60463	0.00320649	0.0613575	7	7	7	28.5	28.5	28.5	46.803	0	22.814	754990000	519180000	235810000	7	7	7	0.43077	0.35117	0.7754	0.28899	5	3	4	6	5	3	4	6	135800000	92609000	43189000	65675000	52067000	13608000	262800000	147150000	115650000	290720000	227350000	63368000	AT1G13730.1	AT1G13730.1
0.992161	1.14272	#N/A	1.00534	1.04674	0.0833837	6.81685	0.000801924	0.0303739	7	5	5	9.7	7.6	7.6	119.56	0	24.508	132230000	85867000	46364000	7	5	5	0.43493	0.27002	NaN	0.50441	5	4	2	4	5	4	2	4	49798000	32017000	17781000	32063000	26281000	5782500	7522600	4184400	3338200	42848000	23385000	19462000	AT3G06480.1	AT3G06480.1
0.738628	0.639125	0.922277	1.88164	1.04542	0.569685	4.5493	0.00340741	0.0629086	12	11	11	18.8	17.3	17.3	90.566	0	55.287	472800000	317640000	155160000	12	11	11	0.49207	0.35939	0.65325	0.31382	5	6	7	8	5	6	7	8	51406000	31534000	19872000	140570000	108880000	31699000	91411000	46794000	44617000	189410000	130440000	58974000	AT3G07770.1	AT3G07770.1
0.543249	1.06972	#N/A	1.51717	1.04338	0.487493	4.55602	0.00520065	0.0761833	4	4	4	18.1	18.1	18.1	27.336	0	5.9141	402580000	296290000	106290000	4	4	4	0.59671	0.2608	NaN	0.36967	2	2	0	3	2	2	0	3	147460000	98693000	48766000	129560000	106640000	22918000	0	0	0	125550000	90948000	34606000	AT5G66860.1	AT5G66860.1
0.888861	#N/A	0.82766	1.3996	1.03871	0.314038	5.54825	0.00213468	0.0512933	3	3	1	16	16	8.3	36.549	0	5.9684	44406000	32277000	12130000	3	3	1	0.45055	NaN	0.69638	0.38317	3	0	2	2	1	0	1	1	12292000	9030600	3261400	0	0	0	14191000	9571300	4619800	17923000	13675000	4248400	AT5G05100.1	AT5G05100.1
0.129983	1.14112	1.55425	1.28762	1.02824	0.622783	4.18693	0.0051299	0.0761833	10	10	10	16.8	16.8	16.8	102.09	0	29.029	357340000	282680000	74656000	10	10	10	0.75488	0.27684	0.39107	0.43331	4	7	7	4	4	7	7	4	32930000	18759000	14172000	150330000	135150000	15185000	122430000	84491000	37937000	51650000	44289000	7361600	AT1G10270.1	AT1G10270.1
#N/A	0.458657	1.14804	1.46718	1.02463	0.515466	4.33151	0.00647677	0.085125	2	2	2	21.6	21.6	21.6	11.529	0	2.9959	301630000	209870000	91761000	2	2	2	NaN	0.41605	0.58772	0.37545	0	1	2	1	0	1	2	1	0	0	0	76117000	54139000	21979000	70396000	42202000	28195000	155110000	113530000	41587000	AT5G44710.1	AT5G44710.1
0.53712	0.889582	1.29143	1.27667	0.998703	0.359595	5.79835	0.000955844	0.033767	17	15	14	35.3	30.4	28.9	68.672	0	142.13	9818600000	6207500000	3611100000	NaN	NaN	NaN	0.55432	0.31066	0.55853	0.4321	12	13	13	14	11	12	12	13	1408300000	792310000	615980000	2430600000	1821000000	609600000	3013800000	1729900000	1283900000	2965900000	1864300000	1101600000	AT4G34110.1;AT1G22760.1	AT4G34110.1
0.930323	0.881978	1.1966	0.932893	0.985449	0.142703	7.61349	0.000206757	0.0165025	4	4	4	30	30	30	19.733	0	14.678	3707400000	2357900000	1349500000	NaN	NaN	NaN	0.47823	0.31003	0.61354	0.55395	3	3	3	3	3	3	3	3	1261700000	830060000	431660000	936580000	532590000	403990000	748080000	442350000	305720000	761060000	552910000	208150000	AT5G41520.1;AT5G41520.2	AT5G41520.1;AT5G41520.2
1.11888	#N/A	1.17152	0.633767	0.974723	0.296447	5.30926	0.00261618	0.0549248	4	4	3	8.9	8.9	6.5	52.152	0	8.8149	437290000	247130000	190150000	4	4	3	0.3647	NaN	0.51783	0.6843	3	1	4	3	2	0	3	2	124130000	75428000	48703000	17392000	14192000	3200000	184710000	100310000	84403000	111050000	57207000	53848000	AT1G12640.1	AT1G12640.1
1.37844	0.100029	1.17944	1.22768	0.971398	0.587064	4.13494	0.00544877	0.0775922	2	2	2	21.4	21.4	21.4	12.556	0	9.9961	967060000	543830000	423230000	2	2	2	0.31885	0.52387	0.60096	0.4624	2	2	2	2	2	2	2	2	230070000	121300000	108770000	111730000	62919000	48811000	274890000	152450000	122440000	350380000	207170000	143210000	AT4G16500.1	AT4G16500.1
1.26986	0.612274	1.15226	0.84599	0.970095	0.298038	6.15168	0.000691	0.0284403	8	8	8	64.9	64.9	64.9	20.491	0	78.152	477380000	282040000	195340000	8	8	8	0.34201	0.41562	0.58198	0.56671	3	4	5	4	3	4	5	4	174190000	76044000	98145000	33083000	25258000	7824400	153070000	92669000	60401000	117040000	88072000	28968000	AT1G24050.1	AT1G24050.1
0.392344	0.55007	1.3803	1.52859	0.962826	0.574511	4.16417	0.00526689	0.0761833	18	18	13	41.6	41.6	32.1	65.359	0	170.97	3140000000	2005300000	1134700000	18	18	13	0.61571	0.41009	0.53593	0.34906	10	8	8	13	7	5	5	8	924890000	436970000	487920000	561250000	413930000	147320000	762010000	504440000	257570000	891890000	649980000	241900000	AT3G22330.1	AT3G22330.1
1.0014	0.779927	0.504226	1.54054	0.956523	0.439261	4.95871	0.00219564	0.0518611	10	10	10	23.9	23.9	23.9	60.235	0	23.247	379910000	260420000	119480000	10	10	10	0.42415	0.3413	0.883	0.36571	4	4	5	6	4	4	5	6	45216000	29585000	15630000	132150000	103910000	28239000	73893000	39659000	34234000	128650000	87268000	41380000	AT1G64880.1	AT1G64880.1
0.42799	0.98688	1.12661	1.26136	0.95071	0.366055	5.46874	0.00131089	0.0398034	7	7	7	35.2	35.2	35.2	45.499	0	46.841	829760000	622710000	207040000	7	7	7	0.62075	0.30776	0.52688	0.43041	3	7	3	7	3	7	3	7	80836000	51379000	29457000	437420000	341190000	96231000	52312000	35868000	16445000	259180000	194270000	64911000	AT4G31810.1	AT4G31810.1
0.73986	0.964583	#N/A	1.12641	0.943619	0.194127	5.69812	0.00188529	0.0497202	7	7	7	10.9	10.9	10.9	75.298	0	15.255	141440000	108590000	32846000	7	7	7	0.47441	0.30955	NaN	0.46129	2	4	1	4	2	4	1	4	17411000	11143000	6268500	66018000	53495000	12523000	15733000	13596000	2137400	42277000	30359000	11917000	AT5G15980.1	AT5G15980.1
0.391678	0.801743	1.26247	1.31527	0.942791	0.433804	4.92503	0.00227445	0.052092	5	5	5	58.1	58.1	58.1	15.96	0	46.596	1020900000	690460000	330460000	5	5	5	0.62666	0.34516	0.55621	0.41105	2	4	2	4	2	4	2	4	360820000	222740000	138090000	229630000	182570000	47056000	233480000	137420000	96056000	196990000	147730000	49262000	AT1G18630.1	AT1G18630.1
0.379681	0.569167	1.11261	1.67659	0.934513	0.584156	3.99256	0.00644065	0.0851185	6	6	6	18.3	18.3	18.3	50.388	0	13.523	428730000	291140000	137600000	NaN	NaN	NaN	0.6005	0.34288	0.60154	0.3361	4	4	6	4	4	4	6	4	43842000	27011000	16831000	117780000	87188000	30596000	178060000	109990000	68073000	89049000	66954000	22095000	AT3G50670.1;AT3G50670.2	AT3G50670.1;AT3G50670.2
0.282749	0.789836	1.30099	1.28278	0.914089	0.482926	4.46123	0.00375696	0.0651632	17	17	14	36.5	36.5	31.4	86.356	0	184.12	1878500000	1098200000	780300000	17	17	14	0.65083	0.28381	0.50971	0.42442	8	11	14	13	6	8	12	11	183550000	106940000	76618000	473870000	335410000	138460000	767850000	329830000	438030000	453260000	326070000	127190000	AT1G05520.1	AT1G05520.1
1.2378	0.367396	1.47546	0.56999	0.912661	0.528265	4.19126	0.00510429	0.0761833	2	2	2	19.3	19.3	19.3	6.2139	0	3.1609	722310000	451530000	270780000	2	2	2	0.34953	0.47007	0.50574	0.70657	2	1	2	1	2	1	2	1	316020000	212220000	103810000	30471000	20204000	10267000	155610000	86515000	69100000	220200000	132600000	87603000	AT4G17085.1	AT4G17085.1
0.75056	#N/A	1.00097	0.939895	0.897143	0.130566	5.69211	0.00189462	0.0497202	6	4	4	11.7	8.8	8.8	65.24	0	6.5393	259820000	132950000	126880000	NaN	NaN	NaN	0.4828	NaN	0.65051	0.55642	2	1	2	2	2	1	2	2	26821000	14409000	12412000	25550000	20183000	5366700	77929000	36365000	41564000	129520000	61989000	67533000	AT1G55500.3;AT1G55500.2;AT1G55500.1;AT1G09810.1;AT3G17330.2;AT3G17330.1;AT1G48110.2;AT1G48110.1	AT1G55500.3;AT1G55500.2;AT1G55500.1
0.352207	0.981746	0.833584	1.36347	0.882752	0.418244	4.71356	0.00284849	0.0570466	3	3	3	10.2	10.2	10.2	59.143	0	64.13	545630000	389190000	156440000	3	3	3	0.61067	0.31984	0.69216	0.42083	1	2	2	3	1	2	2	3	41794000	27566000	14228000	205720000	162760000	42957000	140840000	93651000	47189000	157280000	105210000	52069000	AT5G60960.1	AT5G60960.1
0.193241	1.06903	0.932396	1.30978	0.87611	0.481235	4.28575	0.00457948	0.0715958	13	13	11	18.2	18.2	14.9	117.69	0	76.89	1469000000	999890000	469080000	NaN	NaN	NaN	0.72447	0.27314	0.65819	0.40618	5	6	8	10	5	6	8	8	176200000	99213000	76983000	230900000	188220000	42671000	529800000	328440000	201360000	532080000	384020000	148060000	AT3G44340.1;AT3G44340.2	AT3G44340.1;AT3G44340.2
0.523525	1.29897	1.07452	0.580557	0.869393	0.378446	4.9129	0.00230362	0.052092	4	4	4	8.4	8.4	8.4	83.56	0	99.879	70516000	48748000	21767000	4	4	4	0.54454	0.25775	0.58565	0.76053	2	4	1	3	2	4	1	3	3789100	2486700	1302400	37543000	29749000	7794300	11405000	6874900	4530000	17778000	9637900	8140600	AT1G65540.1	AT1G65540.1
#N/A	0.630145	1.35833	0.617713	0.86873	0.424053	4.08571	0.00830423	0.0950459	6	6	6	44.2	44.2	44.2	23.249	0	30.927	309780000	208960000	100820000	6	6	6	NaN	0.36818	0.47635	0.68135	3	3	3	3	3	3	3	3	60512000	57978000	2534400	56864000	41373000	15491000	62727000	40068000	22659000	129670000	69540000	60135000	AT1G06200.1	AT1G06200.1
#N/A	0.720225	0.577025	1.30148	0.866242	0.383663	4.27142	0.00687688	0.0872995	3	3	3	5.8	5.8	5.8	81.492	0	7.361	76978000	45507000	31471000	3	3	3	NaN	0.34814	0.85696	0.4556	0	2	2	2	0	2	2	2	0	0	0	18227000	12484000	5742900	48652000	26686000	21966000	10098000	6336100	3762200	AT3G01160.1	AT3G01160.1
1.04854	0.702555	0.600567	1.07231	0.855993	0.239898	5.8844	0.000882068	0.0330685	4	4	4	13.8	13.8	13.8	64.024	0	26.777	111850000	74866000	36988000	NaN	NaN	NaN	0.3785	0.39619	0.78138	0.47704	3	3	2	3	3	3	2	3	43508000	30727000	12781000	7136100	4948000	2188000	19668000	10835000	8833100	41542000	28356000	13186000	AT5G55670.2;AT5G55670.1	AT5G55670.2;AT5G55670.1
0.225662	1.28364	0.808948	1.04776	0.841502	0.453998	4.27374	0.00464276	0.0722775	11	9	9	29.1	23.3	23.3	45.717	0	65.405	2844300000	1773900000	1070500000	11	9	9	0.75826	0.23882	0.75678	0.49022	7	6	7	8	7	6	7	8	460690000	238390000	222300000	332700000	276680000	56017000	1073100000	602210000	470860000	977870000	656590000	321280000	AT1G03220.1	AT1G03220.1
0.66642	1.07146	1.22795	0.325482	0.822828	0.407332	4.46204	0.00375357	0.0651632	4	4	3	32.8	32.8	25.4	13.94	0	10.203	7647600000	4979300000	2668300000	4	4	3	0.58481	0.27201	0.55726	0.81135	4	3	3	3	3	3	2	2	1403900000	845260000	558610000	2962100000	2149000000	813130000	1792700000	1048500000	744220000	1489000000	936630000	552330000	AT4G29480.1	AT4G29480.1
0.857392	0.589415	1.03445	0.776533	0.814449	0.184684	6.00707	0.000787781	0.030149	8	8	8	44.6	44.6	44.6	28.826	0	19.467	1791300000	1096000000	695360000	8	8	8	0.4609	0.37399	0.68169	0.60174	3	5	5	6	3	5	5	6	137630000	86922000	50709000	268760000	191090000	77669000	828740000	483740000	345000000	556200000	334210000	221990000	AT5G15910.1	AT5G15910.1
0.948762	0.815987	0.579512	0.899758	0.811005	0.163776	6.12733	0.000706309	0.0284403	14	14	14	16.2	16.2	16.2	140.95	0	69.525	911620000	584340000	327280000	14	14	14	0.44795	0.32369	0.81905	0.58192	7	8	11	10	7	8	11	10	104080000	73982000	30101000	163690000	123210000	40481000	292970000	152700000	140270000	350870000	234450000	116430000	AT5G03280.1	AT5G03280.1
0.487323	0.567648	1.30619	0.823405	0.796142	0.368996	4.56033	0.00336624	0.0625967	4	4	4	42.9	42.9	42.9	19.153	0	144.1	7840300000	4983000000	2857400000	4	4	4	0.60938	0.43035	0.52263	0.55683	4	2	3	3	4	2	3	3	2238700000	1354500000	884200000	1524700000	1081200000	443590000	2428000000	1504100000	923880000	1648900000	1043200000	605720000	AT4G38680.1	AT4G38680.1
0.542868	0.7046	0.745426	1.18762	0.795129	0.275893	5.20219	0.00170918	0.0465151	12	12	12	20.7	20.7	20.7	72.011	0	21.66	427130000	233460000	193660000	12	12	12	0.53261	0.35801	0.76126	0.46385	8	2	8	6	8	2	8	6	182650000	88489000	94162000	54157000	43059000	11098000	111940000	53383000	58559000	78378000	48534000	29844000	AT5G27330.1	AT5G27330.1
0.404692	0.716636	1.0562	0.951525	0.782264	0.288998	5.02453	0.00205028	0.0512133	18	18	18	37.6	37.6	37.6	65.058	0	227.87	5489400000	3663700000	1825700000	NaN	NaN	NaN	0.61194	0.34875	0.67187	0.5639	15	15	12	15	15	15	12	15	1302200000	745410000	556780000	1870100000	1400400000	469760000	1064000000	658820000	405190000	1253100000	859100000	394000000	AT4G05020.1;AT4G05020.2;AT4G21490.1	AT4G05020.1;AT4G05020.2
#N/A	0.696328	0.90002	0.748865	0.781738	0.10575	5.03482	0.00333229	0.0625143	6	4	4	25.7	17.6	17.6	40.575	0	13.674	88620000	54607000	34013000	6	4	4	NaN	0.36578	0.62778	0.61489	0	2	3	2	0	2	3	2	0	0	0	25341000	19394000	5946700	40383000	21334000	19049000	22896000	13879000	9016800	AT3G09810.1	AT3G09810.1
0.633666	0.447661	1.15046	0.888898	0.780171	0.306029	4.89136	0.00235645	0.0524702	10	5	5	22.2	10.2	10.2	84.046	0	89.529	113050000	79113000	33940000	NaN	NaN	NaN	0.52892	0.37929	0.55295	0.55962	3	3	3	3	3	3	3	3	15556000	11263000	4292400	44282000	32871000	11411000	19296000	12722000	6573400	33919000	22256000	11663000	AT3G23660.1;AT3G23660.2	AT3G23660.1;AT3G23660.2
0.645047	1.07717	1.19552	0.164586	0.77058	0.468173	3.83762	0.00775333	0.0928885	2	1	1	16.4	9	9	13.847	0	6.3006	2529600000	1439000000	1090600000	NaN	NaN	NaN	0.63331	0.26599	0.59075	0.99647	1	1	1	1	1	1	1	1	918280000	551790000	366490000	337420000	217660000	119760000	499020000	289720000	209310000	774820000	379820000	395000000	AT2G19680.2;AT2G19680.1	AT2G19680.2;AT2G19680.1
0.722955	0.577947	0.931664	0.840775	0.768335	0.153004	5.87314	0.000891342	0.0330787	13	9	9	24.8	17.2	17.2	69.566	0	19.208	1900200000	1233500000	666670000	13	9	9	0.46492	0.3911	0.72063	0.62399	6	6	7	5	6	6	7	5	563940000	343380000	220560000	499370000	375230000	124140000	455730000	270170000	185550000	381180000	244760000	136420000	AT3G03060.1	AT3G03060.1
0.592056	0.42412	1.15455	0.889512	0.76506	0.323195	4.68031	0.0029528	0.0580138	5	5	5	11.1	11.1	11.1	75.831	0	33.717	167970000	115070000	52894000	5	5	5	0.51936	0.38979	0.57618	0.62163	4	2	3	2	4	2	3	2	31306000	20175000	11132000	51460000	40004000	11456000	41557000	30882000	10675000	43644000	24013000	19632000	AT2G02160.1	AT2G02160.1
0.434046	0.98351	1.04096	0.546093	0.751152	0.305824	4.7108	0.00285699	0.0570466	2	2	2	38.6	38.6	38.6	5.9759	0	10.144	4906800000	2904400000	2002500000	2	2	2	0.64744	0.30665	0.68329	0.77517	2	2	2	2	2	2	2	2	1704700000	1039000000	665670000	584790000	386530000	198260000	1199700000	698070000	501620000	1417700000	780760000	636930000	AT2G40765.1	AT2G40765.1
0.735987	0.890348	0.515517	0.855657	0.749377	0.16935	5.62648	0.00112513	0.0358456	5	5	5	5.5	5.5	5.5	161.95	0	68.926	126440000	75706000	50735000	5	5	5	0.50831	0.31379	0.85718	0.55958	2	3	4	2	2	3	4	2	21067000	11879000	9188500	35788000	23866000	11922000	51511000	28664000	22847000	18075000	11297000	6777700	AT5G39500.1	AT5G39500.1
0.517061	0.59807	1.12108	0.727441	0.740914	0.267847	4.9022	0.0023297	0.0521909	22	22	13	44.3	44.3	26.2	69.241	0	234.82	5488600000	3330600000	2158000000	22	22	13	0.58319	0.36351	0.58906	0.60739	14	15	15	13	8	10	7	7	1156400000	741400000	414990000	763510000	563930000	199580000	2278100000	1204600000	1073500000	1290600000	820660000	469950000	AT3G58570.1	AT3G58570.1
0.308177	1.0083	1.04275	0.584865	0.736022	0.353136	4.31311	0.00443896	0.0696954	5	5	5	9.9	9.9	9.9	85.734	0	61.208	263340000	175450000	87892000	NaN	NaN	NaN	0.63933	0.28629	0.63627	0.66995	3	5	3	3	3	5	3	3	43173000	26048000	17124000	102460000	80127000	22332000	60776000	38600000	22176000	56936000	30676000	26260000	AT3G59820.1;AT3G59820.2	AT3G59820.1;AT3G59820.2
0.752813	0.811513	0.852993	0.525638	0.735739	0.145973	5.66537	0.00108404	0.0352458	3	3	3	56	56	56	14.56	0	10.357	414410000	259670000	154740000	3	3	3	0.50324	0.33561	0.71139	0.74662	3	3	2	3	3	3	2	3	139600000	86980000	52625000	59540000	49467000	10072000	119330000	65363000	53967000	95941000	57864000	38076000	AT5G13190.1	AT5G13190.1
0.698486	0.507018	0.627524	1.10323	0.734064	0.258488	4.92016	0.00228611	0.052092	7	4	4	24.8	17.9	17.9	28.946	0	21.701	4553300000	2686500000	1866800000	7	4	4	0.48148	0.40967	0.91813	0.48286	4	4	4	3	4	4	4	3	1074000000	661470000	412520000	1121700000	779930000	341730000	1578800000	760880000	817920000	778870000	484210000	294660000	AT1G06760.1	AT1G06760.1
0.632688	0.612223	0.61237	1.07805	0.733834	0.229682	5.11381	0.00187014	0.0497202	3	3	3	7.3	7.3	7.3	49.029	0	55.123	154730000	88453000	66277000	NaN	NaN	NaN	0.52214	0.42794	0.811	0.51557	2	3	3	3	2	3	3	3	15604000	9737700	5866700	38748000	27948000	10800000	61032000	26224000	34809000	39345000	24544000	14801000	AT4G24830.2;AT4G24830.1	AT4G24830.2;AT4G24830.1
#N/A	0.471753	1.01199	0.716562	0.733434	0.270512	4.10869	0.00811043	0.0937036	1	1	1	12.9	12.9	12.9	15.025	0	62.265	187280000	100190000	87089000	NaN	NaN	NaN	NaN	0.42026	0.62428	0.65481	1	1	1	1	1	1	1	1	10082000	5618100	4463400	64509000	38088000	26421000	49615000	23850000	25765000	63076000	32636000	30440000	AT1G32410.5;AT1G32410.4;AT1G32410.3;AT1G32410.2;AT1G32410.1	AT1G32410.5;AT1G32410.4;AT1G32410.3;AT1G32410.2;AT1G32410.1
0.226004	0.627742	0.779175	1.26704	0.72499	0.430193	3.80652	0.00805099	0.0937036	4	4	4	9.7	9.7	9.7	79.033	0	105.13	253660000	173420000	80235000	4	4	4	0.71967	0.36282	0.68009	0.42771	1	4	1	3	1	4	1	3	49040000	29799000	19241000	77397000	59583000	17814000	25948000	15879000	10069000	101270000	68162000	33111000	AT5G44780.1	AT5G44780.1
0.627023	0.879908	0.922109	0.431372	0.715103	0.229691	4.98322	0.00214019	0.0512933	2	2	2	13	13	13	26.415	0	10.141	2039500000	1190100000	849450000	2	2	2	0.61839	0.32675	0.77881	0.75334	2	2	1	2	2	2	1	2	430980000	269430000	161560000	74552000	55856000	18696000	818690000	461580000	357100000	715300000	403210000	312090000	AT2G35790.1	AT2G35790.1
#N/A	0.627589	0.668611	0.819653	0.705284	0.101148	4.55369	0.00521231	0.0761833	1	1	1	5.6	5.6	5.6	27.837	0	8.21	10428000	6546500	3881900	1	1	1	NaN	0.39392	0.76614	0.71039	1	1	1	1	1	1	1	1	883280	530070	353210	2952400	2196900	755560	3363700	1945000	1418700	3228900	1874500	1354400	AT5G24600.1	AT5G24600.1
0.673296	0.78587	0.569307	0.776068	0.701135	0.101569	5.62036	0.00113176	0.0358456	8	8	8	22.5	22.5	22.5	63.66	0	182.67	2506600000	1561000000	945650000	NaN	NaN	NaN	0.55439	0.37235	0.82539	0.58845	7	6	8	8	7	6	8	8	784330000	497410000	286920000	306060000	216080000	89976000	633460000	337630000	295840000	782790000	509880000	272920000	AT1G26110.2;AT1G26110.1	AT1G26110.2;AT1G26110.1
0.450746	1.22015	0.573249	0.551975	0.699031	0.351502	4.10597	0.00563595	0.0787319	12	12	12	28.9	28.9	28.9	63.812	0	99.619	1583400000	860530000	722870000	NaN	NaN	NaN	0.57705	0.28448	0.87211	0.70123	7	7	8	6	7	7	8	6	292430000	187650000	104780000	190000000	138100000	51904000	600430000	311010000	289420000	500530000	223770000	276770000	AT3G58610.3;AT3G58610.2;AT3G58610.1	AT3G58610.3;AT3G58610.2;AT3G58610.1
0.638232	1.02028	0.184273	0.951933	0.698679	0.381153	3.93293	0.00691423	0.0872995	27	27	27	17.7	17.7	17.7	263.76	0	76.835	1314500000	796140000	518380000	NaN	NaN	NaN	0.54084	0.28695	1.0174	0.56465	10	19	16	13	10	19	16	13	122720000	86197000	36519000	522360000	333950000	188410000	439130000	231930000	207200000	230320000	144070000	86251000	AT1G02080.2;AT1G02080.1	AT1G02080.2;AT1G02080.1
0.925729	0.582717	0.829623	0.451657	0.697431	0.218448	4.93211	0.00225762	0.052092	7	7	5	20.6	20.6	14.5	59.115	0	103.95	904340000	684050000	220290000	NaN	NaN	NaN	0.44969	0.37582	0.74018	0.82846	5	5	3	4	4	3	2	3	117450000	95782000	21671000	270230000	232620000	37609000	257360000	202190000	55168000	259300000	153450000	105850000	AT1G64950.1;AT2G12190.1;AT1G64900.1	AT1G64950.1;AT2G12190.1
0.651097	0.805666	0.232324	1.08347	0.693139	0.355499	4.04804	0.00603206	0.0821866	6	6	6	25.3	25.3	25.3	43.94	0	95.262	336380000	219400000	116970000	NaN	NaN	NaN	0.54225	0.33211	1.0921	0.46947	2	4	3	4	2	4	3	4	11862000	8023800	3838200	77084000	60293000	16791000	116600000	61641000	54955000	130840000	89446000	41390000	AT5G62270.1;AT5G62270.2	AT5G62270.1;AT5G62270.2
0.495909	0.741703	0.762102	0.767687	0.69185	0.131104	5.40625	0.00139388	0.0412993	28	11	11	24.2	10.9	10.9	140.33	0	227.8	2044000000	1307800000	736200000	28	11	11	0.5768	0.34814	0.76069	0.62601	8	7	6	7	8	7	6	7	399380000	234580000	164800000	698030000	510620000	187410000	373980000	202830000	171150000	572640000	359800000	212840000	AT3G62150.1	AT3G62150.1
0.222841	0.732639	0.806703	1.00329	0.691367	0.332574	4.17294	0.0052136	0.0761833	14	12	9	31.6	28.6	20.5	85.277	0	90.268	1016100000	642150000	373900000	NaN	NaN	NaN	0.68381	0.3451	0.72722	0.51673	9	7	8	9	7	5	6	6	251690000	145750000	105940000	259510000	196250000	63262000	270100000	144770000	125330000	234750000	155380000	79364000	AT4G14160.2;AT4G14160.1;AT4G14160.3;AT2G21630.1	AT4G14160.2;AT4G14160.1;AT4G14160.3
0.176021	0.974844	0.929754	0.657346	0.684491	0.36685	3.93289	0.00691458	0.0872995	6	6	6	43.8	43.8	43.8	25.728	0	81.653	829140000	438570000	390570000	6	6	6	0.73465	0.31113	0.70265	0.69997	3	3	5	4	3	3	5	4	176220000	100930000	75296000	50815000	39258000	11556000	373440000	185760000	187680000	228670000	112630000	116040000	AT4G33250.1	AT4G33250.1
0.473909	0.670609	0.504958	1.07456	0.681009	0.27621	4.45358	0.00378918	0.0652638	4	4	4	28.2	28.2	28.2	37.465	0	30.969	335220000	226360000	108860000	4	4	4	0.58689	0.40905	0.86593	0.50734	3	4	2	3	3	4	2	3	89131000	58298000	30833000	117050000	85274000	31780000	37730000	19939000	17791000	91308000	62846000	28462000	AT2G22780.1	AT2G22780.1
0.789192	#N/A	0.566707	0.679699	0.678533	0.111248	4.35666	0.00631724	0.0843984	5	5	5	30.2	30.2	30.2	25.747	0	4.4042	160140000	94673000	65465000	NaN	NaN	NaN	0.46173	NaN	0.84516	0.68354	2	1	2	4	2	1	2	4	15802000	10318000	5483900	6960400	4784800	2175600	27651000	14395000	13256000	109720000	65175000	44550000	AT2G27490.2;AT2G27490.1	AT2G27490.2;AT2G27490.1
0.325594	0.823513	0.95302	0.585791	0.671979	0.276501	4.39274	0.00405659	0.0654969	10	10	10	49.2	49.2	49.2	33.357	0	148.77	4224700000	2427900000	1796700000	NaN	NaN	NaN	0.67099	0.32875	0.67859	0.67183	9	8	8	10	9	8	8	10	710650000	423910000	286740000	1272000000	685720000	586260000	1138000000	657590000	480430000	1104000000	660700000	443310000	AT2G22500.1;AT4G24570.1	AT2G22500.1
0.35431	1.21727	0.621638	0.475619	0.667209	0.382647	3.74776	0.00864849	0.0973275	7	7	5	32.4	32.4	24.3	40.624	0	13.586	623200000	412080000	211120000	7	7	5	0.64587	0.25142	0.8601	0.72582	4	5	3	4	3	4	2	4	111910000	72681000	39229000	254530000	184900000	69629000	104710000	54851000	49856000	152060000	99649000	52410000	AT5G03290.1	AT5G03290.1
0.220599	0.497467	0.849483	1.05776	0.656327	0.371282	3.74715	0.00865485	0.0973275	4	2	2	14.4	7.2	7.2	30.759	0	37.121	804530000	502520000	302010000	4	2	2	0.72188	0.39409	0.7126	0.51022	2	2	1	1	2	2	1	1	210420000	123110000	87317000	161880000	107860000	54014000	128520000	72348000	56168000	303710000	199200000	104510000	AT5G44140.1	AT5G44140.1
0.924765	0.630042	0.627478	0.440906	0.655798	0.199989	4.74765	0.00274586	0.056046	15	15	15	48.4	48.4	48.4	53.071	0	77.573	4076600000	2589000000	1487600000	15	15	15	0.4793	0.3576	0.84181	0.78513	8	10	10	13	8	10	10	13	766820000	528370000	238460000	999420000	721620000	277800000	1209700000	737530000	472170000	1100600000	601510000	499130000	AT5G61820.1	AT5G61820.1
0.621854	0.393708	1.14484	0.453944	0.653587	0.341434	3.89501	0.00723541	0.0898071	3	3	3	8.9	8.9	8.9	60.377	0	12.099	30229000	17367000	12862000	NaN	NaN	NaN	0.52171	0.51663	0.5513	0.80191	2	2	2	2	2	2	2	2	9808400	3969300	5839100	8710700	6062000	2648600	6742800	4434800	2308000	4967200	2900800	2066400	AT4G02880.1;AT4G02880.2	AT4G02880.1;AT4G02880.2
0.55658	0.518075	0.796606	0.737849	0.652278	0.135796	5.07408	0.001948	0.0504011	12	11	10	28.8	27	25.2	67.64	0	51.262	1100800000	688600000	412240000	NaN	NaN	NaN	0.57157	0.40231	0.74831	0.6428	9	7	8	5	8	7	8	5	206260000	124290000	81973000	227830000	167250000	60576000	466620000	277040000	189590000	200130000	120020000	80107000	AT3G01540.1;AT3G01540.4;AT3G01540.3;AT3G01540.2;AT5G14610.2;AT5G14610.1	AT3G01540.1;AT3G01540.4;AT3G01540.3;AT3G01540.2
0.681858	0.638301	0.543106	0.694122	0.639347	0.0684858	5.23852	0.0016476	0.0451737	17	17	17	27.2	27.2	27.2	88.255	0	82.466	607270000	357340000	249930000	NaN	NaN	NaN	0.48803	0.41275	0.93235	0.70116	11	8	11	6	11	8	11	6	149980000	99085000	50890000	100700000	67264000	33437000	242810000	126280000	116520000	113780000	64708000	49076000	AT2G04030.2;AT2G04030.1	AT2G04030.2;AT2G04030.1
0.253502	0.905375	0.812645	0.564079	0.6339	0.291677	4.05618	0.00597457	0.0821866	3	3	3	9.4	9.4	9.4	52.032	0	5.2968	312110000	185950000	126160000	NaN	NaN	NaN	0.70975	0.3274	0.70716	0.69994	1	2	1	2	1	2	1	2	44449000	24728000	19721000	28904000	21289000	7614600	30872000	18093000	12779000	207890000	121840000	86046000	AT5G26030.2;AT5G26030.1	AT5G26030.2;AT5G26030.1
0.712255	0.911517	0.153389	0.745049	0.630553	0.329854	3.82077	0.00791305	0.0934808	6	6	6	10.3	10.3	10.3	80.935	0	16.855	179320000	85082000	94241000	NaN	NaN	NaN	0.51562	0.33774	1.1489	0.61792	3	3	5	3	3	3	5	3	13424000	8399400	5025000	11904000	8610900	3292600	111670000	52292000	59375000	42327000	15779000	26548000	AT5G26830.1;AT1G17960.1	AT5G26830.1
0.482523	0.657151	0.928687	0.425495	0.623464	0.226092	4.36529	0.00418408	0.067128	19	19	19	64.2	64.2	64.2	38.325	0	291.51	17049000000	10233000000	6816100000	NaN	NaN	NaN	0.59519	0.35463	0.70712	0.80647	17	15	16	16	17	15	16	16	4977600000	3187200000	1790500000	2678500000	1864100000	814480000	5319800000	3130100000	2189700000	4072700000	2051300000	2021400000	AT4G01100.1;AT4G01100.2;AT4G26180.1;AT1G14560.1	AT4G01100.1;AT4G01100.2
0.559796	0.601501	0.658945	0.645826	0.616517	0.0450995	5.10571	0.00188572	0.0497202	11	11	11	25.9	25.9	25.9	60.466	0	32.961	477870000	265410000	212460000	11	11	11	0.54658	0.38249	0.83561	0.94945	3	5	4	7	3	5	4	7	20997000	13652000	7345300	108430000	74112000	34313000	74913000	41695000	33218000	273530000	135950000	137580000	AT3G13860.1	AT3G13860.1
0.565817	0.862736	0.408391	0.604809	0.610438	0.188414	4.4823	0.00366983	0.0651416	11	11	11	40	40	40	53.275	0	38.88	480440000	301240000	179200000	NaN	NaN	NaN	0.57839	0.33876	0.86155	0.6766	3	4	6	6	3	4	6	6	114590000	89743000	24843000	54162000	35999000	18163000	130740000	66684000	64058000	180950000	108820000	72133000	AT5G61810.1;AT5G61810.2	AT5G61810.1;AT5G61810.2
0.208267	0.650754	0.623249	0.901304	0.595893	0.287105	3.83771	0.00775244	0.0928885	4	4	1	15.2	15.2	4.5	30.156	0	10.545	557400000	329910000	227490000	NaN	NaN	NaN	0.67766	0.35454	0.83382	0.59955	4	3	3	4	1	1	1	1	155390000	90409000	64982000	102180000	72199000	29984000	155530000	79817000	75709000	144300000	87489000	56813000	AT1G52370.3;AT1G52370.2;AT1G52370.1	AT1G52370.3;AT1G52370.2;AT1G52370.1
0.350441	0.802261	0.746291	0.417549	0.579136	0.228135	4.04402	0.00606067	0.0821866	8	8	6	37.6	37.6	32.7	35.747	0	55.783	1575500000	908320000	667190000	8	8	6	0.64966	0.31932	0.84092	0.77416	6	4	7	5	5	4	5	5	433390000	265480000	167910000	275110000	199400000	75714000	526550000	259870000	266680000	340460000	183560000	156900000	AT1G18080.1	AT1G18080.1
0.597259	0.442509	0.771733	0.476247	0.571937	0.148849	4.39099	0.00406459	0.0654969	28	28	25	24.8	24.8	21	168.97	0	310.41	5457300000	3488300000	1969000000	NaN	NaN	NaN	0.5583	0.42445	0.74043	0.74392	22	17	21	18	19	15	18	15	1594200000	1087600000	506560000	1141000000	802730000	338290000	1563900000	933620000	630290000	1158200000	664330000	493890000	AT3G13080.1;AT3G13080.2;AT3G13080.4;AT3G13080.3;AT1G71330.1	AT3G13080.1;AT3G13080.2;AT3G13080.4;AT3G13080.3
0.548436	0.528932	0.497864	0.688238	0.565867	0.0841967	4.59284	0.00324816	0.0615141	13	13	13	37.7	37.7	37.7	53.947	0	104.18	3771800000	2024700000	1747100000	13	13	13	0.56174	0.39399	0.90733	0.6744	8	8	9	11	8	8	9	11	797440000	479990000	317460000	649450000	449630000	199820000	1167300000	546920000	620420000	1157600000	548180000	609410000	AT4G24330.1	AT4G24330.1
0.371877	0.501088	0.695999	0.611281	0.545061	0.140349	4.22106	0.00493191	0.0749814	9	9	9	40.7	40.7	40.7	29.201	0	48.429	5148200000	2982200000	2166100000	9	9	9	0.61289	0.41432	0.77587	0.68067	9	7	6	7	9	7	6	7	1988800000	1136200000	852670000	860510000	621530000	238980000	991060000	456280000	534780000	1307800000	768190000	539640000	AT4G26410.1	AT4G26410.1
0.602527	0.726528	0.364732	0.469497	0.540821	0.157469	4.11433	0.00558125	0.0785043	16	12	9	30.1	27.6	22.4	80.3	0	48.331	753700000	478580000	275120000	16	12	9	0.54247	0.36686	0.92213	0.70147	5	10	6	6	4	7	5	5	255740000	173740000	82003000	154060000	116670000	37392000	207510000	108420000	99089000	136380000	79748000	56635000	AT5G13580.1	AT5G13580.1
0.590109	0.288472	0.586666	0.632903	0.524538	0.158776	3.9848	0.00650015	0.085125	5	5	5	76.5	76.5	76.5	9.2076	0	27.296	8451800000	4794700000	3657100000	5	5	5	0.52708	0.47594	0.84422	0.70844	3	3	3	3	3	3	3	3	1909700000	1055700000	853940000	1448400000	869800000	578640000	2685900000	1530700000	1155200000	2407700000	1338400000	1069300000	AT4G20150.1	AT4G20150.1
0.692831	0.610935	0.577003	0.215865	0.524158	0.211201	3.74145	0.0087155	0.0973275	6	6	6	20.6	20.6	20.6	53.434	0	11.071	319440000	185070000	134370000	6	6	6	0.51215	0.38958	0.83266	0.8915	4	5	4	3	4	5	4	3	70160000	41303000	28857000	93190000	64831000	28359000	78419000	41392000	37026000	77669000	37542000	40127000	AT2G33630.1	AT2G33630.1
0.434669	0.628227	0.354576	0.670371	0.521961	0.151609	3.99575	0.00641633	0.0851185	7	7	7	18.1	18.1	18.1	58.066	0	24.999	549050000	346930000	202120000	7	7	7	0.5888	0.3863	1.0221	0.69794	4	3	4	3	4	3	4	3	119320000	77168000	42155000	104910000	77629000	27283000	121100000	66227000	54869000	203720000	125900000	77812000	AT1G25375.1	AT1G25375.1
0.482243	0.477471	0.751492	0.352393	0.5159	0.168174	3.87863	0.00737917	0.0912831	5	5	5	31	31	31	26.643	0	13.728	2719600000	1604300000	1115300000	5	5	5	0.58039	0.46652	0.83313	0.9012	4	5	3	3	4	5	3	3	235100000	154650000	80453000	645390000	457380000	188010000	808970000	442080000	366890000	1030100000	550170000	479940000	AT2G37110.1	AT2G37110.1
0.46333	0.439233	0.368457	0.711252	0.495568	0.14932	3.80281	0.00808734	0.0937036	10	10	10	37.9	37.9	37.9	46.784	0	81.178	777850000	428800000	349050000	NaN	NaN	NaN	0.59544	0.39851	0.91539	0.64429	6	4	8	8	6	4	8	8	90655000	53093000	37562000	184610000	126020000	58593000	348980000	153900000	195070000	153600000	95785000	57819000	AT3G02200.2;AT3G02200.1	AT3G02200.2;AT3G02200.1
[truncated: 2 more columns]
