# Supplementary material for: The EXO70 inhibitor Endosidin2 alters plasma membrane protein composition in Arabidopsis roots
Source: Front Plant Sci. 2023 May 31;14:1171957. doi: 10.3389/fpls.2023.1171957 (PMC10264680; doi:10.3389/fpls.2023.1171957)
Supplement: Supplementary file 6 [file Table_5.xlsx]

## Sheet: Sheet1
Supplementary Table S5. Prediction of transmembrane helices and signal peptide present in proteins that have reduced abundance at plasma membrane following ES2 treatment using DeepTMHMM
Protein ID	Protein Length (aa)	No. of Transmembrane Helices	Presence of signal peptide
AT1G03080.1	1734	0	NO
AT1G05250.1	326	0	YES
AT1G08250.1	414	0	NO
AT1G11260.1	523	12	NO
AT1G12110.1	591	12	NO
AT1G12950.1	523	12	NO
AT1G14070	526	0	YES
AT1G14160.1	210	4	NO
AT1G14380.1	665	0	NO
AT1G14870.1	153	0	NO
AT1G15350.1	155	0	NO
AT1G17260.1	948	10	NO
AT1G17620.1	265	1	NO
AT1G20440.1	266	0	NO
AT1G22300.1	255	0	NO
AT1G22530.1	684	0	NO
AT1G33790.2	746	0	NO
AT1G33800.1	298	1	NO
AT1G34760.1	256	0	NO
AT1G35160.2	296	0	NO
AT1G35350.1	752	10	NO
AT1G35720.1	318	0	NO
AT1G50630.1	454	7	NO
AT1G51790.2	935	1	YES
AT1G51860.1	891	1	YES
AT1G52100.1	438	0	NO
AT1G52400.1	529	0	YES
AT1G53400.1	115	0	NO
AT1G54000.1	392	0	YES
AT1G54010.1	387	0	YES
AT1G54030.1	418	0	YES
AT1G54970.1	336	0	YES
AT1G60710.1	346	0	NO
AT1G63500.1	488	0	NO
AT1G65610.1	624	1	NO
AT1G65730.1	689	17	NO
AT1G66230.1	283	0	NO
AT1G66270.1	525	0	YES
AT1G66280.1	525	0	YES
AT1G70300.1	783	12	NO
AT1G70830.1	336	0	NO
AT1G70850.1	317	0	NO
AT1G78000.1	654	12	NO
AT1G78300.1	260	0	NO
AT2G01420.2	617	10	NO
AT2G01520.1	152	0	NO
AT2G02780.1	743	1	YES
AT2G03810.1	440	0	NO
AT2G04170.1	421	0	NO
AT2G15390.2	536	1	NO
AT2G22125.1	2151	0	NO
AT2G25980.1	450	0	NO
AT2G26730.1	659	1	YES
AT2G28960.2	881	1	YES
AT2G38480.1	189	4	NO
AT2G39310.1	459	0	NO
AT2G39360.1	816	1	YES
AT2G39420.1	318	0	NO
AT2G39510.1	375	10	NO
AT2G40150.1	425	1	NO
AT2G42590.3	277	0	NO
AT2G45750.1	632	1	NO
AT2G48010.1	618	1	YES
AT3G07020.1	638	0	NO
AT3G08610.1	66	1	YES
AT3G09260.1	525	0	YES
AT3G10980.1	564	6	NO
AT3G11030.1	452	1	NO
AT3G14220.1	364	0	YES
AT3G16180.1	592	12	NO
AT3G16400.1	471	0	NO
AT3G16420.1	299	0	NO
AT3G16430.1	297	0	NO
AT3G16450.1	301	0	NO
AT3G16460.1	706	0	NO
AT3G16470.1	452	0	NO
AT3G16630.1	795	0	NO
AT3G17440.1	270	1	NO
AT3G19930.1	515	12	NO
AT3G20370.1	380	0	YES
AT3G20380.1	376	0	YES
AT3G22240.1	73	0	NO
AT3G22600.1	171	0	YES
AT3G28050.1	368	10	NO
AT3G45650.2	585	12	NO
AT3G45710.1	561	12	NO
AT3G46280.1	472	1	YES
AT3G51350.1	529	0	YES
AT3G52470.1	209	1	NO
AT3G54140.1	571	12	NO
AT3G60330.1	962	10	NO
AT3G61480.2	1124	0	NO
AT3G62680.1	314	0	YES
AT3G62830.1	446	2	NO
AT4G00110.1	431	2	NO
AT4G02050.1	514	12	NO
AT4G02520.1	213	0	NO
AT4G02600.1	527	7	NO
AT4G09000.2	319	0	NO
AT4G09990.1	291	1	NO
AT4G13420.1	786	12	NO
AT4G20260.4	227	0	NO
AT4G21410.3	680	1	YES
AT4G21580.1	326	0	NO
AT4G25820.1	288	0	YES
AT4G32410.1	1082	7	NO
AT4G32650.1	663	6	NO
AT4G34260.1	844	0	YES
AT4G36670.1	494	12	NO
AT4G37870.1	672	0	NO
AT5G04960.1	565	1	NO
AT5G05170.1	1066	9	NO
AT5G07460.1	219	0	NO
AT5G09260.1	217	0	NO
AT5G11730.1	387	1	NO
AT5G14540.1	548	0	NO
AT5G14720.1	675	0	NO
AT5G16050.1	269	0	NO
AT5G19450.1	534	0	NO
AT5G23830.1	165	0	YES
AT5G23980.1	700	10	NO
AT5G25820.1	655	1	NO
AT5G26260.1	352	0	YES
AT5G26280.3	370	0	YES
AT5G27100.1	902	3	YES
AT5G35940.1	445	0	NO
AT5G37660.2	299	1	YES
AT5G38480.1	256	0	NO
AT5G40780.1	447	11	NO
AT5G43360.1	522	12	NO
AT5G45480.1	878	7	NO
AT5G47540.1	344	0	NO
AT5G49720.1	622	1	NO
AT5G49760.1	954	1	YES
AT5G54160.1	364	0	NO
AT5G57330.1	313	0	NO
AT5G59870.1	151	0	NO
AT5G61840.1	416	0	YES
AT5G63600.2	327	0	NO
AT5G64410.1	730	17	NO
AT5G64740.1	1085	7	NO
AT5G65020.1	318	0	NO
AT5G65240.2	641	1	YES
AT5G65430.3	261	0	NO
AT5G66210.1	524	0	NO
TMH: Transmembrane helice
