# Supplementary material for: The EXO70 inhibitor Endosidin2 alters plasma membrane protein composition in Arabidopsis roots
Source: Front Plant Sci. 2023 May 31;14:1171957. doi: 10.3389/fpls.2023.1171957 (PMC10264680; doi:10.3389/fpls.2023.1171957)
Supplement: Supplementary file 7 [file Table_6.xlsx]

## Sheet: Sheet1
Supplementary Table S6. Prediction of transmembrane helices and signal peptide present in proteins that have increased abundance at plasma membrane following ES2 treatment using DeepTMHMM
Protein ID	Protein Length (aa)	No. of Transmembrane Helices	Presence of signal peptide
AT1G02080.1	2432	0	NO
AT1G03220.1	434	0	YES
AT1G05520.1	784	0	NO
AT1G06200.2	244	0	NO
AT1G06760.1	275	0	NO
AT1G10200.1	191	0	NO
AT1G10270.1	914	0	NO
AT1G12640.1	463	9	NO
AT1G13730.1	429	0	NO
AT1G14710.1	602	0	NO
AT1G14980.1	99	0	NO
AT1G15340.1	385	0	NO
AT1G15520.1	1424	12	NO
AT1G16870.1	481	0	NO
AT1G18080.1	328	0	NO
AT1G18630.1	156	0	NO
AT1G19520.1	726	0	NO
AT1G20880.1	275	0	NO
AT1G21930.1	99	2	NO
AT1G24050.1	189	0	NO
AT1G24180.1	394	0	NO
AT1G25375.1	525	0	NO
AT1G26110.1	612	0	NO
AT1G27100.1	520	0	NO
AT1G29350.1	832	0	NO
AT1G32410.1	141	4	NO
AT1G33680.1	764	0	NO
AT1G48030.1	508	0	NO
AT1G49600.2	451	0	NO
AT1G49760.1	672	0	NO
AT1G51840.1	208	0	YES
AT1G52370.1	270	0	NO
AT1G53645.1	524	0	NO
AT1G55500.5	606	0	NO
AT1G55900.1	377	0	NO
AT1G61730.1	377	0	NO
AT1G64880.1	516	0	NO
AT1G64950.1	511	0	NO
AT1G65540.1	737	2	NO
AT1G78260.1	288	0	NO
AT1G79090.1	794	0	NO
AT1G80660.1	955	10	NO
AT2G02160.1	670	0	NO
AT2G04030.1	781	0	NO
AT2G16900.1	383	0	NO
AT2G17870.1	302	0	NO
AT2G18193.1	496	1	NO
AT2G18690.1	323	6	NO
AT2G19680.1	123	1	NO
AT2G21060.1	202	0	NO
AT2G22500.1	314	0	NO
AT2G22780.1	355	0	NO
AT2G23350.1	663	0	NO
AT2G27490.1	233	0	NO
AT2G29200.1	969	0	NO
AT2G33410.1	405	0	NO
AT2G33580.1	665	1	YES
AT2G33630.1	481	2	NO
AT2G35790.1	239	2	NO
AT2G35980.1	228	1	NO
AT2G37110.1	243	0	NO
AT2G38540.1	119	0	YES
AT2G39350.1	741	6	NO
AT2G40765.1	58	1	NO
AT2G43160.1	896	0	NO
AT2G43780.4	94	2	NO
AT2G46780.1	337	0	NO
AT3G01160.1	714	0	NO
AT3G01540.2	620	0	NO
AT3G01830.1	147	0	NO
AT3G02200.2	418	0	NO
AT3G03060.1	629	1	YES
AT3G06170.1	410	10	NO
AT3G06480.1	1089	0	NO
AT3G07420.1	639	0	NO
AT3G07660.1	842	0	NO
AT3G07770.1	800	0	NO
AT3G07810.2	496	0	NO
AT3G09810.1	375	0	NO
AT3G13060.2	635	0	NO
AT3G13080.1	1515	17	NO
AT3G13160.1	395	0	NO
AT3G13222.1	568	0	NO
AT3G13224.2	359	0	NO
AT3G13460.1	668	0	NO
AT3G13860.1	573	0	NO
AT3G13990.1	849	0	NO
AT3G14100.1	428	0	NO
AT3G15010.1	405	0	NO
AT3G18240.1	420	0	NO
AT3G19130.1	436	0	NO
AT3G20250.2	950	0	NO
AT3G21240.1	557	0	NO
AT3G22310.1	611	0	NO
AT3G22330.1	617	0	NO
AT3G22370.1	355	0	NO
AT3G22910.1	1018	10	NO
AT3G23660.2	792	0	NO
AT3G44340.1	1097	0	NO
AT3G49120.1	354	0	YES
AT3G49240.1	630	0	NO
AT3G50670.1	428	0	NO
AT3G50910.1	448	0	NO
AT3G50930.1	577	0	NO
AT3G54170.1	331	0	NO
AT3G55090.1	737	6	NO
AT3G55340.1	598	0	NO
AT3G56860.1	479	0	NO
AT3G58570.1	647	0	NO
AT3G58610.1	592	0	NO
AT3G59820.2	761	2	NO
AT3G60240.4	1728	0	NO
AT3G62150.1	1297	12	NO
AT4G01100.2	367	2	NO
AT4G01290.1	992	0	NO
AT4G02880.2	557	0	NO
AT4G02940.1	570	0	NO
AT4G03110.1	442	0	NO
AT4G03120.1	208	0	NO
AT4G05020.2	620	0	NO
AT4G14160.1	774	0	NO
AT4G14320.2	155	0	NO
AT4G16500.1	118	0	YES
AT4G17085.1	58	0	NO
AT4G20150.1	82	2	NO
AT4G22670.1	442	0	NO
AT4G23710.1	107	0	NO
AT4G24330.1	479	1	YES
AT4G24830.1	495	0	NO
AT4G25550.1	201	0	NO
AT4G26410.1	264	0	NO
AT4G26650.1	456	0	NO
AT4G29480.1	123	1	NO
AT4G31810.1	410	0	NO
AT4G32640.1	1081	0	NO
AT4G33250.1	227	0	NO
AT4G34110.1	630	0	NO
AT4G35890.1	524	0	NO
AT4G36020.1	300	0	NO
AT4G36960.1	380	0	NO
AT4G38680.1	204	0	NO
AT5G01160.1	361	0	NO
AT5G03280.1	1295	12	NO
AT5G03290.1	375	0	NO
AT5G05100.1	325	0	NO
AT5G13190.2	142	0	NO
AT5G13580.1	728	6	NO
AT5G15910.1	270	0	NO
AT5G15980.1	669	0	NO
AT5G18150.1	77	0	NO
AT5G18230.4	867	0	NO
AT5G19400.1	1060	0	NO
AT5G24600.1	249	5	NO
AT5G25930.1	1006	1	YES
AT5G26030.1	467	0	NO
AT5G26830.1	710	0	NO
AT5G27330.1	629	1	NO
AT5G35620.1	199	0	NO
AT5G39500.1	1444	0	NO
AT5G40010.1	515	0	NO
AT5G40490.1	424	0	NO
AT5G41520.1	181	0	NO
AT5G42380.1	186	0	NO
AT5G44140.1	279	1	NO
AT5G44710.1	103	0	NO
AT5G44780.1	724	0	NO
AT5G45330.1	572	0	NO
AT5G47010.1	1255	0	NO
AT5G50850.1	364	0	NO
AT5G53440.1	1182	0	NO
AT5G55070.1	465	0	NO
AT5G55550.10	508	0	NO
AT5G55670.1	711	0	NO
AT5G56140.1	316	0	NO
AT5G56670.1	63	0	NO
AT5G59710.1	615	0	NO
AT5G60960.1	522	0	NO
AT5G61020.1	496	0	NO
AT5G61810.1	479	0	NO
AT5G61820.1	476	1	YES
AT5G62270.2	421	0	NO
AT5G64120.1	329	0	YES
AT5G66100.1	454	0	NO
AT5G66860.1	250	0	NO
AT5G67240.1	783	0	NO
